# Supplementary material for: Crystal structure of 5-[2-(9H-carbazol-9-yl)eth­yl]-1,3,4-oxa­diazole-2(3H)-thione
Source: Acta Crystallogr E Crystallogr Commun. 2017 Jun 23;73(Pt 7):1066–9. doi: 10.1107/S2056989017009252 (PMC5499292; doi:10.1107/S2056989017009252)
Supplement: Supplementary file 1 [file e-73-01066-sup1.cif]

##############################################################################
#                                                                            #
# This CIF contains the data in a paper accepted for publication in          #
# Acta Crystallographica Section E. It conforms to the requirements of       #
# Notes for Authors for Acta Crystallographica Section E, and has been       #
# peer reviewed under the auspices of the IUCr Commission on Journals.       #
#                                                                            #
# Full details of the Crystallographic Information File format               #
# are given in the paper "The Crystallographic Information File (CIF):       #
# a New Standard Archive File for Crystallography" by S. R. Hall, F. H.      #
# Allen and I. D. Brown [Acta Cryst. (1991), A47, 655-685].                  #
#                                                                            #
# The current version of the core CIF dictionary is obtainable from          #
# ftp://ftp.iucr.org/pub/cif_core.dic.                                       #
#                                                                            #
# Software is freely available for graphical display of the structure(s)     #
# in this CIF. For information consult the CIF software page                 #
# http://www.iucr.org/resources/cif/software.                                #
#                                                                            #
# This file may be used for bona fide research purposes within the           #
# scientific community so long as proper attribution is given to the journal # 
# article from which it was obtained.                                        #
#                                                                            #
##############################################################################
data_global
_audit_creation_method     SHELXL-2014/7
_journal_date_recd_electronic     2017-05-16
_journal_date_accepted     2017-06-20
_journal_name_full     'Acta Crystallographica, Section E'
_journal_year     2017
_journal_volume     73
_journal_issue      7
_journal_page_first     1066
_journal_page_last     1069
_journal_paper_category     GO
_journal_paper_doi     10.1107/S2056989017009252
_journal_coeditor_code     MW2132
_publ_contact_author_name     'Mustafa R. Albayati'
_publ_contact_author_address
;
 Kirkuk University,
        College of Education,
        Department of Chemistry,
        Kirkuk,
        Iraq
;
_publ_contact_author_email     shaabankamel@yahoo.com
_publ_contact_author_fax     ?
_publ_contact_author_phone     ?
_publ_section_title
;
Crystal structure of
5-[2-(9<i>H</i>-carbazol-9-yl)ethyl]-1,3,4-oxadiazole-2(3<i>H</i>)-thione
;
loop_
    _publ_author_name
    _publ_author_address
    'Simpson, Jim'
;       Department of Chemistry
        University of Otago
        PO Box 56
        Dunedin
        New Zealand
;
    'Mohamed, Shaaban K. '
;       Chemistry and Environmental Division,
        Manchester Metropolitan University,
        Manchester M1 5GD,
        England
        Chemistry Department,
        Faculty of Science,
        Minia University,
        61519 El-Minia,
        Egypt
;
    'El-Emary, Talaat I.'
;       Department of Chemistry,
        Faculty of Science,
        Assiut University,
        71515 Assiut,
        Egypt
;
    'Albayati, Mustafa R. '
;       Kirkuk University,
        College of Education,
        Department of Chemistry,
        Kirkuk,
        Iraq
;
_publ_section_synopsis
;
The molecular and crystal structure of an unusual oxadiazolethione derivative
is reported. The crystal structure is stabilized by N--H...O, N--H...S,
C--H...N and C--H...S hydrogen bonds together with C--H...\p(ring) and \p--\p
contacts.
;
data_I
_audit_creation_method     'SHELXL-2014/7'
_chemical_name_systematic
;
5-[2-(9<i>H</i>-carbazol-9-yl)ethyl]-1,3,4-oxadiazole-2(3<i>H</i>)-thione
;
_chemical_name_common     ?
_chemical_formula_moiety     'C16 H13 N3 O S'
_chemical_formula_sum     'C16 H13 N3 O S'
_chemical_formula_iupac     'C16 H13 N3 O S'
_chemical_formula_weight     295.35
_chemical_melting_point     ?
_shelx_space_group_comment
;
The symmetry employed for this shelxl refinement is uniquely defined
by the following loop, which should always be used as a source of
symmetry information in preference to the above space-group names.
They are only intended as comments.
;
_space_group_crystal_system     monoclinic
_space_group_name_H-M_alt     'P 21/c'
_space_group_name_Hall     '-P 2ybc'
loop_
    _space_group_symop_operation_xyz
    'x, y, z'
    '-x, y+1/2, -z+1/2'
    '-x, -y, -z'
    'x, -y-1/2, z-1/2'
_cell_length_a     16.6868(5)
_cell_length_b     4.96000(10)
_cell_length_c     17.2353(6)
_cell_angle_alpha     90
_cell_angle_beta     105.909(3)
_cell_angle_gamma     90
_cell_volume     1371.87(7)
_cell_formula_units_Z     4
_cell_measurement_reflns_used     7352
_cell_measurement_theta_min     6.5200
_cell_measurement_theta_max     76.4460
_cell_measurement_temperature     100(2)
_exptl_crystal_description     'plate'
_exptl_crystal_colour     'colourless'
_exptl_crystal_size_max     0.270
_exptl_crystal_size_mid     0.150
_exptl_crystal_size_min     0.090
_exptl_crystal_density_diffrn     1.430
_exptl_crystal_density_meas     ?
_exptl_crystal_density_method     'not measured'
_exptl_crystal_F_000     616
_exptl_absorpt_coefficient_mu     2.111
_exptl_absorpt_correction_type     multi-scan
_exptl_absorpt_process_details
;
(<i>CrysAlis PRO</i>; Agilent, 2014)
;
_shelx_estimated_absorpt_T_min     0.600
_shelx_estimated_absorpt_T_max     0.833
_exptl_absorpt_correction_T_min     0.76327
_exptl_absorpt_correction_T_max     1.00000
_diffrn_ambient_temperature     100(2)
_diffrn_radiation_type     CuK\a
_diffrn_radiation_wavelength     1.54184
_diffrn_radiation_source     'SuperNova (Cu) X-ray Source'
_diffrn_measurement_device_type     'Agilent SuperNova, Dual, Cu at zero, Atlas'
_diffrn_measurement_method     '\w scans'
_diffrn_detector_area_resol_mean     5.1725
_diffrn_reflns_number     11013
_diffrn_reflns_av_R_equivalents     0.0632
_diffrn_reflns_theta_min     5.337
_diffrn_reflns_theta_max     76.469
_diffrn_reflns_theta_full     67.684
_diffrn_measured_fraction_theta_max     0.989
_diffrn_measured_fraction_theta_full     0.998
_diffrn_reflns_limit_h_min     -20
_diffrn_reflns_limit_h_max     20
_diffrn_reflns_limit_k_min     -4
_diffrn_reflns_limit_k_max     6
_diffrn_reflns_limit_l_min     -20
_diffrn_reflns_limit_l_max     21
_diffrn_standards_number     0
_refine_special_details     ?
_reflns_number_total     2849
_reflns_number_gt     2626
_reflns_threshold_expression     'I > 2\s(I)'
_refine_ls_structure_factor_coef     Fsqd
_refine_ls_matrix_type     full
_refine_ls_R_factor_all     0.0479
_refine_ls_R_factor_gt     0.0450
_refine_ls_wR_factor_gt     0.1213
_refine_ls_wR_factor_ref     0.1254
_refine_ls_goodness_of_fit_ref     1.062
_refine_ls_restrained_S_all     1.062
_refine_ls_number_reflns     2849
_refine_ls_number_parameters     193
_refine_ls_number_restraints     0
_refine_ls_hydrogen_treatment     mixed
_refine_ls_weighting_scheme     calc
_refine_ls_weighting_details
              'w=1/[\s^2^(Fo^2^)+(0.0790P)^2^+0.5548P] where P=(Fo^2^+2Fc^2^)/3'
_atom_sites_solution_hydrogens     mixed
_atom_sites_solution_primary     ?
_atom_sites_solution_secondary     ?
_refine_ls_shift/su_max     0.001
_refine_ls_shift/su_mean     0.000
_refine_diff_density_max     0.428
_refine_diff_density_min     -0.479
_refine_ls_extinction_method     none
_refine_ls_extinction_coef     .
loop_
    _atom_type_symbol
    _atom_type_description
    _atom_type_scat_dispersion_real
    _atom_type_scat_dispersion_imag
    _atom_type_scat_source
    'C' 'C' 0.0181 0.0091
                         'International Tables Vol C Tables 4.2.6.8 and 6.1.1.4'
    'H' 'H' 0.0000 0.0000
                         'International Tables Vol C Tables 4.2.6.8 and 6.1.1.4'
    'N' 'N' 0.0311 0.0180
                         'International Tables Vol C Tables 4.2.6.8 and 6.1.1.4'
    'O' 'O' 0.0492 0.0322
                         'International Tables Vol C Tables 4.2.6.8 and 6.1.1.4'
    'S' 'S' 0.3331 0.5567
                         'International Tables Vol C Tables 4.2.6.8 and 6.1.1.4'
_computing_data_collection
;
CrysAlis PRO (Agilent, 2014)
;
_computing_cell_refinement
;
CrysAlis PRO (Agilent, 2014)
;
_computing_data_reduction
;
CrysAlis PRO (Agilent, 2014)
;
_computing_structure_solution
;
SHELXT (Sheldrick, 2015a)
;
_computing_structure_refinement
;
SHELXL2014 (Sheldrick, 2015b) and <i>TITAN2000</i> (Hunter & Simpson,
1999)
;
_computing_molecular_graphics
;
Mercury (Macrae <i>et al.</i>, 2008)
;
_computing_publication_material
;
SHELXL2014 (Sheldrick, 2015b), enCIFer (Allen <i>et al.</i>,
2004),
PLATON (Spek, 2009), publCIF (Westrip, 2010) and WinGX
(Farrugia, 2012)
;
loop_
    _atom_site_type_symbol
    _atom_site_label
    _atom_site_fract_x
    _atom_site_fract_y
    _atom_site_fract_z
    _atom_site_U_iso_or_equiv
    _atom_site_adp_type
    _atom_site_calc_flag
    _atom_site_occupancy
    _atom_site_disorder_assembly
    _atom_site_disorder_group
    O O1 0.55153(7) 0.1963(2) 0.58574(7) 0.0155(3) Uani d 1 . .
    C C1 0.50674(9) 0.3454(3) 0.62638(9) 0.0151(3) Uani d 1 . .
    S S1 0.43636(2) 0.21061(9) 0.66526(2) 0.01955(16) Uani d 1 . .
    N N1 0.53275(8) 0.5979(3) 0.62294(8) 0.0158(3) Uani d 1 . .
    H H1N 0.5152(14) 0.740(5) 0.6449(14) 0.019 Uiso d 1 . .
    N N2 0.59279(8) 0.6190(3) 0.58088(8) 0.0168(3) Uani d 1 . .
    C C2 0.60197(9) 0.3745(3) 0.56023(9) 0.0146(3) Uani d 1 . .
    C C3 0.66006(10) 0.2674(3) 0.51646(10) 0.0175(3) Uani d 1 . .
    H H6A 0.6797 0.4173 0.4885 0.021 Uiso calc 1 . .
    H H3B 0.6301 0.1372 0.4751 0.021 Uiso calc 1 . .
    C C4 0.73573(9) 0.1269(3) 0.57370(10) 0.0168(3) Uani d 1 . .
    H H4A 0.7160 -0.0214 0.6022 0.020 Uiso calc 1 . .
    H H4B 0.7707 0.0470 0.5416 0.020 Uiso calc 1 . .
    N N3 0.78545(8) 0.3109(3) 0.63217(8) 0.0151(3) Uani d 1 . .
    C C5 0.77515(9) 0.3625(3) 0.70793(9) 0.0154(3) Uani d 1 . .
    C C6 0.72386(10) 0.2314(4) 0.74787(10) 0.0201(4) Uani d 1 . .
    H H6 0.6892 0.0851 0.7237 0.024 Uiso calc 1 . .
    C C7 0.72578(11) 0.3239(4) 0.82431(11) 0.0273(4) Uani d 1 . .
    H H7 0.6917 0.2390 0.8531 0.033 Uiso calc 1 . .
    C C8 0.77677(13) 0.5393(4) 0.85996(10) 0.0309(4) Uani d 1 . .
    H H8 0.7763 0.5987 0.9122 0.037 Uiso calc 1 . .
    C C9 0.82767(11) 0.6669(4) 0.82050(11) 0.0262(4) Uani d 1 . .
    H H9 0.8621 0.8130 0.8452 0.031 Uiso calc 1 . .
    C C10 0.82777(9) 0.5777(3) 0.74355(10) 0.0182(3) Uani d 1 . .
    C C11 0.87157(9) 0.6589(3) 0.68573(10) 0.0190(3) Uani d 1 . .
    C C12 0.93139(10) 0.8561(4) 0.68605(12) 0.0274(4) Uani d 1 . .
    H H12 0.9509 0.9717 0.7312 0.033 Uiso calc 1 . .
    C C13 0.96158(11) 0.8797(4) 0.61920(13) 0.0327(5) Uani d 1 . .
    H H13 1.0023 1.0130 0.6188 0.039 Uiso calc 1 . .
    C C14 0.93329(11) 0.7113(4) 0.55235(13) 0.0296(4) Uani d 1 . .
    H H14 0.9556 0.7320 0.5076 0.036 Uiso calc 1 . .
    C C15 0.87311(10) 0.5133(4) 0.54963(11) 0.0223(4) Uani d 1 . .
    H H15 0.8535 0.3998 0.5040 0.027 Uiso calc 1 . .
    C C16 0.84324(9) 0.4908(3) 0.61765(10) 0.0167(3) Uani d 1 . .
loop_
    _atom_site_aniso_label
    _atom_site_aniso_U_11
    _atom_site_aniso_U_22
    _atom_site_aniso_U_33
    _atom_site_aniso_U_12
    _atom_site_aniso_U_13
    _atom_site_aniso_U_23
    O1 0.0145(5) 0.0103(5) 0.0207(6) -0.0003(4) 0.0030(4) -0.0018(4)
    C1 0.0127(7) 0.0132(7) 0.0162(7) 0.0011(6) -0.0014(5) -0.0011(5)
    S1 0.0185(2) 0.0185(3) 0.0215(2) -0.00502(14) 0.00544(16) -0.00070(14)
    N1 0.0149(6) 0.0108(7) 0.0222(6) -0.0002(5) 0.0057(5) -0.0018(5)
    N2 0.0139(6) 0.0136(7) 0.0230(7) -0.0003(5) 0.0052(5) 0.0000(5)
    C2 0.0116(6) 0.0129(7) 0.0166(7) -0.0004(6) -0.0006(5) 0.0005(6)
    C3 0.0155(7) 0.0185(8) 0.0173(7) 0.0004(6) 0.0023(6) -0.0030(6)
    C4 0.0136(7) 0.0144(7) 0.0217(7) 0.0006(6) 0.0035(6) -0.0029(6)
    N3 0.0110(6) 0.0156(7) 0.0184(7) -0.0021(5) 0.0035(5) -0.0013(5)
    C5 0.0114(6) 0.0162(8) 0.0167(7) 0.0050(6) 0.0006(5) 0.0015(6)
    C6 0.0144(7) 0.0226(8) 0.0231(8) 0.0053(6) 0.0047(6) 0.0050(6)
    C7 0.0261(9) 0.0351(11) 0.0225(9) 0.0143(8) 0.0097(7) 0.0099(7)
    C8 0.0371(10) 0.0367(11) 0.0166(8) 0.0175(8) 0.0035(7) 0.0002(7)
    C9 0.0254(8) 0.0242(9) 0.0215(8) 0.0089(7) -0.0061(6) -0.0032(7)
    C10 0.0131(7) 0.0175(8) 0.0188(7) 0.0048(6) -0.0047(5) 0.0011(6)
    C11 0.0098(6) 0.0157(8) 0.0259(8) 0.0017(6) -0.0048(6) 0.0030(6)
    C12 0.0145(7) 0.0189(9) 0.0395(10) -0.0035(7) -0.0081(7) 0.0056(8)
    C13 0.0122(7) 0.0283(10) 0.0525(12) -0.0042(7) -0.0001(7) 0.0169(9)
    C14 0.0167(8) 0.0314(11) 0.0424(11) 0.0031(7) 0.0107(7) 0.0164(8)
    C15 0.0173(7) 0.0217(9) 0.0295(8) 0.0040(6) 0.0090(6) 0.0063(7)
    C16 0.0089(6) 0.0152(8) 0.0247(8) 0.0025(5) 0.0024(5) 0.0048(6)
_geom_special_details
;
 All esds (except the esd in the dihedral angle between two l.s. planes)
 are estimated using the full covariance matrix.  The cell esds are taken
 into account individually in the estimation of esds in distances, angles
 and torsion angles; correlations between esds in cell parameters are only
 used when they are defined by crystal symmetry.  An approximate (isotropic)
 treatment of cell esds is used for estimating esds involving l.s. planes.
;
loop_
    _geom_bond_atom_site_label_1
    _geom_bond_atom_site_label_2
    _geom_bond_site_symmetry_2
    _geom_bond_distance
    _geom_bond_publ_flag
    O1 C1 . 1.3723(18) ?
    O1 C2 . 1.3732(18) ?
    C1 N1 . 1.332(2) ?
    C1 S1 . 1.6452(16) ?
    N1 N2 . 1.3922(18) ?
    N1 H1N . 0.89(2) ?
    N2 C2 . 1.285(2) ?
    N2 O1 1_565 2.9516(18) ?
    C2 C3 . 1.480(2) ?
    C3 C4 . 1.540(2) ?
    C3 H6A . 0.9900 ?
    C3 H3B . 0.9900 ?
    C4 N3 . 1.442(2) ?
    C4 H4A . 0.9900 ?
    C4 H4B . 0.9900 ?
    N3 C16 . 1.386(2) ?
    N3 C5 . 1.387(2) ?
    C5 C6 . 1.397(2) ?
    C5 C10 . 1.411(2) ?
    C6 C7 . 1.387(3) ?
    C6 H6 . 0.9500 ?
    C7 C8 . 1.399(3) ?
    C7 H7 . 0.9500 ?
    C8 C9 . 1.379(3) ?
    C8 H8 . 0.9500 ?
    C9 C10 . 1.398(2) ?
    C9 H9 . 0.9500 ?
    C10 C11 . 1.445(2) ?
    C11 C12 . 1.396(2) ?
    C11 C16 . 1.411(2) ?
    C12 C13 . 1.383(3) ?
    C12 H12 . 0.9500 ?
    C13 C14 . 1.396(3) ?
    C13 H13 . 0.9500 ?
    C14 C15 . 1.396(3) ?
    C14 H14 . 0.9500 ?
    C15 C16 . 1.398(2) ?
    C15 H15 . 0.9500 ?
loop_
    _geom_angle_atom_site_label_1
    _geom_angle_atom_site_label_2
    _geom_angle_atom_site_label_3
    _geom_angle_site_symmetry_1
    _geom_angle_site_symmetry_3
    _geom_angle
    _geom_angle_publ_flag
    C1 O1 C2 . . 106.49(12) ?
    N1 C1 O1 . . 104.73(13) ?
    N1 C1 S1 . . 132.68(13) ?
    O1 C1 S1 . . 122.56(12) ?
    C1 N1 N2 . . 112.56(13) ?
    C1 N1 H1N . . 125.4(14) ?
    N2 N1 H1N . . 122.1(14) ?
    C2 N2 N1 . . 103.34(13) ?
    C2 N2 O1 . 1_565 165.93(11) ?
    N1 N2 O1 . 1_565 81.45(9) ?
    N2 C2 O1 . . 112.87(13) ?
    N2 C2 C3 . . 128.62(15) ?
    O1 C2 C3 . . 118.48(14) ?
    C2 C3 C4 . . 111.86(13) ?
    C2 C3 H6A . . 109.2 ?
    C4 C3 H6A . . 109.2 ?
    C2 C3 H3B . . 109.2 ?
    C4 C3 H3B . . 109.2 ?
    H6A C3 H3B . . 107.9 ?
    N3 C4 C3 . . 112.02(13) ?
    N3 C4 H4A . . 109.2 ?
    C3 C4 H4A . . 109.2 ?
    N3 C4 H4B . . 109.2 ?
    C3 C4 H4B . . 109.2 ?
    H4A C4 H4B . . 107.9 ?
    C16 N3 C5 . . 108.85(13) ?
    C16 N3 C4 . . 125.23(14) ?
    C5 N3 C4 . . 125.38(13) ?
    N3 C5 C6 . . 128.95(15) ?
    N3 C5 C10 . . 109.05(14) ?
    C6 C5 C10 . . 122.00(15) ?
    C7 C6 C5 . . 117.12(17) ?
    C7 C6 H6 . . 121.4 ?
    C5 C6 H6 . . 121.4 ?
    C6 C7 C8 . . 121.53(17) ?
    C6 C7 H7 . . 119.2 ?
    C8 C7 H7 . . 119.2 ?
    C9 C8 C7 . . 121.11(17) ?
    C9 C8 H8 . . 119.4 ?
    C7 C8 H8 . . 119.4 ?
    C8 C9 C10 . . 118.93(18) ?
    C8 C9 H9 . . 120.5 ?
    C10 C9 H9 . . 120.5 ?
    C9 C10 C5 . . 119.30(16) ?
    C9 C10 C11 . . 134.28(17) ?
    C5 C10 C11 . . 106.41(14) ?
    C12 C11 C16 . . 119.57(17) ?
    C12 C11 C10 . . 133.50(17) ?
    C16 C11 C10 . . 106.93(14) ?
    C13 C12 C11 . . 118.63(19) ?
    C13 C12 H12 . . 120.7 ?
    C11 C12 H12 . . 120.7 ?
    C12 C13 C14 . . 121.24(17) ?
    C12 C13 H13 . . 119.4 ?
    C14 C13 H13 . . 119.4 ?
    C15 C14 C13 . . 121.73(18) ?
    C15 C14 H14 . . 119.1 ?
    C13 C14 H14 . . 119.1 ?
    C14 C15 C16 . . 116.51(17) ?
    C14 C15 H15 . . 121.7 ?
    C16 C15 H15 . . 121.7 ?
    N3 C16 C15 . . 128.93(16) ?
    N3 C16 C11 . . 108.74(14) ?
    C15 C16 C11 . . 122.32(16) ?
loop_
    _geom_torsion_atom_site_label_1
    _geom_torsion_atom_site_label_2
    _geom_torsion_atom_site_label_3
    _geom_torsion_atom_site_label_4
    _geom_torsion_site_symmetry_1
    _geom_torsion_site_symmetry_2
    _geom_torsion_site_symmetry_3
    _geom_torsion_site_symmetry_4
    _geom_torsion
    _geom_torsion_publ_flag
    C2 O1 C1 N1 . . . . -0.16(15) ?
    C2 O1 C1 S1 . . . . 178.36(11) ?
    O1 C1 N1 N2 . . . . 0.37(16) ?
    S1 C1 N1 N2 . . . . -177.93(12) ?
    C1 N1 N2 C2 . . . . -0.44(17) ?
    C1 N1 N2 O1 . . . 1_565 166.09(12) ?
    N1 N2 C2 O1 . . . . 0.32(17) ?
    O1 N2 C2 O1 1_565 . . . -108.2(4) ?
    N1 N2 C2 C3 . . . . -177.54(14) ?
    O1 N2 C2 C3 1_565 . . . 73.9(5) ?
    C1 O1 C2 N2 . . . . -0.11(17) ?
    C1 O1 C2 C3 . . . . 177.99(13) ?
    N2 C2 C3 C4 . . . . 102.47(19) ?
    O1 C2 C3 C4 . . . . -75.29(17) ?
    C2 C3 C4 N3 . . . . -62.96(18) ?
    C3 C4 N3 C16 . . . . -79.78(18) ?
    C3 C4 N3 C5 . . . . 90.85(18) ?
    C16 N3 C5 C6 . . . . -179.58(15) ?
    C4 N3 C5 C6 . . . . 8.5(3) ?
    C16 N3 C5 C10 . . . . -0.60(17) ?
    C4 N3 C5 C10 . . . . -172.52(14) ?
    N3 C5 C6 C7 . . . . 179.70(15) ?
    C10 C5 C6 C7 . . . . 0.8(2) ?
    C5 C6 C7 C8 . . . . 0.0(2) ?
    C6 C7 C8 C9 . . . . -0.5(3) ?
    C7 C8 C9 C10 . . . . 0.0(3) ?
    C8 C9 C10 C5 . . . . 0.8(2) ?
    C8 C9 C10 C11 . . . . -179.84(17) ?
    N3 C5 C10 C9 . . . . 179.65(14) ?
    C6 C5 C10 C9 . . . . -1.3(2) ?
    N3 C5 C10 C11 . . . . 0.15(17) ?
    C6 C5 C10 C11 . . . . 179.21(14) ?
    C9 C10 C11 C12 . . . . 1.0(3) ?
    C5 C10 C11 C12 . . . . -179.56(18) ?
    C9 C10 C11 C16 . . . . -179.05(17) ?
    C5 C10 C11 C16 . . . . 0.35(17) ?
    C16 C11 C12 C13 . . . . -0.3(2) ?
    C10 C11 C12 C13 . . . . 179.55(17) ?
    C11 C12 C13 C14 . . . . 0.1(3) ?
    C12 C13 C14 C15 . . . . 0.4(3) ?
    C13 C14 C15 C16 . . . . -0.6(3) ?
    C5 N3 C16 C15 . . . . 179.80(15) ?
    C4 N3 C16 C15 . . . . -8.3(3) ?
    C5 N3 C16 C11 . . . . 0.82(17) ?
    C4 N3 C16 C11 . . . . 172.75(14) ?
    C14 C15 C16 N3 . . . . -178.53(16) ?
    C14 C15 C16 C11 . . . . 0.3(2) ?
    C12 C11 C16 N3 . . . . 179.20(14) ?
    C10 C11 C16 N3 . . . . -0.72(17) ?
    C12 C11 C16 C15 . . . . 0.1(2) ?
    C10 C11 C16 C15 . . . . -179.78(14) ?
loop_
    _geom_hbond_atom_site_label_D
    _geom_hbond_atom_site_label_H
    _geom_hbond_atom_site_label_A
    _geom_hbond_site_symmetry_A
    _geom_hbond_distance_DH
    _geom_hbond_distance_HA
    _geom_hbond_distance_DA
    _geom_hbond_angle_DHA
    N1 H1N S1 1_565 0.89(2) 2.75(2) 3.6053(14) 162.8(19)
    N1 H1N O1 1_565 0.89(2) 2.62(2) 3.0707(18) 112.5(16)
    C3 H3B S1 3_656 0.99 2.93 3.9061(16) 168.8
    C4 H4A N2 1_545 0.99 2.67 3.495(2) 140.9
    C4 H4B Cg4 1_545 0.99 2.87 3.4577(17) 119
    C12 H12 Cg4 1_565 0.95 3.22 4.073(2) 151
_shelx_hkl_file
;
   0   0   2 72383.4 675.697  17
   0   0   2 67385.3 1505.50  19
   0   0   3 99.7243 129.125  19
   0   0  -3 0.16929 27.8274   2
   0   0   3 58.1483 25.6249  17
   0   0  -4 461165. 3433.86   2
   0   0  -5 6.03065 34.4192   2
   0   0   5-32.9070 27.7501  17
   0   0   6 5948.88 291.663  17
   0   0  -6 8180.32 683.474   2
   0   0  -7 13.3906 37.7229   2
   0   0   7 178.971 385.894   3
   0   0   8 2340.32 1399.71   3
   0   0  -8 6386.23 629.077   2
   0   0  -9 18.3015 61.8944   2
   0   0 -10 22721.0 1252.89   2
   0   0  10 10673.9 2991.15   3
   0   0  11-83.8888 428.963   3
   0   0  12 26605.2 2001.37   1
   0   0  12 10889.2 3789.04   3
   0   0  13 2.17321 94.5768   9
   0   0  14 6769.81 528.424  12
   0   0  14 5870.67 697.758   9
   0   0  15 34.4762 45.1710  12
   0   0  15-29.3610 111.303   9
   0   0  16 35060.4 1225.02  12
   0   0  17 8.14448 42.7265  12
   0   0  18 430.528 148.048  12
   0   0  19 20.1316 59.0078  12
   0   0  20 3964.33 230.643   7
   0   0  20 18349.8 622.197  12
   0   1   0 17.7123 31.2058   2
   0   1   0 309.947 345.869   4
   0  -1   0-9.79230 81.7940  19
   0   1   1 58971.0 979.578   2
   0   1  -1 58892.8 1304.97   2
   0   1   1 60115.5 1594.60   1
   0   1  -1 59409.9 1087.92  18
   0  -1   1 59557.6 1415.92  19
   0   1  -2 181476. 2548.47   2
   0  -1   2 189939. 2397.09  19
   0   1   2 187291. 2861.65   1
   0  -1   3 39108.8 1232.70  19
   0   1  -3 36067.2 1235.31   2
   0   1   3 38555.3 1359.17   1
   0   1  -4 6052.22 574.920   2
   0   1   4 5122.28 518.468   1
   0  -1   4 5392.20 545.246  19
   0   1   5 10440.8 2447.13   4
   0   1   5 13355.5 931.543   1
   0   1  -5 13172.4 889.120   2
   0   1   5 8946.80 2385.43   3
   0  -1   5 12311.5 818.141  17
   0  -1   5 12093.2 957.653  19
   0   1   6 6127.63 2093.49   4
   0  -1   6 6861.67 626.498  17
   0   1  -6 6053.76 637.389   2
   0   1   6 6823.76 679.128   1
   0  -1   6 6170.47 799.468  19
   0  -1   7 6852.43 629.075  17
   0   1   7 6339.31 702.346   1
   0   1  -7 5946.07 681.819   2
   0  -1   7 5100.96 808.116  19
   0   1   8 15503.4 1193.35   1
   0  -1   8 17219.2 954.750  17
   0   1  -8 15237.0 1157.58   2
   0   1  -9 19996.1 1389.91   2
   0   1   9 20572.1 1465.63   1
   0   1  10 680.083 1389.80   3
   0   1 -10 2660.48 532.895   2
   0   1 -11 24339.0 1677.19   2
   0   1  11 15601.4 4410.07   3
   0   1 -12 5718.77 841.493   2
   0   1  12 7246.67 782.404   9
   0   1  13 12104.9 694.121  12
   0   1 -13 11075.4 610.733  11
   0  -1  13 10825.8 600.846  13
   0   1  13 11949.3 1048.36   9
   0  -1  13 11978.9 674.373  12
   0   1 -14 27782.2 974.739  11
   0   1  14 27991.0 1613.84   9
   0  -1  14 30651.2 1004.77  13
   0   1  14 29747.5 1101.18  12
   0  -1  14 29130.2 1083.99  12
   0   1 -15 7257.63 492.765  11
   0   1  15 8949.39 915.585   9
   0  -1  15 8100.98 573.019  12
   0  -1  15 7980.42 498.183  13
   0   1  15 8315.89 590.131  12
   0   1  16 2357.97 309.666  12
   0   1 -16 2305.80 265.108  11
   0  -1  16 2203.12 297.076  12
   0  -1  17 4524.80 410.226  12
   0   1  17 4470.33 409.319  12
   0   1  18 68.7205 58.4326  12
   0  -1  18 16.9627 34.6519  12
   0  -1  19 232.164 70.1448  12
   0   1  19 291.144 79.4532  12
   0  -1  20 11691.9 443.276  12
   0   1  20 11759.9 441.244  12
   0  -2   0 253826. 4687.62  19
   0   2   0 261063. 3595.59   2
   0  -2  -1 29352.4 1780.53  19
   0   2   1 31642.4 1153.90   2
   0   2  -1 29723.1 1312.21   2
   0   2   1 26973.7 3580.37   4
   0  -2   1 29713.7 1450.31  19
   0   2  -1 25068.8 3022.82   4
   0   2  -2 18379.8 1106.27   2
   0   2   2 12483.7 2894.59   3
   0  -2  -2 17562.1 1528.01  19
   0   2   2 19527.2 796.619   2
   0  -2   2 18676.8 1066.92  19
   0   2  -2 15855.0 2245.36   4
   0   2   2 15980.2 2983.34   4
   0   2  -3 16773.4 1127.45   2
   0   2  -3 17196.9 989.681  18
   0   2  -3 13335.1 1976.14   4
   0  -2   3 16944.1 1021.64  19
   0   2   3 13756.6 2989.77   4
   0   2   4 1060.19 892.535   4
   0   2  -4 979.188 417.669   4
   0   2  -4 1016.86 259.866  18
   0  -2   4 1066.46 286.590  19
   0   2  -4 1126.60 329.157   2
   0  -2   5 17544.2 1223.00  19
   0   2   5 15849.5 3610.79   4
   0   2  -5 19220.3 1155.20  18
   0   2  -5 18081.7 1291.50   2
   0   2   5 19382.3 1284.53   1
   0  -2   6 69897.8 2721.60  19
   0   2  -6 79735.1 2517.34  18
   0   2  -6 70681.3 2715.61   2
   0  -2   6 66938.6 2724.07  17
   0   2   6 64634.1 7679.35   4
   0   2  -7 345.709 189.101  18
   0  -2   7 515.327 330.570  19
   0  -2   7 179.550 124.513  17
   0   2  -7 291.565 145.495   2
   0   2  -8 30205.9 1941.57   2
   0   2  -8 34672.5 1935.16  18
   0  -2   8 30518.6 1852.82  17
   0   2  -9 11861.3 1209.98  18
   0  -2   9 7312.87 1233.59  19
   0   2  -9 9744.60 1159.93   2
   0  -2   9 9590.66 1019.31  17
   0   2 -10 530.869 283.944  18
   0   2 -10 706.487 344.711   2
   0  -2  11 57824.3 1448.90  13
   0   2 -11 58234.2 3069.49  18
   0   2 -11 58281.3 1445.01  11
   0   2  11 61094.4 2272.59   9
   0  -2  12 69547.7 1622.38  13
   0   2 -12 69086.9 1606.70  11
   0   2  12 72288.5 2571.36   9
   0   2 -13 33966.6 1119.64  14
   0  -2  13 35585.5 1122.78  12
   0  -2  13 35195.3 1157.63  13
   0   2  13 37923.7 1176.20  12
   0   2 -13 35129.3 1167.52  11
   0   2  14 6028.78 471.537  12
   0  -2  14 4674.13 414.360  13
   0   2 -14 4937.44 435.757  11
   0  -2  14 5283.67 435.171  12
   0   2  15 2420.67 294.263  12
   0   2 -15 1705.04 248.167  11
   0  -2  15 2230.41 273.629  12
   0  -2  15 2268.11 283.534  13
   0  -2  16 1660.54 225.069  13
   0   2  16 2014.94 251.367  12
   0   2 -16 1702.80 235.218  11
   0  -2  16 1977.35 250.691  12
   0  -2  17-30.0338 61.1233  12
   0   2  17 1.89761 22.7016  12
   0  -2  17 56.7297 43.1650  13
   0   2 -17 79.6288 50.3006  11
   0   2 -18 542.413 301.022   6
   0   2 -18 837.108 125.418  11
   0  -2  18 1120.44 150.038  12
   0   2  18 851.112 126.977  12
   0  -2  18 807.511 114.664  13
   0   2 -19 945.841 422.426   5
   0   3   0 715.252 881.638   4
   0  -3   0 28.5892 64.6713  19
   0   3   0 49.0640 47.9812   2
   0  -3  -1 2729.53 608.569  19
   0  -3   1 3502.27 604.434  19
   0   3   1 2282.92 1325.16   4
   0   3  -1 2006.87 1307.89   4
   0   3  -1 3423.36 572.171   2
   0  -3  -2 57384.8 3071.41  19
   0  -3   2 58182.3 2339.64  19
   0   3  -2 57987.6 2473.10   2
   0   3   2 51436.9 6656.42   4
   0  -3   3 13392.4 1118.75  19
   0  -3  -3 13738.7 1630.65  19
   0   3   3 11019.1 3286.18   4
   0   3  -3 13954.5 1276.67   2
   0  -3  -4 9856.75 1486.81  19
   0  -3   4 8586.42 1193.97  17
   0  -3   4 9840.71 1021.53  19
   0   3  -4 9549.55 1116.73   2
   0   3   4 6556.56 2624.97   4
   0   3   5 781.272 1357.85   4
   0  -3   5 1415.85 420.717  19
   0  -3  -5 1405.60 539.647  19
   0  -3   5 1521.08 541.649  17
   0   3  -5 1323.72 423.096   2
   0  -3  -6 9474.19 1644.84  19
   0   3  -6 10199.0 1247.78   2
   0  -3   6 8582.16 1107.24  19
   0  -3   6 8262.44 1222.50  17
   0   3  -7 1201.73 402.701   2
   0  -3  -7 835.023 534.284  19
   0  -3   7 867.217 380.031  17
   0   3   8 2834.67 2816.16   3
   0  -3   8 3976.64 804.012  17
   0   3   8 5746.48 1550.54   5
   0   3  -8 5512.39 435.553  11
   0   3  -8 4366.94 1272.41   5
   0   3  -8 2990.66 1107.99   6
   0   3   8 6875.22 1701.82   6
   0  -3  -8 3620.19 1112.92  19
   0  -3   8 4911.06 420.571  13
   0   3  -8 5684.93 507.448  15
   0   3  -8 4161.81 862.572   2
   0   3   9 36579.5 4007.51   6
   0  -3   9 27677.0 2138.66  17
   0  -3  -9 22409.6 2915.23  19
   0   3  -9 31696.2 1078.78  11
   0  -3   9 30895.4 1075.38  13
   0   3  -9 30835.2 1160.28  15
   0   3  -9 22299.5 2967.09   5
   0   3  -9 24406.1 3273.29   6
   0   3   9 12940.5 4606.35   3
   0   3  -9 25482.7 2167.20   2
   0  -3 -10 468.257 440.516  19
   0  -3  10 360.966 128.330  13
   0   3 -10 158.164 63.0655  15
   0   3 -10 605.755 418.994   5
   0   3 -10 441.133 145.845  11
   0   3  10 1493.07 2428.24   3
   0   3 -10 320.378 253.543   2
   0   3 -10 130.096 326.695   6
   0  -3  11 42501.4 1302.84  13
   0   3 -11 33017.7 3667.99   5
   0   3 -11 41847.2 1352.41  14
   0   3 -11 41970.4 1282.83  15
   0   3 -11 44091.7 1332.84  11
   0   3 -11 28381.1 3645.18   6
   0   3 -12 5278.73 458.350  11
   0  -3  12 5373.39 461.118  13
   0   3 -12 4715.23 447.945  14
   0   3 -12 3188.57 1165.76   6
   0   3 -12 3587.70 1073.33   5
   0   3 -12 5098.11 419.196  15
   0  -3  13 2699.94 321.078  13
   0   3 -13 2567.24 309.937  14
   0   3 -13 2749.39 1085.09   6
   0   3 -13 1951.73 1023.15   5
   0   3 -13 3056.81 337.240  11
   0  -3  14 22717.8 882.088  13
   0   3 -14 22357.7 867.671  14
   0   3 -14 16868.6 2414.62   6
   0   3 -14 22589.2 894.152  11
   0   3 -14 16213.9 2429.80   5
   0  -3  15 43963.9 1148.41  13
   0   3 -15 34100.4 3310.31   5
   0   3 -15 41822.9 1059.72  14
   0   3 -15 44294.6 1183.09  11
   0   3 -15 29776.4 2942.12   6
   0  -3  16 2631.26 254.616  13
   0   3 -16 2600.52 263.342  11
   0   3 -16 2108.78 671.162   6
   0  -3  17 6726.79 350.105  13
   0   3 -18 1746.02 485.671   5
   0  -3  18 2994.91 180.364  13
   0  -4   0 7494.49 1309.88  17
   0   4   0 10948.2 2051.63   5
   0   4   0 7815.68 1771.82   6
   0   4   0 8191.05 563.545  15
   0   4   0 11976.0 1545.28  16
   0  -4   1 843.225 440.804  17
   0   4   1 1718.69 674.573  16
   0  -4  -1 814.698 343.381  17
   0   4   1 1294.18 863.914   6
   0   4  -1 936.308 193.055  15
   0   4  -1 1587.98 895.541   5
   0   4  -1 635.900 446.327   6
   0   4   1 512.377 283.822   5
   0   4  -1 1503.08 550.431  16
   0   4  -2 626.719 557.837   5
   0   4  -2 645.844 159.948  14
   0   4   2 739.839 798.834   6
   0  -4   2 387.318 229.632  17
   0  -4  -2 469.142 318.718  17
   0   4  -2 572.520 162.898  15
   0   4  -2-319.228 602.405   6
   0   4  -2 344.082 231.686  16
   0   4   2 609.003 501.441   5
   0   4   2 821.414 459.411  16
   0  -4  -3 67.0872 205.789  17
   0   4   3-765.538 715.718   6
   0   4  -3 82.3556 548.500   6
   0  -4   3-121.289 247.993  17
   0   4  -3-339.926 327.238  16
   0   4   3-7.30847 200.188  16
   0   4  -3 55.7072 542.894   5
   0   4   3 301.106 548.397   5
   0   4  -3 70.0616 46.5928  14
   0   4  -3 148.871 106.619  15
   0  -4   4 4134.07 975.966  17
   0   4   4 4692.16 978.042  16
   0   4  -4 3837.27 819.908   2
   0   4  -4 4223.64 1348.76   5
   0   4   4 4775.75 1491.85   6
   0   4  -4 3955.82 397.682  14
   0   4  -4 2267.29 982.016   6
   0   4  -4 4347.69 451.029  15
   0   4   4 5083.25 1485.02   5
   0   4  -5 252.128 113.934  14
   0   4  -5 329.455 143.795  15
   0   4  -5 1150.64 758.290   5
   0   4  -5 773.657 678.600   6
   0   4  -5 231.751 210.262   2
   0  -4   5 696.262 388.517  17
   0   4   5 123.423 515.635   5
   0   4   5 1182.74 865.724   6
   0   4   5-158.397 324.066  16
   0   4  -6 11202.0 595.610  11
   0   4  -6 9209.37 2037.54   6
   0   4   6 9954.59 2101.89   6
   0   4   6 11928.2 1507.63  16
   0   4  -6 10529.3 673.651  14
   0   4   6 10830.0 2115.03   5
   0   4  -6 10528.3 722.283  15
   0   4  -6 9991.94 2073.76   5
   0  -4   6 10658.2 569.180  13
   0   4   7 20530.9 2919.69   5
   0   4   7 25902.6 2172.56  16
   0   4  -7 18904.4 2758.36   5
   0   4  -7 23718.5 897.693  11
   0  -4   7 21771.9 849.647  13
   0   4  -7 23083.7 1070.38  15
   0   4  -7 15764.7 2691.40   6
   0   4  -7 21834.7 994.080  14
   0   4   7 25147.7 3468.69   6
   0   4   8 9256.16 1243.96  16
   0  -4   8 7982.73 517.111  13
   0   4  -8 6497.08 1739.51   6
   0   4   8 8653.48 1941.77   5
   0   4   8 9216.35 2043.15   6
   0   4  -8 8295.09 612.260  15
   0   4  -8 8762.14 557.776  11
   0   4  -8 7024.07 1693.49   5
   0   4  -8 8359.84 609.268  14
   0   4  -9 20876.4 947.585  15
   0  -4   9 20525.3 837.389  13
   0   4  -9 21090.1 963.705  14
   0   4   9 24440.5 3304.42   6
   0   4  -9 21714.0 876.343  11
   0   4  -9 17867.7 2649.10   5
   0   4  -9 15779.6 2566.49   6
   0   4   9 23570.3 1868.50  16
   0   4 -10 14614.9 792.829  14
   0   4 -10 14647.4 759.477  15
   0   4 -10 10757.3 2070.42   6
   0   4 -10 14969.9 722.499  11
   0   4 -10 12705.3 2169.56   5
   0  -4  10 14210.8 687.866  13
   0   4 -11 11382.6 2050.81   6
   0   4 -11 15960.9 740.288  15
   0   4 -11 16585.8 746.130  11
   0   4 -11 15673.3 794.773  14
   0   4 -11 11706.3 2043.53   5
   0  -4  11 15698.0 708.104  13
   0   4 -12 3405.53 1069.80   5
   0   4 -12 4870.64 373.256  15
   0   4 -12 4771.33 386.462  11
   0   4 -12 4330.51 388.520  14
   0  -4  12 4274.40 354.442  13
   0  -4  13 21040.6 742.221  13
   0   4 -13 21145.9 761.628  11
   0   4 -13 20183.9 766.042  14
   0   4 -14 3650.61 282.874  14
   0  -4  14 3573.21 280.085  13
   0   4 -15 427.290 80.3631  14
   0  -4  15 465.905 92.3473  13
   0  -4  16 8337.13 304.772  13
   0   5   0-53.5297 27.6453  15
   0   5   0-69.3807 396.449   5
   0   5   0-345.002 720.119   6
   0   5   1 2822.25 961.502   5
   0   5  -1 2883.78 309.762  15
   0   5   1 2747.09 1005.13   6
   0   5  -1 2898.78 1064.33   5
   0   5  -1 2315.37 927.888   6
   0   5   1 3103.44 775.020  16
   0   5   2 615.337 401.775  16
   0   5   2 501.160 629.304   5
   0   5   2 167.812 347.300   6
   0   5  -2 283.872 330.917   6
   0   5  -2 601.366 151.669  15
   0   5  -2 68.7374 373.066   5
   0   5   3 23215.7 2980.37   5
   0   5   3 26869.7 2287.55  16
   0   5  -3 22658.2 2995.65   5
   0   5  -3 24189.7 832.690  14
   0   5   3 24313.1 3198.04   6
   0   5  -3 23848.2 941.138  15
   0   5  -3 23463.2 3128.41   6
   0   5  -4 8800.64 1809.20   5
   0   5   4 7684.94 1733.07   5
   0   5   4 9076.28 1308.96  16
   0   5  -4 8430.07 563.915  15
   0   5   4 8603.74 1800.67   6
   0   5  -4 8529.11 1855.42   6
   0   5  -4 8424.64 508.380  14
   0   5   5 1328.02 807.210   6
   0   5  -5 1176.07 197.890  14
   0   5   5 1339.96 459.520  16
   0   5   5 1713.85 1023.05   5
   0   5  -5 1479.43 235.452  15
   0   5  -5 1374.09 794.752   6
   0   5  -5 353.944 390.735   5
   0   5  -6 359.237 101.510  14
   0   5  -6 645.332 587.733   6
   0   5   6 306.069 326.033  16
   0   5  -6 295.550 100.133  15
   0   5  -6 419.000 530.919   5
   0   5   6-563.458 611.192   5
   0   5   6 553.582 297.752   6
   0   5  -7 785.846 173.685  15
   0   5   7 542.013 418.114   6
   0   5  -7 608.136 141.787  14
   0   5  -7 1093.74 561.592   5
   0   5  -7 697.481 386.461   6
   0   5  -8 5094.95 386.931  14
   0   5  -8 5316.99 1272.23   6
   0   5  -8 5372.38 411.227  15
   0   5  -8 4701.36 1158.66   5
   0   5  -9 9719.88 1550.67   6
   0   5  -9 10569.6 531.995  14
   0   5  -9 8713.72 1490.94   5
   0   5  -9 11262.6 555.605  15
   0   5 -10 743.843 410.150   5
   0   5 -10 1517.52 185.238  14
   0   5 -10 242.612 355.247   6
   0   5 -11 8660.00 1099.69   6
   0   5 -11 10773.2 1401.53   5
   0   5 -12 6722.13 925.345   5
   0   5 -12 9452.06 362.359  14
   0   6   0 7175.01 1195.61   6
   0   6   0 7600.14 1169.94   5
   0   6  -1 18598.3 1802.01   5
   0   6   1 18440.6 1860.48   5
   0   6  -1 17747.0 1845.79   6
   0   6   1 18305.8 1889.70   6
   0   6   2 384.440 257.417   5
   0   6  -2 169.058 331.850   5
   0   6   2 326.193 329.817   6
   0   6  -2 289.323 181.820   6
   0   6  -3 224.924 199.501   6
   0   6   3-289.839 433.498   6
   0   6  -3 103.418 181.824   5
   0   6  -4 7791.21 1063.99   5
   0   6  -4 7249.37 1013.16   6
   0   6  -5 1026.83 321.514   5
  -1   0  21 19.2132 24.4486  12
  -1   0  20 12840.5 542.613  12
  -1   0  19-11.2568 55.8551  12
  -1   0  18 15093.5 737.943  12
  -1   0  17-2.50805 71.0567  12
  -1   0  16 270.246 106.772  12
  -1   0  16 329.479 214.774   9
  -1   0  15-60.6395 101.298   9
  -1   0  15-0.76151 44.5849  12
  -1   0  14 2170.03 437.004   9
  -1   0  13 94.0008 163.196   9
  -1   0  13 111.103 170.110   1
  -1   0  12 17952.2 4577.60   3
  -1   0  12 52580.5 2875.75   1
   1   0 -10 23162.8 1271.97   2
  -1   0  10 11173.9 3199.67   3
   1   0  -9 74.9971 64.7406   2
   1   0  -8 102560. 2348.63   2
   1   0  -7 53.1449 42.2335   2
  -1   0   7-159.302 434.110   3
  -1   0   7 3.94522 25.6523  17
   1   0  -6 34930.0 1181.33   2
  -1   0   6 36677.9 982.820  17
  -1   0   5-45.3987 43.7624  17
   1   0  -5-2.67851 57.9036   2
  -1   0   4 49528.9 960.234  17
   1   0  -4 46580.2 1113.81   2
  -1   0   3-5.64198 30.4701  17
   1   0  -3 11.8264 36.8590   2
   1   0  -1 9.11201 19.8593  18
   1   0  -1-2.13889 11.2480   2
  -1   0  -1 9.59435 19.2777   2
   1   0   1 2.96537 18.3025  19
  -1   0  -1-1.58585 22.1288  17
  -1   0  -2 71537.8 1031.05   2
   1   0   2 73386.8 1585.17  19
   1   0   3-11.2082 66.1357  19
  -1   0  -3 109.794 57.7583   2
   1   0   3 317.287 381.190   4
   1   0   4 799633. 15001.3   4
   1   0   4 755237. 7654.56  19
  -1   0  -5 25.6811 24.9694   2
   1   0   5-44.2574 146.088  19
  -1   0  -6 53386.4 1488.81   2
  -1   0  -7 0.42939 32.2182   2
   1   0   8 61604.4 7192.51   3
  -1   0  -8 94162.7 2305.79   2
   1   0   9-8.79272 616.603   3
  -1   0  -9 42.0592 51.1520   2
   1   0  11 228.902 833.611   3
   1   0  12 90048.7 1807.57  12
   1   0  13 13.6062 40.3154  12
   1   0  13 85.8694 111.673   9
   1   0  13-447.321 620.642   3
   1   0  14 42340.6 1337.30  12
   1   0  14 40654.8 1848.02   9
   1   0  15-14.3048 56.6082  12
   1   0  16 49260.8 1457.21  12
   1   0  17 130.622 80.7916  12
   1   0  18 345.852 116.909  12
   1   0  19 38.3735 63.4954  12
   1   0  19 21.9387 33.6647   7
   1   0  20 9991.34 430.500  12
  -1   1  20 5981.84 331.847  12
  -1  -1  20 5944.42 331.693  12
  -1   1  19 2598.65 261.539  12
  -1  -1  19 2456.41 252.390  12
  -1   1  18 7144.43 484.992  12
  -1  -1  18 6645.41 465.816  12
  -1  -1  17 1105.79 201.049  12
  -1   1  17 1365.19 231.941  12
   1   1 -17 1161.69 178.425  11
  -1   1  16 17440.8 1262.10   9
  -1  -1  16 17023.9 698.493  13
  -1   1  16 17112.6 838.805  12
   1   1 -16 16770.9 732.921  11
  -1  -1  16 17484.9 842.468  12
   1   1 -15 1154.16 200.515  11
  -1  -1  15 974.446 195.239  12
  -1  -1  15 1025.72 186.214  13
  -1   1  15 924.674 308.021   9
  -1   1  15 917.321 194.798  12
   1   1 -14 185.986 90.3379  11
  -1   1  14-156.608 1044.19   3
  -1   1  14-124.644 156.341   9
  -1  -1  14 101.191 75.0468  13
  -1   1  13 6817.82 787.796   9
   1   1 -13 7158.24 493.072  11
  -1  -1  13 7376.93 500.597  13
  -1   1  12-97.7672 1211.39   3
  -1   1  12 4138.66 579.096   9
  -1  -1  12 1613.29 592.310   3
   1   1 -12 4239.09 724.844   2
  -1  -1  11 507.079 713.221   3
   1   1 -11 432.084 203.430   2
   1   1 -10 31835.1 1814.64   2
  -1   1  10 34283.9 2184.24   1
  -1   1   9 40840.8 2193.96   1
  -1  -1   9 43439.2 1547.81  17
  -1   1   8 555.373 267.905   1
   1   1  -8 572.636 208.526   2
  -1  -1   8 604.470 170.964  17
  -1   1   8 446.799 1164.72   3
   1   1  -7 8097.34 782.877   2
  -1   1   7 8114.79 861.993   1
  -1  -1   7 8490.01 684.168  17
  -1  -1   7 6721.33 915.361  19
  -1  -1   6 79468.4 2797.26  19
  -1  -1   6 85909.8 2182.76  17
  -1   1   6 89344.1 2669.83   1
   1   1  -6 83573.0 2362.70   2
   1   1  -5 79402.8 2138.08   2
  -1  -1   5 72328.0 2303.53  19
  -1  -1   5 75385.7 2049.17  17
  -1   1   5 75615.7 2335.62   1
  -1   1   4 49191.6 1787.96   1
  -1  -1   4 48747.1 1566.80  19
  -1  -1   4 48959.3 1605.66  17
   1   1  -4 50272.2 1597.44   2
  -1   1   3 1300.18 133.236   2
  -1  -1   3 951.705 187.605  17
   1   1  -3 1125.14 226.126   2
   1   1  -3 1410.24 222.440  18
  -1   1   3 1151.99 267.683   1
  -1  -1   3 1209.24 204.251  19
  -1   1   2 188760. 3344.57   1
   1   1  -2 173544. 2476.15   2
  -1   1   2 169613. 7101.67   4
   1   1  -2 184269. 2510.85  18
  -1   1   2 187906. 1796.14   2
  -1  -1   2 182955. 2044.15  19
   1   1  -1 409260. 3417.43   2
  -1   1   1 425862. 3026.43   2
  -1  -1   1 409270. 3212.14  19
   1  -1  -1 386329. 5221.79  19
  -1   1   1 423721. 4880.21   1
  -1   1   1 379438. 9384.91   4
   1   1  -1 390570. 3871.84  18
   1   1   0 50459.8 1042.97   2
  -1   1   0 51511.7 1169.96   2
   1  -1   0 44087.5 1544.44  19
  -1   1   0 44239.6 2699.91   4
  -1  -1   0 47396.8 1394.85  19
  -1   1  -1 166267. 2346.62   2
   1  -1   1 167407. 2680.72  19
   1  -1   2 472253. 4252.50  19
   1   1   2 459871. 3377.80   1
  -1   1  -2 470702. 4267.66   2
   1   1   3 52111.1 1243.85   1
  -1   1  -3 49163.3 1492.52   2
   1  -1   3 52068.6 1560.22  19
  -1   1  -4 9834.00 715.790   2
   1   1   4 10485.1 625.498   1
  -1  -1  -4 10546.6 477.729  17
   1  -1   4 11035.2 830.002  19
   1   1   5 3880.37 1614.14   4
   1   1   5 5789.69 513.907   1
  -1   1  -5 5142.47 556.964   2
   1  -1   5 4923.62 635.272  19
   1   1   5 2924.30 1286.66   3
   1   1   6 79.0454 614.224   4
  -1   1  -6 833.496 226.710   2
   1   1   6-12.9932 544.951   3
   1   1   6 964.666 226.367   1
   1  -1   6 575.680 274.159  19
   1   1   7-392.218 1155.52   3
  -1   1  -7 259.372 181.672   2
   1  -1   7-47.8990 159.867  19
   1   1   7 464.878 191.940   1
   1  -1   7 197.455 121.687  17
   1   1   7 354.926 564.932   4
   1  -1   8 78269.2 3682.07  19
  -1   1  -8 80768.4 2678.01   2
  -1   1  -9 27.1761 95.1292   2
   1   1   9-646.200 1137.43   3
  -1   1 -10 20422.9 1498.41   2
  -1   1 -11 450.857 217.085   2
   1   1  11 897.181 1335.31   3
  -1   1 -12 2955.93 305.858  11
   1   1  12 3139.06 514.101   9
   1   1  12 3125.94 343.991  12
  -1   1 -12 2300.18 526.767   2
   1  -1  12 3068.41 327.729  12
   1  -1  12 2716.79 293.846  13
   1  -1  13 70.6523 51.1404  12
  -1   1 -13 7.86670 40.2289  11
   1  -1  13-0.88594 33.2206  13
   1   1  13-4.79519 91.5491   9
   1   1  13 21.1295 54.7037  12
   1  -1  14 35050.5 1070.63  13
   1  -1  14 34943.2 1199.14  12
   1   1  14 36190.2 1229.88  12
  -1   1 -14 34248.1 1071.02  11
   1  -1  15 27798.0 924.795  13
   1   1  15 28960.3 1100.41  12
  -1   1 -15 26408.3 920.787  11
   1  -1  15 27582.4 1067.95  12
   1  -1  16 3345.75 362.084  12
   1   1  16 3140.74 359.388  12
   1  -1  17 50.2775 55.0855  12
   1   1  17-3.87806 38.8379  12
   1  -1  18 1609.35 220.862  12
   1   1  18 1754.99 230.411  12
   1  -1  19 3258.11 274.534  12
   1   1  19 3269.97 272.797  12
   1   1  20 4233.58 241.174  12
   1  -1  20 4721.29 255.730  12
   1   2 -19 4271.29 900.404   5
   1   2 -18 4189.39 303.642  11
  -1  -2  18 4342.37 284.385  13
  -1  -2  18 4638.27 312.219  12
  -1   2  18 4692.23 315.289  12
  -1   2  17 2289.60 250.071  12
  -1  -2  17 2177.20 240.531  12
   1   2 -17 1698.54 217.691  11
  -1  -2  17 2002.28 226.448  13
   1   2 -16 6500.64 478.717  11
  -1  -2  16 6414.52 450.208  12
  -1  -2  16 6658.26 475.035  13
  -1   2  16 6481.05 461.041  12
  -1  -2  15 18240.8 793.287  12
  -1   2  15 18479.3 807.142  12
   1   2 -15 16698.9 786.120  11
  -1  -2  15 16737.4 766.939  13
  -1   2  14 2907.54 535.247   9
  -1  -2  14 2800.86 330.453  13
  -1  -2  14 2889.60 317.692  12
   1   2 -14 2895.78 339.122  11
  -1   2  14 2890.33 326.757  12
  -1   2  13 509.833 120.807  12
  -1  -2  13 622.159 164.830  13
  -1   2  13 616.638 1134.79   3
  -1  -2  13 630.369 150.074  12
  -1   2  13 801.025 287.184   9
   1   2 -13 679.469 160.677  11
   1   2 -13 634.178 351.202   2
  -1   2  12 18786.9 1286.07   9
  -1  -2  12 17902.6 821.958  13
   1   2 -12 18466.1 1888.05  18
   1   2 -12 14766.8 1537.23   2
   1   2 -12 16702.4 790.203  11
   1   2 -11 5221.09 904.494   2
   1   2 -11 5590.78 966.592  18
  -1   2  11 7421.91 784.569   9
   1   2 -11 6793.49 492.367  11
  -1  -2  11 6848.54 505.130  13
   1   2 -10 253.851 176.756  18
   1   2 -10 723.047 322.932   2
  -1  -2   9 3073.50 571.608  17
   1   2  -9 1837.02 504.390  18
   1   2  -9 3140.21 676.464   2
   1   2  -8 3253.41 636.735  18
   1   2  -8 2924.26 725.473   2
  -1  -2   8 2826.53 653.084  17
  -1  -2   7 1574.09 442.152  17
   1   2  -7 2266.41 526.850   2
   1   2  -7 1692.35 416.933  18
  -1  -2   7 1105.14 352.546  19
  -1   2   7 1025.13 873.983   3
  -1   2   6 1095.36 368.104   1
  -1  -2   6 678.501 308.444  19
  -1  -2   6 849.493 314.571  17
   1   2  -6 832.807 353.694   2
   1   2  -6 1054.95 324.363  18
   1   2  -5 2388.87 910.189   4
  -1   2   5 4284.61 711.944   1
   1   2  -5 4164.91 591.532  18
  -1  -2   5 4038.22 553.970  19
   1   2  -5 3890.62 606.786   2
  -1   2   5 2768.61 1649.42   3
  -1  -2   5 2981.81 555.007  17
  -1   2   5 2169.55 1381.06   4
  -1   2   4 1573.30 1197.24   4
   1   2  -4 1119.90 594.701   4
   1   2  -4 1827.20 382.328  18
   1   2  -4 1760.23 379.975   2
  -1   2   4 1238.42 1091.84   3
  -1  -2   4 1563.27 314.894  19
  -1   2   4 2273.45 500.694   1
  -1  -2   4 1893.46 457.472  17
  -1   2   3 664.544 679.554   4
  -1   2   3 1732.40 1287.70   3
   1  -2  -3 1098.87 434.690  19
  -1  -2   3 1419.90 275.150  19
  -1   2   3 1384.24 206.232   2
  -1   2   3 1276.93 376.459   1
   1   2  -3 699.157 476.046   4
   1   2  -3 1163.46 282.863   2
   1   2  -3 2383.92 445.403  18
  -1   2   2 7099.40 1895.32   4
  -1  -2   2 7749.92 612.951  19
   1  -2  -2 6358.70 931.260  19
  -1   2   2 8210.95 570.116   2
   1   2  -2 8056.72 713.979   2
   1   2  -2 5453.80 1466.62   4
   1   2  -1 37093.4 3959.78   4
  -1   2   1 47043.1 1491.31   2
  -1   2   1 38212.8 4106.28   4
   1  -2  -1 43944.0 2250.56  19
  -1  -2   1 47460.5 1679.51  19
   1   2  -1 43813.7 1562.60   2
   1   2   0 153449. 2691.02   2
  -1  -2   0 150848. 3423.33  19
   1  -2   0 152498. 3802.62  19
  -1   2   0 158676. 2960.33   2
  -1   2  -1 37013.6 1518.10   2
   1  -2   1 34329.0 1659.30  19
   1   2   1 32285.8 4085.79   4
   1   2   1 38077.8 1201.96   2
  -1  -2  -1 33837.8 1839.73  19
  -1   2  -1 31101.8 3134.84   4
  -1   2  -2 540.046 193.965   2
   1   2   2 175.739 811.274   4
   1   2   2 620.384 133.356   2
  -1   2  -2 484.719 414.757   4
   1   2   2-243.495 835.293   3
  -1  -2  -2 267.884 236.739  19
   1  -2   2 353.675 162.018  19
  -1   2  -3 106217. 2084.56  18
  -1   2  -3 107522. 2892.44   2
   1  -2   3 104794. 2735.65  19
   1   2   4 25236.6 4555.53   3
   1  -2   4 45312.2 1881.05  19
  -1   2  -4 44845.7 1474.66  18
  -1   2  -4 43867.5 1973.24   2
   1   2   4 31298.6 4865.26   4
  -1  -2  -5 68448.3 2088.87  17
  -1   2  -5 71300.5 2600.63   2
   1   2   5 64259.3 7215.17   4
  -1   2  -5 76472.8 2151.56  18
   1  -2   5 72817.5 2607.97  19
   1  -2   6 8756.65 1020.05  19
  -1   2  -6 10651.2 885.330  18
  -1   2  -6 9094.50 982.930   2
   1  -2   7 56532.7 2553.99  17
   1  -2   7 54270.9 2801.97  19
   1   2   7 59047.1 7820.83   4
  -1   2  -7 59679.0 2674.44   2
   1  -2   8 504.605 242.891  19
  -1   2  -8 899.741 372.241   2
   1  -2   8 1060.99 375.866  17
   1  -2   9 13402.9 1725.18  19
  -1   2  -9 16142.3 1522.30   2
  -1   2 -10 29915.8 2139.04   2
  -1   2 -10 34858.1 2214.65  18
   1  -2  10 34220.6 1083.28  13
  -1   2 -10 33954.1 1071.82  11
  -1   2 -11 4283.70 394.240  11
  -1   2 -11 2992.00 695.555   2
   1  -2  11 4124.92 389.489  13
  -1   2 -12 27925.7 1010.42  14
   1  -2  12 29627.2 1048.46  13
  -1   2 -12 28990.4 1040.27  11
   1  -2  13 22374.4 915.336  13
  -1   2 -13 21755.5 912.935  11
   1  -2  13 23048.6 912.459  12
   1   2  14 205.844 88.8684  12
   1  -2  14 265.688 101.175  12
  -1   2 -14 307.771 122.583  11
   1  -2  14 212.536 90.5823  13
   1   2  15 952.229 184.203  12
   1  -2  15 801.425 165.557  13
   1  -2  15 804.812 170.989  12
  -1   2 -15 765.271 163.105  11
   1  -2  16 57599.5 1318.81  12
   1  -2  16 53547.9 1234.12  13
   1   2  16 57251.5 1324.75  12
   1  -2  17 376.267 97.9881  12
  -1   2 -17 281.348 80.5262  11
   1   2  17 406.838 104.255  12
   1  -2  17 377.652 92.8313  13
   1  -2  18 2223.14 181.785  13
  -1   2 -18 1359.33 526.437   6
  -1   2 -18 821.636 392.657   5
  -1  -3  18 9405.61 349.313  13
   1   3 -17 2981.92 263.879  11
  -1  -3  17 2895.04 237.011  13
   1   3 -16 4151.39 292.743  14
  -1  -3  16 4731.71 348.858  13
   1   3 -16 4806.40 364.591  11
  -1  -3  15 9725.16 553.974  13
   1   3 -15 8863.22 516.392  14
   1   3 -15 9511.63 564.241  11
   1   3 -15 7773.80 1607.14   5
   1   3 -14 28527.8 1027.15  11
   1   3 -14 27728.8 1011.93  14
  -1  -3  14 29031.2 1023.12  13
  -1  -3  13 5334.06 450.621  13
   1   3 -13 3399.53 1157.66   6
   1   3 -13 7601.66 638.830  14
   1   3 -13 3621.42 1253.24   5
   1   3 -13 8499.07 765.452  11
   1   3 -12 472.988 657.010   6
  -1  -3  12 174.566 116.916  13
   1   3 -12 54.4996 119.003  11
   1   3 -12 112.437 94.7977  15
   1   3 -12-343.563 501.886   5
   1   3 -11 5106.84 1582.45   6
   1   3 -11 5591.20 486.658  15
   1   3 -11 5588.15 484.790  11
  -1  -3  11 6292.24 510.916  13
   1   3 -10 1217.29 821.025   5
   1   3 -10 3088.60 341.223  11
   1  -3 -10 2570.53 969.544  19
   1   3 -10 2762.68 712.664   2
   1   3 -10 1695.89 788.250   6
   1   3 -10 2885.54 364.340  15
  -1  -3  10 2793.36 335.207  13
  -1   3  10 1790.19 1816.02   3
   1  -3  -9 2454.91 942.045  19
   1   3  -9 4217.97 449.155  15
   1   3  -9 3205.52 1106.09   5
   1   3  -9 3922.97 838.692   2
   1   3  -9 2442.61 926.821   6
   1   3  -9 4009.46 384.224  11
  -1   3   9 4987.43 1504.42   6
  -1   3   9 3542.65 2517.80   3
  -1  -3   9 3397.55 744.675  17
  -1  -3   9 3918.89 386.055  13
   1  -3  -8 12278.2 2065.77  19
   1   3  -8 12297.2 2136.26   5
   1   3  -8 9736.55 1928.92   6
  -1  -3   8 13745.9 1495.89  17
   1   3  -8 15602.5 859.588  15
  -1   3   8 8395.62 3626.76   3
   1   3  -8 15175.8 726.209  11
   1   3  -8 12335.0 1473.46   2
  -1  -3   8 15315.2 753.232  13
  -1   3   8 13285.8 2084.22   5
  -1   3   8 18886.3 2764.95   6
  -1  -3   7 28300.7 2271.97  17
   1  -3  -7 23693.2 2757.05  19
   1   3  -7 25869.8 2022.26   2
   1  -3  -6 1428.33 696.055  19
   1   3  -6 2228.17 788.578   2
  -1  -3   6 1314.38 486.888  17
  -1  -3   5 45313.4 2778.43  17
   1   3  -5 47054.1 2526.80   2
   1  -3  -5 48237.6 3574.40  19
   1   3  -4 798.781 315.251   2
  -1  -3   4 1481.73 794.572  17
   1  -3  -4 1060.70 484.319  19
  -1   3   3 257.771 763.214   4
  -1  -3   3 644.024 337.797  17
   1   3  -3 493.027 262.619   2
   1  -3  -3 626.891 352.536  19
   1   3  -2 72145.2 2687.01   2
  -1   3   2 57376.1 7002.27   4
  -1  -3   2 64246.4 3201.91  17
  -1  -3   2 73083.2 2432.09  19
   1   3  -2 54250.3 5997.93   4
   1  -3  -2 68524.6 3451.09  19
   1  -3  -1 35108.9 2281.00  19
  -1   3   1 36862.8 1689.86   2
  -1  -3   1 30538.4 2162.93  17
  -1  -3   1 35060.5 1727.42  19
   1   3  -1 24996.1 4197.23   4
  -1   3   1 26220.3 4448.46   4
   1   3  -1 37060.4 1819.11   2
   1   3   0 16495.0 1117.66   2
  -1  -3   0 14711.1 1486.14  17
  -1   3   0 9074.73 2622.53   4
  -1  -3   0 16658.9 1318.16  19
   1  -3   0 17920.1 1533.38  19
   1   3   0 11218.5 3013.82   4
  -1   3   0 18714.9 1298.55   2
  -1  -3  -1 13600.5 1306.21  19
   1  -3   1 14106.2 1267.76  19
  -1  -3  -1 11807.1 1301.66  17
  -1   3  -1 15389.2 1243.25   2
  -1  -3  -2 16545.2 1525.75  17
   1  -3   2 19405.8 1433.41  19
  -1  -3  -2 17834.2 1670.54  19
  -1   3  -2 19264.6 1469.37   2
   1   3   2 15393.3 3704.31   4
  -1  -3  -3 19209.4 1884.56  19
  -1   3  -3 18034.7 1491.36   2
  -1  -3  -3 18206.9 1571.91  17
   1  -3   3 18540.4 1417.47  19
   1   3   3 15825.7 3853.73   4
   1   3   4 1162.71 1510.62   4
  -1   3  -4 1750.84 486.936   2
  -1  -3  -4 1957.01 642.752  19
   1  -3   4 1893.52 472.242  19
  -1  -3  -4 1899.80 486.619  17
   1   3   5 352.516 799.726   3
  -1  -3  -5 177.405 145.522  19
   1  -3   5 112.428 186.111  19
  -1   3  -5 79.7933 143.644   2
   1   3   5-737.186 1685.05   4
   1  -3   6 9156.11 1295.33  17
  -1  -3  -6 10162.4 1691.23  19
   1   3   6 5578.17 2603.58   4
  -1   3  -6 9758.10 1227.89   2
   1  -3   6 9105.71 1192.35  19
  -1   3  -7 29413.2 3160.42   5
   1   3   7 41981.8 4062.83   6
  -1   3  -7 33098.2 2356.33   2
   1   3   7 20368.9 5771.43   3
   1  -3   7 27986.4 2262.63  19
  -1   3  -7 34481.5 1057.79  11
  -1   3  -7 36109.4 1226.30  15
   1  -3   7 31950.8 2419.48  17
  -1   3  -7 25998.2 3212.32   6
  -1  -3  -7 29845.8 3081.20  19
   1   3   7 38812.0 3711.85   5
   1  -3   7 35723.8 1081.21  13
   1   3   8 26983.2 6560.29   3
  -1   3  -8 56678.0 1537.88  15
   1  -3   8 44823.3 2822.35  17
   1  -3   8 41407.9 3028.26  19
   1   3   8 66527.9 5275.86   6
  -1  -3  -8 42670.9 3882.21  19
   1   3   8 58301.6 4717.19   5
  -1   3  -8 55653.5 1399.50  11
  -1   3  -8 45297.5 4458.92   6
  -1   3  -8 45258.9 4044.06   5
   1  -3   8 56723.1 1407.93  13
  -1   3  -8 46065.6 2869.43   2
   1  -3   9 26785.9 2108.11  17
  -1   3  -9 32186.1 1153.53  15
   1  -3   9 31442.0 1075.88  13
  -1   3  -9 26235.0 2224.59   2
  -1   3  -9 30814.0 1136.19  14
  -1   3  -9 32325.7 1093.36  11
  -1   3  -9 26335.1 3186.14   5
  -1   3 -10 13378.7 719.587  11
  -1   3 -10 13087.3 747.115  14
  -1   3 -10 12895.1 710.352  15
   1  -3  10 13241.9 709.356  13
  -1   3 -11 9323.58 587.300  15
   1  -3  11 8953.17 590.463  13
  -1   3 -11 8561.20 581.903  11
  -1   3 -11 8541.96 606.444  14
  -1   3 -12 1896.88 250.410  15
   1  -3  12 1832.10 263.356  13
  -1   3 -12 1823.91 271.418  11
  -1   3 -12 1848.51 279.919  14
  -1   3 -12 641.681 289.897   6
  -1   3 -12 815.102 624.677   5
  -1   3 -13 23790.2 940.284  11
  -1   3 -13 22219.1 895.482  14
   1  -3  13 23198.1 919.086  13
  -1   3 -13 20428.7 2850.96   6
  -1   3 -14 3425.83 1152.52   6
   1  -3  14 6081.46 450.584  13
  -1   3 -14 3646.29 1079.62   5
  -1   3 -14 6368.80 464.699  11
  -1   3 -14 6013.08 428.399  14
   1  -3  15 14547.8 640.452  13
  -1   3 -15 14113.2 643.483  11
  -1   3 -15 13441.2 549.396  14
  -1   3 -16 2077.17 711.438   6
   1  -3  16 2535.48 241.031  13
   1  -3  17 4525.10 271.988  13
  -1  -4  16 14979.9 434.543  13
   1   4 -16 8146.57 1022.46   5
   1   4 -15 3972.73 900.609   5
   1   4 -15 3770.70 256.703  14
  -1  -4  15 3693.74 264.254  13
  -1  -4  14 3929.61 321.859  13
   1   4 -14 3190.30 922.496   5
   1   4 -14 3639.63 300.429  14
   1   4 -14 3817.13 302.190  11
  -1  -4  13 17321.6 689.855  13
   1   4 -13 17735.4 708.319  11
   1   4 -13 17368.3 647.342  15
   1   4 -13 16992.0 732.169  14
   1   4 -12 33063.5 1016.54  11
   1   4 -12 31225.3 1067.12  14
   1   4 -12 24688.6 2855.92   5
   1   4 -12 26919.0 2825.78   6
  -1  -4  12 31860.7 986.235  13
   1   4 -12 32630.6 998.281  15
   1   4 -11 31026.9 1074.73  15
   1   4 -11 25127.4 3080.79   5
  -1  -4  11 30154.0 996.353  13
   1   4 -11 32543.7 1043.00  11
   1   4 -11 24348.3 2979.13   6
   1   4 -11 31165.4 1134.15  14
   1   4 -10 13745.0 687.458  11
  -1  -4  10 12864.8 659.821  13
   1   4 -10 13151.1 743.750  15
   1   4 -10 12425.3 731.165  14
   1   4 -10 10867.1 2054.81   6
   1   4 -10 11773.0 2131.42   5
   1   4  -9 8996.20 1936.26   5
  -1  -4   9 7419.17 546.988  13
   1   4  -9 7052.79 1659.17   6
   1   4  -9 5711.10 505.330  11
   1   4  -9 10384.6 719.468  15
   1   4  -9 8833.68 711.876  14
  -1   4   8-381.177 687.562   6
   1   4  -8 645.471 332.644   6
  -1   4   8 590.459 706.353  16
   1   4  -8 546.238 144.150  11
   1   4  -8 18.6450 344.304   5
   1   4  -8 403.176 148.967  15
  -1  -4   8 300.445 113.074  13
  -1   4   8 309.775 375.063   5
   1   4  -8 354.174 135.390  14
  -1   4   7 10618.4 2274.94   6
   1   4  -7 28455.9 997.155  11
   1   4  -7 44521.0 1536.53  15
   1   4  -7 26189.5 3638.05   5
  -1   4   7 10033.2 1347.14  16
   1   4  -7 36095.8 1325.55  14
  -1   4   7 9608.01 2019.90   5
  -1  -4   7 30159.5 1025.48  13
   1   4  -7 20104.2 3101.65   6
  -1   4   6 21563.3 2937.87   5
   1   4  -6 20396.5 940.533  14
  -1   4   6 26449.0 2258.09  16
  -1   4   6 22126.8 3254.32   6
   1   4  -6 18436.2 2808.91   6
   1   4  -6 19130.2 2802.18   5
   1   4  -6 22697.8 1087.92  15
  -1   4   5-179.176 671.441   6
  -1   4   5-369.209 551.064   5
   1   4  -5 495.306 842.239   6
  -1  -4   5-249.853 252.006  17
   1   4  -5 446.170 351.560   2
  -1   4   5 85.3922 272.174  16
   1   4  -5 85.5414 38.0660  14
   1   4  -5 551.265 696.181   5
   1   4  -5 83.6665 76.1388  15
  -1   4   4 7887.94 1712.42   5
   1   4  -4 7778.00 556.572  14
   1   4  -4 8617.73 654.755  15
   1   4  -4 6433.08 1668.68   6
   1   4  -4 9414.92 1304.83  16
  -1   4   4 7509.69 1859.77   6
   1   4  -4 7124.59 1674.63   5
  -1   4   4 12556.9 1702.28  16
  -1  -4   4 7183.50 1300.79  17
   1   4  -3 5211.47 500.379  15
  -1  -4   3 5072.18 1075.48  17
  -1   4   3 3609.27 1185.87   5
  -1   4   3 4000.39 893.081  16
  -1   4   3 3421.93 1242.86   6
   1   4  -3 5053.86 1465.69   5
   1   4  -3 4673.09 419.650  14
   1   4  -3 3541.91 1330.88   6
   1  -4  -3 2859.26 802.519  17
  -1  -4   2 61258.0 3750.25  17
   1   4  -2 64718.2 1741.89  15
   1   4  -2 63249.0 5187.02   6
  -1   4   2 79029.0 3976.12  16
  -1   4   2 71771.6 5628.73   6
   1   4  -2 61325.2 4862.53   5
  -1   4   2 65736.0 4971.20   5
   1   4  -2 60673.4 1451.87  14
   1   4  -2 80316.3 3988.53  16
   1  -4  -2 51789.7 3404.31  17
  -1  -4   1 14630.1 1824.85  17
   1   4  -1 19913.3 2016.96  16
  -1   4   1 13794.4 2270.29   5
   1   4  -1 14483.1 2330.55   5
  -1   4   1 13239.5 675.392  15
   1   4  -1 14620.8 2550.45   6
   1  -4  -1 11890.0 1664.66  17
   1   4  -1 14819.4 813.008  15
  -1   4   1 17936.1 1894.72  16
  -1   4   1 18190.6 2822.23   6
  -1   4   0 250.981 557.538   5
  -1   4   0 23.6523 31.4562  15
  -1   4   0-164.238 457.513   6
   1   4   0 480.086 507.722   6
   1   4   0 429.098 554.980   5
  -1  -4   0-172.109 121.944  17
   1  -4   0 245.762 289.080  17
  -1   4   0 182.601 207.089  16
   1   4   0 168.426 73.1504  15
   1   4   0 218.591 151.812  16
   1  -4   1 3860.40 978.735  17
   1   4   1 4003.90 1444.52   6
  -1   4  -1 7097.87 1207.89  16
  -1   4  -1 5732.70 1527.25   5
  -1   4  -1 4056.70 366.840  14
  -1   4  -1 4434.14 426.420  15
   1   4   1 5510.95 1578.69   5
  -1   4  -1 4768.64 1435.97   6
  -1   4  -2 4244.42 394.717  14
   1   4   2 3283.72 1063.18   5
  -1  -4  -2 3519.92 839.523  17
   1   4   2 4203.55 904.325  16
   1   4   2 5212.16 1528.38   6
  -1   4  -2 4567.69 452.701  15
   1  -4   2 3433.08 932.345  17
  -1   4  -2 2998.77 890.792   5
  -1   4  -2 3413.38 1302.25   6
  -1   4  -2 6425.80 1136.85  16
   1  -4   3 1790.36 698.311  17
  -1   4  -3 1948.98 273.164  14
   1   4   3 2543.11 939.237   5
   1   4   3 2079.58 656.877  16
  -1   4  -3 2799.22 1136.92   5
  -1   4  -3 2108.06 307.456  15
  -1   4  -3 2150.85 988.018   6
   1   4   3 3249.12 1172.64   6
   1   4   4 132.998 319.700  16
  -1   4  -4-436.767 621.728   6
  -1   4  -4 48.8551 59.8391  15
  -1   4  -4-71.1356 142.900   2
   1   4   4-292.342 477.426   6
   1   4   4 188.529 392.300   5
  -1   4  -4 146.607 88.2401  14
  -1   4  -4 790.134 655.364   5
   1  -4   4 94.0767 214.658  17
  -1   4  -5 5477.28 997.426   2
   1   4   5 6217.19 1677.43   6
   1   4   5 6053.67 1528.73   5
  -1   4  -5 5629.23 1692.30   6
   1   4   5 7040.53 1180.97  16
  -1   4  -5 6361.05 519.050  14
  -1   4  -5 6166.68 532.619  15
   1  -4   5 5566.36 1142.89  17
  -1   4  -5 4757.20 1379.86   5
   1   4   6 48197.7 4506.96   5
   1   4   6 51597.7 3252.75  16
   1   4   6 54130.4 5156.63   6
  -1   4  -6 51504.5 1305.21  11
  -1   4  -6 38913.2 3909.92   5
  -1   4  -6 39060.9 4247.32   6
   1  -4   6 47515.0 1216.26  13
  -1   4  -6 48516.6 1456.65  14
  -1   4  -6 49307.9 1502.86  15
  -1   4  -7-32.9193 58.2792  11
  -1   4  -7 127.220 371.514   5
   1   4   7-117.148 483.316   6
   1   4   7-283.602 698.142   5
   1  -4   7 109.627 77.1730  13
   1   4   7 129.741 265.562  16
  -1   4  -7 57.9870 76.2348  14
  -1   4  -7-32.2279 62.3201  15
  -1   4  -7-486.304 572.606   6
   1   4   8 8845.84 1923.74   6
   1   4   8 8645.13 1247.35  16
  -1   4  -8 8378.26 542.810  11
  -1   4  -8 8132.04 597.717  14
   1  -4   8 8061.98 516.220  13
  -1   4  -8 8098.77 592.499  15
  -1   4  -8 5882.12 1486.98   5
  -1   4  -8 5214.48 1681.27   6
   1   4   8 7734.91 1700.49   5
  -1   4  -9 1367.92 755.589   5
  -1   4  -9 1370.11 240.573  14
   1   4   9 1253.95 438.984  16
  -1   4  -9 327.989 792.054   6
   1  -4   9 1223.23 202.277  13
  -1   4  -9 1195.27 206.954  11
  -1   4  -9 1421.22 240.640  15
  -1   4 -10 1885.56 847.082   5
   1  -4  10 3356.07 330.532  13
  -1   4 -10 3157.19 358.042  14
  -1   4 -10 3503.72 359.624  15
  -1   4 -10 3541.23 352.700  11
  -1   4 -10 2320.18 921.354   6
   1  -4  11 16499.1 712.886  13
  -1   4 -11 16997.8 797.608  14
  -1   4 -11 17795.3 763.156  11
  -1   4 -11 10805.6 1849.35   5
  -1   4 -11 11658.1 2086.19   6
  -1   4 -11 17802.6 758.992  15
  -1   4 -12 2730.86 294.330  14
  -1   4 -12 1565.21 715.439   6
  -1   4 -12 2109.16 724.122   5
   1  -4  12 2961.79 293.057  13
   1  -4  13 8563.63 460.981  13
  -1   4 -13 5118.30 1228.26   6
  -1   4 -13 8470.49 465.700  14
  -1   4 -13 5770.83 1148.40   5
   1  -4  14 5512.15 335.127  13
  -1   4 -14 4784.64 296.825  14
  -1   4 -14 3622.24 853.450   5
  -1   4 -14 2899.77 781.835   6
  -1   4 -15 5030.24 228.708  14
  -1   4 -15 3581.01 691.757   5
   1   5 -12 1882.92 533.310   5
   1   5 -12 3136.15 218.617  14
   1   5 -11 54.4434 65.1443  14
   1   5 -11-441.197 361.626   5
   1   5 -10 9415.07 1317.49   6
   1   5 -10 9644.50 486.331  14
   1   5 -10 9005.55 1514.71   5
   1   5 -10 9537.99 479.802  15
   1   5  -9 14268.5 628.531  14
   1   5  -9 12777.6 1709.88   6
   1   5  -9 14278.9 644.532  15
   1   5  -9 11190.8 1741.56   5
   1   5  -8 81.3439 63.5169  15
   1   5  -8 695.489 572.182   5
   1   5  -8 128.562 55.8442  14
   1   5  -8 536.801 412.750   6
   1   5  -7 7622.73 1556.02   6
   1   5  -7 8494.00 549.510  15
   1   5  -7 7462.62 1549.77   5
   1   5  -7 8348.44 512.626  14
  -1   5   7 8807.95 1841.00   6
  -1   5   6 177.510 264.210   5
  -1   5   6 66.4599 515.112   6
   1   5  -6 228.560 165.942  15
   1   5  -6 64.2501 75.0116  14
   1   5  -5 2379.44 269.111  14
  -1   5   5 3119.52 1224.52   6
   1   5  -5 1046.63 604.467   5
   1   5  -5 2335.07 295.869  15
   1   5  -5 1665.97 877.591   6
  -1   5   5 2684.63 1046.24   5
   1   5  -4 1733.67 887.403   5
   1   5  -4 1447.79 792.012   6
  -1   5   4 521.946 812.858   6
   1   5  -4 1462.35 243.858  15
   1   5  -4 1155.43 189.987  14
  -1   5   4 1149.13 730.845   5
  -1   5   3 50787.1 4339.80   5
   1   5  -3 49254.7 4466.60   6
   1   5  -3 47545.8 4327.44   5
   1   5  -3 48976.3 1370.62  15
  -1   5   3 57495.2 4973.64   6
  -1   5   2 156.748 609.352   6
   1   5  -2 1092.92 199.733  15
   1   5  -2 419.698 376.691   6
   1   5  -2 1823.99 665.480   5
  -1   5   2 1637.03 831.775   5
   1   5  -1 25849.0 3266.11   6
   1   5  -1 22098.4 2961.34   5
  -1   5   1 25237.9 3074.82   5
  -1   5   1 25653.6 3353.33   6
   1   5  -1 22523.4 868.073  15
   1   5   0 2615.34 1124.70   5
   1   5   0 2801.92 1240.71   6
   1   5   0 2335.15 783.669  16
   1   5   0 1539.09 207.331  15
  -1   5   0 1831.97 237.931  15
  -1   5   0 1972.30 924.194   6
  -1   5   0 1529.11 834.692   5
  -1   5  -1 89925.2 1731.76  15
  -1   5  -1 91220.8 5825.06   5
  -1   5  -1 92139.1 6343.03   6
   1   5   1 98765.9 6485.58   6
   1   5   1 100501. 6237.58   5
   1   5   1 97838.9 4475.87  16
   1   5   2 1207.81 772.036   6
  -1   5  -2 662.535 488.944   5
   1   5   2 1239.64 558.594   5
   1   5   2 1868.26 653.861  16
  -1   5  -2 294.033 413.168   6
  -1   5  -2 1238.87 202.060  15
   1   5   3 5667.83 1439.61   5
   1   5   3 7114.35 1702.39   6
  -1   5  -3 5293.87 391.271  14
  -1   5  -3 4870.76 1403.11   6
  -1   5  -3 5822.64 450.860  15
   1   5   3 6237.21 1136.85  16
  -1   5  -3 5369.45 1353.04   5
  -1   5  -4 2067.34 253.481  14
  -1   5  -4 1273.94 552.667   5
   1   5   4 2447.34 833.184   6
   1   5   4 3527.46 1169.22   5
  -1   5  -4 2362.30 298.202  15
  -1   5  -4 3272.20 1211.09   6
   1   5   4 3264.43 827.902  16
   1   5   5 36518.6 3655.13   5
  -1   5  -5 37713.6 1082.28  14
   1   5   5 37631.5 2536.18  16
  -1   5  -5 37880.0 1163.72  15
   1   5   5 42429.5 4080.10   6
  -1   5  -5 33495.3 3648.39   6
  -1   5  -5 32725.3 3319.59   5
  -1   5  -6 4020.77 1223.85   6
   1   5   6 5195.81 1535.00   6
  -1   5  -6 4483.36 390.072  15
   1   5   6 5759.67 980.899  16
  -1   5  -6 4027.40 1176.24   5
   1   5   6 4428.30 1378.64   5
  -1   5  -6 4933.53 392.094  14
  -1   5  -7 8253.79 1581.16   5
  -1   5  -7 11371.5 579.312  14
  -1   5  -7 8773.55 1703.72   6
   1   5   7 10997.5 1214.37  16
  -1   5  -7 12354.6 628.247  15
  -1   5  -8 2803.34 281.027  14
  -1   5  -8 2840.72 288.683  15
  -1   5  -8 1778.98 683.309   5
  -1   5  -8 2842.46 918.645   6
  -1   5  -9 2606.52 830.965   5
  -1   5  -9 5063.16 356.841  14
  -1   5  -9 4029.42 1010.92   6
  -1   5 -10 496.022 108.545  14
  -1   5 -10 247.683 266.846   6
  -1   5 -10-68.4635 204.848   5
  -1   5 -11 1545.44 160.955  14
  -1   5 -11 1145.62 462.218   6
  -1   5 -11 1429.76 466.491   5
  -1   5 -12 32.6013 24.5009  14
   1   6  -5 12067.4 1287.82   5
   1   6  -4-480.897 363.828   5
  -1   6   4-248.392 240.858   6
   1   6  -3 1955.46 535.189   6
   1   6  -3 2058.70 613.833   5
  -1   6   3 2079.34 587.016   6
  -1   6   2 1775.97 497.232   5
   1   6  -2 1365.24 482.897   5
   1   6  -2 1397.03 529.063   6
  -1   6   2 1211.92 502.659   6
   1   6  -1 11261.2 1431.13   6
  -1   6   1 12912.5 1620.87   6
   1   6  -1 12659.9 1563.34   5
  -1   6   1 10849.5 1370.14   5
   1   6   0 2633.17 688.501   6
   1   6   0 3712.18 794.306   5
  -1   6   0 3069.76 699.723   5
  -1   6   0 4715.11 961.031   6
   1   6   1 29.0210 182.810   6
  -1   6  -1 607.917 310.112   6
   1   6   1 584.541 1002.27   5
  -1   6  -1 338.425 218.862   5
  -1   6  -2 1436.25 475.072   5
   1   6   2 656.353 379.203   6
  -1   6  -2 1645.43 561.579   6
   1   6   2 1051.84 466.674   5
  -1   6  -3 2057.09 620.401   6
  -1   6  -3 1756.60 479.025   5
  -1   6  -4 70.5643 205.318   6
  -2   0  21 323.620 83.8587  12
  -2   0  20 9406.21 478.318  12
  -2   0  19-33.9368 56.9363  12
  -2   0  18 29385.8 1041.09  12
  -2   0  17 40.6306 86.4532   9
  -2   0  17-16.2724 39.0234  12
  -2   0  16 20160.0 1322.08   9
  -2   0  16 21433.6 958.026  12
  -2   0  15 902.378 344.532   9
  -2   0  14 334.144 373.035   1
  -2   0  14-419.049 828.863   3
  -2   0  14-95.7323 155.164   9
  -2   0  13-121.247 1017.02   3
  -2   0  13 342.539 226.591   9
  -2   0  13 208.510 395.165   1
  -2   0  12 525.680 316.119   1
  -2   0  12-376.389 1466.59   3
  -2   0  11 7599.53 4463.62   3
  -2   0  11 4566.75 1500.54   1
   2   0 -10 10.3008 113.631   2
  -2   0  10 538.676 645.508   3
   2   0  -9 629.238 382.266   2
   2   0  -8 130889. 2727.96   2
  -2   0   8 140055. 2665.23  17
   2   0  -7 26.4367 67.5500   2
  -2   0   7 454.945 624.338   3
  -2   0   7 24.0800 74.2730  17
  -2   0   6 2594.95 313.133  17
   2   0  -6 2178.84 312.545   2
   2   0  -5 0.64608 53.4016   2
  -2   0   5-38.6582 30.8173  17
   2   0  -4 1930.82 254.175   2
  -2   0   4 2024.16 245.220  17
  -2   0   3 49.3463 43.3395  17
  -2   0   3 87.1277 197.570   3
   2   0  -3 80.7995 65.8172   2
   2   0  -2 1915.75 222.122  18
  -2   0   2 2559.57 278.202   1
  -2   0   2 2512.37 243.236  17
   2   0  -2 2792.28 247.704   2
  -2   0   1 9.35375 38.1228  17
   2   0  -1-51.5982 64.3907  19
  -2   0   1-0.45928 25.2509   1
   2   0  -1 24.0490 54.0754  18
  -2   0   0 184.921 72.2723   1
   2   0   0 197.954 55.6405  19
  -2   0   0 193.316 67.8859  17
  -2   0  -1-72.4732 73.2319  17
   2   0   1-67.9722 55.4549  19
  -2   0  -1 55.8631 50.4404   1
   2   0   2 370171. 3783.46  19
  -2   0  -2 352662. 2778.72   2
   2   0   3-175.355 319.617   4
   2   0   3-122.604 102.645  19
  -2   0  -3-11.3954 57.5597   2
   2   0   4 788354. 8143.20  19
  -2   0  -4 781947. 4971.56   2
   2   0   5 77.0874 150.602  19
   2   0   5 61.8726 423.850   4
  -2   0  -5-62.3046 62.8434   2
  -2   0  -6 6191.97 523.271   2
  -2   0  -7-50.4869 95.5055   2
   2   0   8 9337.67 2958.02   3
  -2   0  -8 16195.3 991.561   2
   2   0   9-1144.70 1693.63   3
  -2   0  -9-21.3502 79.8151   2
   2   0  11 1857.07 1864.50   3
   2   0  12 2121.39 401.476   9
   2   0  12 2605.87 312.363  12
   2   0  13-25.0632 54.2864  12
   2   0  13-104.657 1288.71   3
   2   0  14 12647.2 740.753  12
   2   0  15 107.530 70.9516  12
   2   0  16 73281.6 1770.99  12
   2   0  17 29.5787 69.5361  12
   2   0  18 8949.43 540.923  12
   2   0  19 15.4172 23.3703   7
   2   0  19-4.57728 52.7366  12
   2   0  20 122.958 46.4486  12
  -2  -1  20 206.125 63.6104  12
  -2   1  20 238.286 66.7270  12
  -2   1  19 30.0108 109.980  12
  -2  -1  19 207.630 101.338  12
  -2  -1  18 1724.01 239.181  12
   2   1 -18 1448.59 183.245  11
  -2   1  18 1863.46 258.427  12
  -2  -1  17 54.2435 49.7036  12
   2   1 -17 148.263 83.5719  11
  -2   1  17 123.252 88.0925  12
  -2   1  17 85.7859 131.165   9
   2   1 -16 60785.3 1440.77  11
  -2   1  16 65228.3 1624.17  12
  -2  -1  16 64994.4 1388.73  13
  -2   1  16 63262.8 2424.05   9
  -2  -1  16 62122.0 1579.98  12
  -2  -1  15 18479.8 779.766  13
   2   1 -15 16985.0 783.494  11
  -2   1  15 17346.7 1280.20   9
  -2  -1  14 50304.0 1311.98  13
   2   1 -14 51165.9 3221.94  18
   2   1 -14 50123.5 1338.08  11
  -2   1  14 49389.3 2161.91   9
   2   1 -13 1149.61 203.767  11
   2   1 -13 798.493 313.979   2
  -2  -1  13 970.555 185.090  13
   2   1 -13 839.883 455.050  18
  -2   1  13 801.566 260.421   9
   2   1 -12 1690.27 439.789   2
  -2   1  11 7364.57 1121.75   1
   2   1 -11 6128.81 843.915   2
  -2   1  10 83941.2 3538.31   1
   2   1 -10 75874.0 2794.24   2
   2   1  -9 27439.3 1610.27   2
  -2  -1   9 30971.3 1384.78  17
  -2   1   9 29563.7 1986.89   1
  -2  -1   8 52565.7 1771.77  17
   2   1  -8 46748.6 2003.46   2
  -2   1   8 51273.8 2447.66   1
   2   1  -7 4972.84 607.142   2
  -2  -1   7 5493.06 566.802  17
  -2   1   7 5375.16 747.001   1
  -2   1   6 1781.55 408.709   1
  -2  -1   6 1478.01 291.258  17
  -2   1   6 1855.28 1314.77   3
   2   1  -6 1257.27 294.648   2
  -2   1   5 59380.5 2252.49   1
   2   1  -5 57367.3 1809.02   2
  -2  -1   5 61248.1 1831.31  17
   2   1  -4 194704. 3162.23   2
  -2   1   4 194843. 3934.77   1
  -2  -1   4 196518. 3206.87  17
  -2  -1   3 8768.80 658.968  17
   2   1  -3 8188.48 642.717  18
  -2  -1   3 8657.35 507.127  19
  -2   1   3 9659.63 856.473   1
   2   1  -3 9321.02 647.197   2
  -2  -1   2 48601.5 866.360  19
  -2  -1   2 44067.7 1443.24  17
   2   1  -2 43687.2 1280.03   2
   2   1  -2 42273.1 1524.44  18
  -2   1   2 46182.5 1862.24   1
  -2   1   2 50811.2 1129.13   2
  -2  -1   1 348.241 69.6976  19
   2   1  -1 22.0556 113.287   2
   2  -1  -1 166.116 121.193  19
  -2   1   1 15.1120 37.1220   2
  -2  -1   1-4.34643 51.0351  17
  -2   1   1 91.8354 89.6354   1
   2   1  -1 207.627 245.339   4
  -2   1   0 217296. 2682.48   2
  -2   1   0 213254. 3916.42   1
  -2  -1   0 204065. 2871.11  17
   2  -1   0 209666. 3540.78  19
   2   1   0 219244. 2286.97   2
  -2   1  -1 103951. 2002.32   2
  -2  -1  -1 100925. 1934.10  17
   2  -1   1 105712. 2317.42  19
   2   1   2 63.7690 426.233   3
  -2   1  -2 409.471 142.981   2
   2  -1   2 478.861 152.965  19
  -2  -1  -2 386.284 127.615  17
  -2  -1  -3 2579.01 252.568  17
   2   1   3 1257.59 1027.48   3
   2  -1   3 2714.30 392.467  19
   2   1   3 1276.50 958.392   4
  -2   1  -3 2504.88 376.665   2
  -2   1  -4 14680.1 915.198   2
   2   1   4 12654.6 2548.09   4
   2   1   4 10030.4 367.401   1
  -2  -1  -4 15816.0 515.623  17
   2  -1   4 14740.9 1020.44  19
   2   1   4 8207.10 2246.60   3
   2   1   5 5633.39 408.877   1
  -2   1  -5 6094.31 654.885   2
   2  -1   5 6249.80 752.699  19
   2   1   5 4506.70 1730.16   4
   2   1   6 11484.6 2928.55   4
  -2   1  -6 14445.7 1035.26   2
   2  -1   6 14760.8 1304.03  19
   2  -1   7 220.253 144.404  17
   2   1   7 115.793 777.111   4
  -2   1  -7 145.988 135.382   2
   2  -1   7 226.875 196.815  19
   2  -1   8 123.850 133.844  19
  -2   1  -8 15.8122 106.056   2
  -2   1  -9-444.130 213.507   2
   2   1   9-172.296 1007.44   3
   2  -1   9-74.6493 199.359  19
   2   1  10 11975.6 3989.68   3
  -2   1 -10 17917.3 1438.01   2
  -2   1 -11 118.239 53.7124   2
   2  -1  12 361.877 111.167  13
   2   1  12 200.089 129.002   9
   2  -1  12 373.514 103.681  12
  -2   1 -12 183.135 60.7723  11
   2   1  12 328.840 102.384  12
   2   1  13 41.4967 30.6954  12
  -2   1 -13 88.0995 39.7721  11
   2  -1  13 22.4232 26.4151  13
   2  -1  13 94.0484 61.1341  12
   2   1  14 12590.5 730.010  12
  -2   1 -14 11214.5 605.832  11
   2  -1  14 11965.9 705.881  12
   2  -1  14 12025.1 621.266  13
   2   1  15 90.1015 76.0460  12
  -2   1 -15 63.5401 51.6894  11
   2  -1  15 198.981 101.328  12
   2  -1  15 123.789 77.3980  13
   2  -1  16 386.876 138.077  12
   2   1  16 326.571 121.726  12
   2  -1  17 530.778 147.159  12
   2   1  17 574.685 143.524  12
   2   1  18 12892.4 601.324  12
   2  -1  18 12615.6 592.892  12
   2   1  19 10357.4 454.525  12
   2  -1  19 10211.2 454.847  12
   2   2 -19 7510.56 344.350  11
  -2  -2  19 7609.29 303.345  13
   2   2 -18 8863.43 453.111  11
  -2  -2  18 9787.80 466.105  12
  -2  -2  18 9657.02 439.620  13
  -2   2  18 10245.2 475.109  12
  -2  -2  17 543.187 124.046  12
  -2   2  17 471.675 113.997  12
  -2  -2  17 384.591 108.825  13
   2   2 -17 381.128 95.9187  11
  -2  -2  16 2587.00 289.671  12
   2   2 -16 2093.46 273.084  11
  -2   2  16 2393.62 273.965  12
  -2  -2  16 2275.95 271.115  13
  -2   2  15 123.291 50.5956  12
  -2   2  15 258.538 240.706   9
  -2  -2  15 158.513 66.6028  12
  -2  -2  15 198.138 78.5905  13
   2   2 -15 416.671 137.871  11
  -2  -2  14 286.558 96.5959  12
   2   2 -14 296.474 111.348  11
  -2   2  14 293.970 111.142  12
  -2  -2  14 300.291 116.187  13
  -2   2  14 236.207 172.302   9
   2   2 -13 1933.54 274.814  11
  -2  -2  13 2003.86 284.364  13
  -2   2  13 2131.44 432.975   9
  -2   2  13 2217.89 282.431  12
   2   2 -13 1857.19 567.098   2
   2   2 -13 1336.07 534.466  18
   2   2 -12 20368.4 877.460  11
   2   2 -12 19972.5 1999.28  18
  -2   2  12 19061.7 1296.47   9
   2   2 -12 16159.5 1625.42   2
  -2  -2  12 20028.0 893.422  13
   2   2 -11 2377.51 649.173  18
   2   2 -11 3304.26 346.570  11
  -2   2  11 2721.88 482.592   9
  -2  -2  11 2991.43 353.530  13
   2   2 -11 2428.55 606.774   2
   2   2 -10 7890.29 1121.79  18
   2   2 -10 6527.13 959.767   2
  -2   2  10 4956.15 2411.63   3
  -2  -2  10 7980.92 916.504  17
   2   2  -9 38899.4 2384.10  18
   2   2  -9 33687.6 2108.96   2
  -2  -2   9 37777.9 1997.02  17
  -2  -2   8 58034.4 2472.34  17
   2   2  -8 57589.2 2632.35   2
   2   2  -8 65215.6 2920.74  18
  -2   2   8 60644.5 3189.81   1
  -2  -2   7 7181.21 947.841  19
  -2   2   7 9885.44 1238.17   1
  -2  -2   7 8688.72 965.570  17
   2   2  -7 9325.80 1043.41  18
   2   2  -7 8456.67 961.079   2
  -2  -2   6 7027.20 829.944  19
  -2   2   6 9165.50 1159.41   1
  -2  -2   6 8276.84 923.512  17
   2   2  -6 8719.03 979.168  18
   2   2  -6 7962.78 880.548   2
  -2  -2   5 1831.16 369.562  19
  -2  -2   5 2159.27 479.027  17
   2   2  -5 2007.31 438.067   2
  -2   2   5 2000.87 540.125   1
   2   2  -5 2096.11 479.777  18
  -2   2   4 8233.43 1046.10   1
  -2  -2   4 7488.71 889.744  17
  -2   2   4 8620.05 531.340   2
   2   2  -4 5932.99 1630.55   4
  -2  -2   4 7832.00 652.752  19
   2  -2  -4 7737.85 1211.70  19
   2   2  -4 8105.72 807.834   2
   2   2  -4 8228.43 915.872  18
   2   2  -3 25228.5 1334.13   2
   2  -2  -3 23496.9 1952.03  19
   2   2  -3 24985.2 1524.04  18
  -2  -2   3 26329.8 1054.34  19
  -2  -2   3 24103.3 1538.13  17
  -2   2   3 27867.3 1886.80   1
  -2   2   3 26414.2 1050.05   2
   2  -2  -2 233.248 163.727  19
  -2   2   2 202.236 146.476   1
  -2   2   2 384.176 141.603   2
   2   2  -2 233.883 148.390   2
  -2  -2   2 108.822 68.9989  17
   2   2  -1 2089.24 339.606   2
   2   2  -1 1242.81 720.022   4
  -2   2   1 2260.49 354.914   2
   2  -2  -1 2154.66 512.530  19
  -2   2   1 2220.39 1015.25   4
  -2  -2   1 3008.93 379.449  19
  -2  -2   1 1736.95 387.550  17
  -2  -2   0 32806.6 1507.13  19
  -2  -2   0 30973.4 1622.91  17
  -2   2   0 35274.2 1474.75   2
   2  -2   0 35143.2 1896.67  19
   2   2   0 33899.6 1252.49   2
   2   2   1 23308.1 911.183   2
   2  -2   1 23415.6 1443.84  19
   2   2   1 20047.1 3480.70   4
  -2  -2  -1 20799.0 1306.84  17
  -2  -2  -1 22498.8 1456.05  19
  -2   2  -1 23392.9 1264.41   2
  -2   2  -2 24079.1 1347.72   2
   2   2   2 24796.1 749.634   2
  -2  -2  -2 22315.8 1323.64  17
   2  -2   2 24428.8 1382.56  19
   2  -2   3 6552.83 732.159  19
  -2  -2  -3 6200.00 666.358  17
  -2   2  -3 7007.96 763.693   2
   2  -2   4 192747. 4158.74  19
  -2  -2  -4 195006. 3537.08  17
  -2   2  -4 190036. 4190.49   2
   2  -2   5 62707.3 2589.96  19
  -2   2  -5 61282.9 2506.92   2
   2  -2   6-167.690 246.394  19
  -2   2  -6 69.8128 81.1432   2
   2   2   6-265.971 695.171   4
   2   2   6 133.934 836.849   3
   2   2   7 489.331 954.223   4
   2  -2   7 629.263 342.529  19
  -2   2  -7 798.827 300.449   2
   2  -2   8 197.104 178.386  17
  -2   2  -8 513.401 291.037   2
   2  -2   8 660.189 311.779  19
  -2   2  -9 7466.34 1041.76   2
   2  -2   9 7022.22 1271.16  19
  -2   2 -10 30086.8 1033.37  14
   2  -2  10 32846.4 1059.08  13
  -2   2 -10 33047.9 1066.13  11
  -2   2 -11 6274.54 1024.88   2
  -2   2 -11 8803.43 563.658  11
  -2   2 -11 8305.00 552.554  14
   2   2  11 5247.26 3213.06   3
   2  -2  11 8529.59 552.316  13
  -2   2 -12 1117.48 202.874  11
   2   2  12 1347.36 224.275  12
   2  -2  12 1157.13 207.974  13
  -2   2 -12 1285.73 509.559   2
   2  -2  13 52.1752 54.3997  13
   2  -2  13 30.6719 46.1984  12
   2   2  13-8.90833 38.3910  12
  -2   2 -13 54.5628 37.2279  11
   2  -2  14 1885.14 262.965  13
   2  -2  14 1955.01 264.579  12
   2   2  14 1918.43 276.729  12
  -2   2 -14 1675.90 239.425  11
   2  -2  15 14756.1 700.187  12
  -2   2 -15 12231.6 627.084  11
   2  -2  15 13156.5 646.403  13
   2   2  15 14571.9 705.558  12
   2   2  16 17316.3 715.207  12
   2  -2  16 17016.8 700.887  12
  -2   2 -16 15024.0 637.840  11
   2  -2  16 15645.3 644.716  13
   2  -2  17 25262.0 754.347  12
   2   2  17 25169.7 755.573  12
  -2   2 -18-509.043 384.907   6
  -2   2 -18-253.933 283.397   5
   2  -2  18 494.546 77.5158  13
   2  -2  19 1753.45 159.254   7
   2   3 -18 3207.21 228.092  11
  -2  -3  18 3542.37 223.609  13
  -2  -3  17 1083.38 151.575  13
   2   3 -17 1134.26 163.164  11
  -2  -3  16 317.373 93.5043  13
   2   3 -16 197.884 75.6019  14
   2   3 -16 380.695 113.819  11
   2   3 -15 109.416 71.2005  14
  -2  -3  15 264.757 120.740  13
   2   3 -15-58.8774 268.822   5
   2   3 -15 256.868 120.929  11
  -2  -3  14 314.979 115.119  13
   2   3 -14 732.866 660.874   5
   2   3 -14 186.785 87.4062  11
   2   3 -14 301.623 108.285  14
   2   3 -13 2048.40 285.964  11
  -2  -3  13 1875.12 276.102  13
   2   3 -13 1202.12 789.570   5
   2   3 -12 2469.48 322.356  11
  -2  -3  12 2753.08 342.404  13
   2   3 -12 2573.69 320.443  15
   2   3 -11 6395.10 534.340  15
   2   3 -11 6364.69 498.132  11
  -2  -3  11 6143.19 507.534  13
   2   3 -10 51434.6 1398.11  11
  -2  -3  10 50296.0 1427.13  13
   2   3 -10 44380.8 2844.62   2
  -2   3  10 56477.9 4896.84   6
   2   3 -10 40696.4 4128.18   5
   2  -3 -10 40853.3 4112.16  19
   2   3 -10 50282.5 1559.48  15
  -2  -3  10 43265.2 2574.25  17
   2   3  -9 3896.73 802.136   2
   2   3  -9 4638.68 405.582  11
  -2   3   9 3898.04 1218.85   6
   2   3  -9 4749.08 483.647  15
  -2  -3   9 4736.81 876.288  17
  -2  -3   9 4107.30 398.426  13
   2  -3  -9 3394.82 1139.74  19
   2   3  -9 3225.96 1092.07   5
   2   3  -8 2795.55 1081.59   5
  -2  -3   8 3226.43 726.420  17
   2   3  -8 3815.96 429.803  15
  -2   3   8 4560.83 1448.71   6
  -2   3   8 1837.75 714.563   5
   2   3  -8 3612.22 351.547  11
   2   3  -8 3315.72 740.332   2
   2  -3  -8 2737.09 965.287  19
  -2  -3   8 3670.81 370.388  13
   2   3  -7 307.325 248.926   2
  -2  -3   7 73.2999 155.584  17
   2  -3  -7 416.564 184.778  19
  -2  -3   6 1161.79 443.268  17
   2   3  -6 1421.61 474.311   2
   2  -3  -6 982.389 572.553  19
   2   3  -5 6009.67 876.399   2
   2  -3  -5 5971.91 1268.50  19
  -2  -3   5 5251.78 925.636  17
   2  -3  -4 10609.8 1564.51  19
  -2  -3   4 12022.7 1403.93  17
   2   3  -4 12440.7 1224.37   2
   2  -3  -3 67974.9 3771.28  19
   2   3  -3 69765.3 2733.07   2
  -2  -3   3 64043.5 3223.54  17
   2   3  -2 10477.1 1003.53   2
   2  -3  -2 10168.7 1360.39  19
  -2  -3   2 9395.94 1233.43  17
  -2   3   1 2331.04 463.923   2
   2   3  -1 2118.24 440.525   2
  -2  -3   1 2000.86 556.070  17
   2  -3  -1 2244.88 585.328  19
  -2   3   0 3274.17 561.668   2
   2   3   0 1079.62 995.882   4
  -2  -3   0 2687.77 635.042  17
   2  -3   0 3188.44 668.968  19
  -2  -3  -1 10343.5 1212.63  17
  -2   3  -1 12870.0 1177.60   2
   2  -3   1 11917.5 1208.83  19
   2   3   1 9028.50 3043.23   4
   2  -3   2 179571. 4598.79  19
  -2   3  -2 188794. 4725.41   2
  -2  -3  -2 176926. 4943.68  17
  -2  -3  -3 68.5502 122.528  17
   2   3   3 300.184 929.281   4
  -2   3  -3-35.7455 197.284   2
   2  -3   3 219.936 221.345  19
  -2  -3  -4 1372.73 539.824  19
  -2   3  -4 1079.28 376.902   2
   2   3   4 335.661 1067.26   4
   2  -3   4 1179.63 408.834  19
   2   3   5-398.269 1018.82   4
  -2  -3  -5 322.433 299.330  19
   2   3   5-1168.85 1012.04   3
  -2   3  -5 389.028 279.734   2
   2  -3   5 122.013 123.410  19
   2   3   6 14151.4 4521.25   3
  -2  -3  -6 25502.1 2675.57  19
  -2   3  -6 26218.1 2069.73   2
   2   3   6 24802.7 6069.85   4
   2  -3   6 26579.0 2117.42  19
  -2   3  -7 8063.80 1200.42   2
  -2   3  -7 8599.17 536.603  11
   2   3   7 9213.88 1309.39  16
   2  -3   7 5972.80 1102.13  19
  -2  -3  -7 6806.05 1449.62  19
   2   3   7 9264.78 1841.15   5
  -2   3  -7 8092.13 1601.53   5
   2  -3   7 7530.88 1185.75  17
   2   3   7 8704.10 1914.22   6
  -2   3  -7 7139.86 1797.90   6
   2   3   7 5324.18 2867.40   4
  -2   3  -7 8115.57 567.294  14
   2  -3   7 8122.09 516.552  13
  -2   3  -7 8551.40 582.895  15
   2   3   8 1079.73 734.717   6
   2  -3   8 853.834 176.146  13
   2   3   8 915.571 399.152  16
  -2   3  -8 668.522 174.109  14
  -2   3  -8 833.780 176.328  11
   2  -3   8 679.920 361.645  17
   2   3   8-775.683 2121.52   3
   2   3   8 533.314 532.955   5
  -2   3  -8 762.706 410.676   2
   2  -3   8 489.230 344.709  19
  -2   3  -8 448.419 253.746   5
  -2   3  -8 773.445 175.341  15
  -2   3  -9 3359.32 796.377   2
   2   3   9 2844.81 2785.34   3
   2  -3   9 4357.12 403.348  13
   2  -3   9 2301.49 810.664  19
  -2   3  -9 2037.59 801.608   5
  -2   3  -9 3975.70 399.322  15
  -2   3  -9 4181.83 397.305  11
  -2   3  -9 3600.92 393.714  14
  -2   3 -10 2063.43 292.804  11
  -2   3 -10 2296.95 312.274  14
  -2   3 -10 2526.39 310.248  15
   2  -3  10 2511.59 311.472  13
  -2   3 -11 1079.08 202.241  15
  -2   3 -11 916.970 195.713  14
  -2   3 -11 1144.89 214.158  11
  -2   3 -11 586.578 396.029   5
   2  -3  11 987.611 199.226  13
  -2   3 -12 1081.15 199.736  14
   2  -3  12 1287.59 224.327  13
  -2   3 -12 1257.31 212.018  11
  -2   3 -13 3185.15 327.508  14
  -2   3 -13 3113.94 333.693  11
  -2   3 -13 1396.25 821.024   6
  -2   3 -13 1386.09 787.292   5
   2  -3  13 3156.06 327.390  13
  -2   3 -14 4504.57 384.542  11
   2  -3  14 4571.07 379.908  13
  -2   3 -14 4048.62 327.903  14
   2  -3  15 1626.13 209.673  13
  -2   3 -16 1028.00 477.669   6
   2  -3  16 32.9475 44.8283  13
   2  -3  17 21633.0 548.479  13
   2   4 -16 1053.02 460.874   5
  -2  -4  16 783.714 103.562  13
   2   4 -15 707.953 404.589   5
   2   4 -15 1013.74 139.994  11
   2   4 -15 725.552 118.388  14
  -2  -4  15 973.952 138.494  13
  -2  -4  14 3433.53 282.702  13
   2   4 -14 3619.23 308.154  14
   2   4 -14 3776.74 303.472  11
   2   4 -13 2763.04 278.365  11
   2   4 -13 2644.20 256.313  15
  -2  -4  13 2595.97 270.097  13
   2   4 -13 3693.07 1158.81   5
   2   4 -13 2680.31 297.155  14
   2   4 -12 37932.3 1199.97  14
   2   4 -12 39586.6 1111.12  11
   2   4 -12 37529.6 1097.53  15
  -2  -4  12 37938.0 1087.70  13
   2   4 -11 5909.00 1438.67   6
   2   4 -11 10128.4 579.585  11
   2   4 -11 5958.73 1512.03   5
   2   4 -11 9369.54 624.322  14
   2   4 -11 9236.61 604.873  15
  -2  -4  11 9094.18 553.701  13
  -2  -4  10 5571.14 440.817  13
   2   4 -10 5328.70 493.126  15
   2   4 -10 5091.83 461.748  14
   2   4 -10 3768.84 1267.27   6
   2   4 -10 5496.80 429.109  11
   2   4 -10 4293.22 1346.75   5
  -2  -4   9 3049.88 327.054  13
   2   4  -9 2904.33 314.550  11
  -2   4   9 3354.73 1165.55   6
   2   4  -9 3226.81 389.992  15
   2   4  -9 2608.12 1106.64   6
   2   4  -9 2488.54 943.745   5
  -2   4   8 50540.3 2835.28  16
   2   4  -8 46753.4 1563.47  15
  -2  -4   8 43288.8 1222.84  13
   2   4  -8 47248.6 1257.91  11
   2   4  -8 42334.8 4061.23   6
  -2   4   8 46350.2 4302.29   5
  -2   4   8 54721.7 4964.26   6
   2   4  -8 36449.0 3926.56   5
   2   4  -7 31161.2 1295.76  15
   2   4  -7 24236.2 3188.43   5
   2   4  -7 27219.9 3371.22   6
  -2   4   7 33805.1 2423.27  16
  -2   4   7 33860.9 3902.01   6
  -2   4   7 29967.7 3460.19   5
  -2  -4   7 29066.6 985.105  13
  -2   4   6 4644.76 1348.41   5
  -2   4   6 6437.08 1806.99   6
   2   4  -6 4014.65 1284.62   5
  -2   4   6 6082.45 1055.90  16
   2   4  -6 3516.09 1218.21   6
   2   4  -6 4827.13 516.753  15
   2   4  -5 233.972 266.135   2
  -2   4   5 266.036 460.194   5
  -2   4   5 242.396 324.350  16
  -2   4   5-12.0746 337.102   6
   2  -4  -5-88.6481 307.341  19
  -2  -4   5-120.417 199.775  17
   2   4  -5 145.098 100.664  15
   2   4  -5 129.395 629.536   5
   2   4  -5-819.938 761.755   6
   2   4  -5 237.443 355.324  16
   2   4  -4 2172.49 337.420  15
   2   4  -4 2396.54 950.310   5
   2   4  -4 2375.45 625.448  16
  -2   4   4 2572.41 1190.56   6
   2   4  -4 2696.94 1084.72   6
  -2   4   4 2286.89 646.493  16
   2  -4  -4 2363.29 772.820  19
  -2   4   4 1796.75 757.114   5
  -2  -4   4 2142.85 622.098  17
   2   4  -3 28.7528 388.022   5
  -2   4   3 166.553 308.463   5
   2   4  -3 713.391 451.632  16
   2   4  -3-727.545 509.454   6
  -2   4   3 106.597 198.282  16
  -2   4   3-826.598 943.008   6
   2   4  -3 290.692 101.411  14
   2   4  -3 362.224 123.901  15
  -2  -4   3 355.336 274.484  17
   2   4  -2 31261.8 1243.16  15
  -2   4   2 30881.9 3383.37   5
   2   4  -2 33064.0 3670.13   6
   2   4  -2 29012.8 3374.51   5
  -2   4   2 39817.9 2799.86  16
   2   4  -2 39254.7 2813.21  16
  -2  -4   2 27727.8 2448.40  17
  -2   4   2 37051.1 4015.49   6
   2   4  -1 36432.3 1304.98  15
   2   4  -1 45286.8 3084.93  16
  -2   4   1 47141.9 3038.04  16
  -2   4   1 41864.3 4238.51   6
  -2   4   1 38359.4 3726.80   5
  -2  -4   1 33275.8 2658.67  17
  -2   4   1 36927.7 1121.12  15
   2   4  -1 37464.8 3893.78   5
   2   4  -1 39195.3 4032.09   6
  -2   4   0 1330.61 660.823   5
  -2   4   0 1947.05 638.051  16
  -2   4   0 1155.53 208.801  15
   2   4   0 770.131 322.816   6
  -2  -4   0 844.990 325.924  17
   2   4   0 1494.38 552.940  16
   2   4   0 1000.27 202.423  15
  -2   4   0 1653.21 752.970   6
   2   4   0 436.380 470.235   5
  -2  -4  -1 8881.27 1310.83  17
  -2   4  -1 9306.80 559.942  14
  -2   4  -1 9839.62 2160.24   6
   2   4   1 9520.27 1926.92   5
  -2   4  -1 8949.38 1782.85   5
   2   4   1 11688.6 2141.36   6
   2   4   1 11786.2 1593.50  16
  -2   4  -1 9989.91 616.039  15
  -2  -4  -2 13286.3 1544.25  17
   2   4   2 16677.0 1911.32  16
  -2   4  -2 12387.0 2347.38   6
  -2   4  -2 12432.8 2124.85   5
   2   4   2 16998.8 2604.47   5
   2   4   2 16646.3 2736.27   6
  -2   4  -2 13148.4 725.990  15
   2   4   2 10880.6 3723.39   4
  -2   4  -2 13288.0 696.434  14
   2   4   3 11316.8 2228.84   6
   2   4   3 6262.63 3081.68   4
   2  -4   3 9239.90 1541.07  17
  -2   4  -3 10059.9 2178.99   6
  -2   4  -3 7850.84 1151.07   2
   2   4   3 10482.3 1504.87  16
  -2   4  -3 10205.5 622.082  14
  -2   4  -3 9845.48 638.341  15
  -2   4  -3 9166.61 1853.38   5
   2   4   3 10175.1 2033.13   5
   2   4   4 30909.8 3683.96   6
  -2   4  -4 27083.3 3506.15   6
  -2   4  -4 27853.8 1058.99  14
   2  -4   4 23627.2 2428.65  17
   2   4   4 29783.5 3470.94   5
  -2   4  -4 20908.5 2807.99   5
  -2   4  -4 23343.4 2058.23   2
  -2   4  -4 27477.3 1089.82  15
   2   4   4 20647.3 5626.93   4
   2   4   4 32903.8 2677.09  16
   2   4   5 12628.5 1666.51  16
  -2   4  -5 11400.0 685.929  14
  -2   4  -5 9959.18 2111.55   6
  -2   4  -5 11634.2 718.012  15
   2   4   5 11482.2 2225.66   5
  -2   4  -5 8587.85 1760.38   5
   2   4   5 11841.8 2343.13   6
   2  -4   6 778.465 154.924  13
  -2   4  -6 858.971 187.827  14
  -2   4  -6 917.717 883.366   6
   2   4   6 1151.71 592.315   5
   2   4   6 1311.08 928.041   6
  -2   4  -6 686.227 181.641  15
   2   4   6-439.875 656.391  16
  -2   4  -6 583.283 777.950   5
  -2   4  -7 24.4795 41.7269  14
   2   4   7-473.856 604.297   5
   2   4   7 8.32149 434.006   6
  -2   4  -7 178.167 625.972   6
   2  -4   7 50.4053 63.2118  13
   2   4   7-188.788 240.639  16
  -2   4  -7 65.0173 67.0435  15
  -2   4  -7 88.1995 81.6833  11
  -2   4  -7 327.170 309.187   5
  -2   4  -8 23865.1 1010.69  14
  -2   4  -8 23787.6 989.249  15
  -2   4  -8 16236.1 2382.64   5
   2  -4   8 22844.1 865.113  13
  -2   4  -8 23702.9 925.286  11
  -2   4  -8 15432.1 2619.79   6
   2   4   8 26025.2 2173.04  16
  -2   4  -9 5517.64 458.128  15
  -2   4  -9 3028.37 1089.69   6
   2   4   9 6094.39 989.952  16
  -2   4  -9 4956.18 419.569  11
   2  -4   9 4963.88 400.923  13
  -2   4  -9 4759.40 443.729  14
  -2   4  -9 4261.13 1288.26   5
  -2   4 -10 5727.29 1539.89   6
  -2   4 -10 8245.90 540.518  15
  -2   4 -10 7812.76 547.514  14
  -2   4 -10 7038.03 1524.76   5
   2  -4  10 8054.28 509.862  13
  -2   4 -11 7040.26 1692.16   6
   2  -4  11 10382.7 556.080  13
  -2   4 -11 10357.3 592.177  14
  -2   4 -11 7844.60 1569.00   5
   2  -4  12-64.1063 60.5250  13
  -2   4 -12 96.6101 367.477   5
  -2   4 -12 34.1732 35.9971  14
  -2   4 -12 75.0575 348.591   6
  -2   4 -13 703.955 610.721   6
   2  -4  13 1684.84 197.002  13
  -2   4 -13 1497.16 553.962   5
  -2   4 -13 1484.18 183.743  14
   2  -4  14 392.268 87.3715  13
  -2   4 -14-83.1042 142.881   5
  -2   4 -14 532.926 94.0768  14
  -2   4 -14 73.7321 321.506   6
   2  -4  15 8187.80 329.230  13
   2   5 -12 1038.74 503.829   5
   2   5 -12 593.418 98.8256  14
   2   5 -11 11719.1 498.782  14
   2   5 -11 11919.2 490.444  15
   2   5 -10 1466.07 668.911   5
   2   5 -10 2362.92 245.073  15
   2   5 -10 2017.50 225.963  14
   2   5  -9 6790.62 434.538  14
   2   5  -9 7371.35 465.688  15
  -2   5   8 18914.1 2500.09   6
   2   5  -8 17548.0 2123.84   6
   2   5  -8 17385.9 719.037  14
   2   5  -8 14805.4 2237.99   5
   2   5  -8 18587.8 797.686  15
  -2   5   7 2046.39 763.696   6
   2   5  -7 1443.77 729.267   5
   2   5  -7 1463.89 227.051  15
   2   5  -7 1463.25 209.515  14
   2   5  -7 1060.83 429.235   6
   2   5  -6 22019.4 2676.78   6
   2   5  -6 17610.8 2504.19   5
  -2   5   6 19917.2 2568.49   5
   2   5  -6 21039.3 908.016  15
  -2   5   6 22786.5 2989.31   6
   2   5  -6 22195.9 833.007  14
   2   5  -5 295.455 328.943   5
  -2   5   5-293.165 459.307   6
   2   5  -5 64.2112 57.3633  15
   2   5  -5-395.670 531.022   6
   2   5  -5 89.3341 38.9718  14
  -2   5   5 598.223 689.385   5
  -2   5   4 15791.4 2540.01   6
   2   5  -4 13557.6 728.075  15
   2   5  -4 14589.1 2449.69   5
   2   5  -4 12531.5 606.906  14
   2   5  -4 14111.1 2304.81   6
  -2   5   4 14818.8 2247.15   5
  -2   5   3 7199.77 1770.55   6
   2   5  -3 6933.23 1642.69   6
   2   5  -3 5886.13 470.838  15
   2   5  -3 6019.15 1494.79   5
  -2   5   3 4770.43 1275.67   5
   2   5  -2 601.091 152.648  15
  -2   5   2 924.325 516.216   6
   2   5  -2 532.757 433.737   6
  -2   5   2-9.55882 239.278   5
   2   5  -2 624.902 403.606  16
   2   5  -2 837.475 659.899   5
   2   5  -1 21233.5 2925.72   5
   2   5  -1 22502.7 3064.49   6
   2   5  -1 21839.1 2123.73  16
  -2   5   1 23715.4 2873.61   5
  -2   5   1 22953.8 3153.62   6
   2   5  -1 20336.2 818.595  15
   2   5   0 2984.53 758.709  16
  -2   5   0 2973.85 965.692   5
   2   5   0 2952.46 1103.50   6
   2   5   0 2813.35 1039.68   5
  -2   5   0 3233.14 307.677  15
  -2   5   0 3067.05 1133.03   6
  -2   5  -1 13171.1 650.954  15
   2   5   1 11231.3 2111.31   6
   2   5   1 13144.5 1612.57  16
   2   5   1 13466.0 2295.91   5
  -2   5  -1 11067.9 1940.65   5
  -2   5  -1 13660.9 2470.05   6
  -2   5  -2 7381.23 445.818  14
   2   5   2 8166.69 1833.22   5
   2   5   2 7000.73 1211.10  16
  -2   5  -2 7659.95 1878.84   6
   2   5   2 6947.03 1705.19   6
  -2   5  -2 7562.52 500.408  15
  -2   5  -2 6542.86 1527.43   5
   2   5   3 62229.4 5045.91   6
   2   5   3 62499.4 3479.49  16
  -2   5  -3 62065.6 1468.14  15
  -2   5  -3 59520.7 4518.51   5
   2   5   3 59288.4 4784.56   5
  -2   5  -3 56170.7 4903.29   6
  -2   5  -3 59684.6 1311.34  14
  -2   5  -4 278.015 422.198   5
   2   5   4 649.953 493.224  16
   2   5   4 1343.83 982.471   6
   2   5   4-169.865 602.920   5
  -2   5  -4 444.677 116.217  14
  -2   5  -4 185.689 300.661   6
  -2   5  -4 798.650 176.925  15
  -2   5  -5 25712.6 3258.23   6
   2   5   5 32286.6 3551.18   6
   2   5   5 29648.9 2234.12  16
   2   5   5 26523.1 3116.26   5
  -2   5  -5 29521.6 1005.85  15
  -2   5  -5 24852.5 2778.39   5
  -2   5  -5 28211.8 926.484  14
  -2   5  -6 488.218 116.710  14
   2   5   6 1112.73 792.085   6
  -2   5  -6 493.751 141.345  15
   2   5   6 370.887 445.935   5
   2   5   6 516.211 273.633  16
  -2   5  -6 546.861 632.780   6
  -2   5  -6-85.7578 334.253   5
  -2   5  -7 9157.76 1779.31   6
   2   5   7 13058.3 1324.48  16
  -2   5  -7 12784.6 605.620  14
  -2   5  -7 9040.02 1482.88   5
  -2   5  -8 1847.79 747.033   5
   2   5   8 2894.46 549.243  16
  -2   5  -8 3124.75 288.634  14
  -2   5  -8 4063.32 1101.03   6
  -2   5  -9 421.997 423.645   6
  -2   5  -9-209.097 322.716   5
  -2   5  -9 72.8252 35.6965  14
  -2   5 -10 4793.18 998.705   6
  -2   5 -10 6559.54 354.529  14
  -2   5 -10 5326.78 879.003   5
  -2   5 -11 226.009 265.129   6
  -2   5 -11 303.015 67.8701  14
   2   6  -5-176.041 251.335   5
  -2   6   4 3526.20 802.434   6
   2   6  -4 2338.48 609.272   5
  -2   6   3 1570.46 511.545   6
   2   6  -3 2073.08 630.422   5
   2   6  -2 1667.54 496.747   6
  -2   6   2 2616.08 727.722   6
   2   6  -2 2271.54 656.529   5
  -2   6   1 21743.8 2106.54   6
   2   6  -1 17582.4 1629.64   6
   2   6  -1 21426.7 2044.62   5
  -2   6   0 420.178 258.690   5
   2   6   0 145.892 244.017   6
  -2   6   0-331.101 322.159   6
   2   6   0 745.185 405.258   5
  -2   6  -1 748.428 343.684   5
  -2   6  -1 977.318 477.920   6
   2   6   1 1035.19 489.856   5
   2   6   1 422.078 249.045   6
   2   6   2 2572.47 696.591   5
  -2   6  -2 3072.19 758.349   6
  -2   6  -2 2135.08 517.946   5
  -2   6  -3 20711.4 1854.04   6
  -2   6  -4 3716.90 739.841   6
  -3   0  21 10.7505 25.8291  12
  -3   0  20 34939.9 936.829  12
  -3   0  19 39.1800 68.4295  12
  -3   0  18 5293.58 608.001   9
  -3   0  18 5802.73 465.428  12
  -3   0  17-128.951 104.396   9
  -3   0  17 1.81679 37.1151  12
  -3   0  16 11935.6 1038.65   9
   3   0 -15 67.5098 168.922  18
  -3   0  15 29.4037 113.133   9
  -3   0  14 50146.2 3267.31   1
  -3   0  14 47220.4 2042.95   9
  -3   0  13 58.7317 109.882   9
  -3   0  13-24.6273 143.167   1
  -3   0  12 121.511 157.450   1
  -3   0  11 114.826 205.252   1
   3   0 -11-86.4885 111.725   2
  -3   0  11 23.7333 613.080   3
  -3   0  10 18240.3 1558.06   1
   3   0 -10 14046.2 1048.15   2
  -3   0   9-21.0488 60.3081  17
   3   0  -9 4.22214 39.0226   2
   3   0  -8 3574.14 469.859   2
  -3   0   8 4348.14 528.592  17
  -3   0   7-14.6540 61.3867  17
   3   0  -7-0.47621 37.0163   2
  -3   0   7-3.98489 463.761   3
   3   0  -6 29735.3 1185.03   2
  -3   0   6 33105.7 1299.04  17
  -3   0   5 30.0186 39.8795  17
   3   0  -5-31.5129 77.2863   2
   3   0  -4 3429.07 360.141   2
  -3   0   4 3998.96 402.419  17
   3   0  -4 4149.87 429.751  18
  -3   0   4 4537.34 480.068   1
  -3   0   3 48.3520 99.4282   1
  -3   0   3 9.74809 47.5380  17
   3   0  -3 61.6227 64.4060  18
  -3   0   2 7032.18 545.249   1
  -3   0   2 7300.36 526.274  17
   3   0  -2 6452.14 539.884  18
   3   0  -1 53.8608 31.8014  19
  -3   0   1-22.5830 57.6899   1
   3   0  -1 69.2999 97.4439  18
  -3   0   1-6.59853 57.5804  17
  -3   0   0 528791. 4693.18   1
  -3   0   0 536630. 4582.07  17
   3   0   1-68.8528 340.934   4
  -3   0  -1 166.658 106.309   1
  -3   0  -1 29.9649 68.8336  17
   3   0   1 43.6964 65.7147  19
   3   0   2 651622. 5446.92  19
  -3   0  -2 671770. 4495.84   2
   3   0   3-131.608 184.801   4
  -3   0  -3 134.328 79.1293   2
   3   0   3 49.0448 125.754  19
   3   0   4 718630. 8077.79  19
  -3   0  -4 732975. 5252.64   2
   3   0   5-137.690 305.122   4
  -3   0  -5-0.39484 55.3849   2
   3   0   5 29.3137 153.723  19
  -3   0  -6 90.1394 59.7065   2
   3   0   6 78.5610 97.3222  19
  -3   0  -7-117.816 94.3898   2
   3   0   8 20231.3 4516.82   3
  -3   0  -8 34969.8 1496.75   2
   3   0   9-620.207 1147.80   3
   3   0  11-662.870 1690.35   3
   3   0  12 17225.2 829.910  12
   3   0  13-85.9372 63.3796  12
   3   0  13 666.212 1283.45   3
   3   0  14 10764.1 690.471  12
   3   0  15-52.8041 93.0313  12
   3   0  16 1202.55 223.582  12
   3   0  17-16.0642 43.5076  12
   3   0  18 4159.12 343.328   7
   3   0  18 4851.54 378.805  12
   3   0  19 82.1990 59.0687  12
   3   0  19 20.7670 27.0150   7
  -3   1  21 17.2144 19.8860  12
  -3  -1  21 3.07571 16.2634  12
  -3   1  20 5023.11 323.074  12
  -3  -1  20 5433.68 339.694  12
  -3  -1  19 1220.87 187.042  12
  -3   1  19 1325.97 189.366  12
   3   1 -18 3121.82 281.277  11
  -3   1  18 3282.35 331.104  12
  -3   1  18 3370.02 512.393   9
  -3  -1  18 3189.57 329.221  12
  -3   1  17 4730.03 422.863  12
  -3  -1  17 4344.33 405.063  12
  -3   1  17 4195.88 611.730   9
   3   1 -17 4376.67 370.321  11
  -3  -1  16 119.513 65.1120  13
  -3   1  16 310.237 191.586   9
   3   1 -16 175.882 104.996  11
  -3  -1  16 218.639 168.994   9
  -3  -1  15 127.029 85.9200  13
  -3   1  15 66.7995 105.856   9
  -3  -1  15 2.80953 113.323   9
   3   1 -15 21.0137 55.2224  11
   3   1 -14 9185.21 579.084  11
  -3   1  14 9018.96 928.073   9
  -3  -1  14 9185.83 574.124  13
  -3  -1  14 8523.65 809.536   9
  -3  -1  14 9648.54 1441.43   1
   3   1 -14 9058.63 1379.45  18
  -3   1  13 14050.2 1117.83   9
   3   1 -13 11410.9 1224.33   2
   3   1 -13 14083.0 703.703  11
   3   1 -13 13327.9 1594.02  18
  -3  -1  13 13061.6 683.740  13
   3   1 -12 10349.5 1328.88  18
  -3   1  12 9736.47 1421.22   1
   3   1 -12 9546.66 1082.66   2
  -3   1  11 61256.9 3417.45   1
   3   1 -11 67742.5 3212.73  18
   3   1 -10 62968.5 2904.12  18
  -3   1  10 56229.0 3040.36   1
  -3  -1  10 58787.3 2090.96  17
  -3   1   9 19802.8 1698.45   1
  -3  -1   9 19759.4 1174.52  17
   3   1  -9 21553.0 1587.02  18
   3   1  -9 16783.5 1262.63   2
  -3  -1   8 9271.25 775.196  17
  -3   1   8 8743.55 1082.34   1
   3   1  -8 9537.72 986.737  18
   3   1  -8 8246.62 837.351   2
  -3  -1   7 10891.0 826.050  17
   3   1  -7 11315.7 1010.08  18
   3   1  -7 10383.8 894.231   2
  -3   1   7 10843.1 1144.69   1
   3   1  -6 19610.4 1150.73   2
  -3  -1   6 21246.1 1122.31  17
   3   1  -6 22048.0 1327.57  18
  -3   1   6 21712.4 1537.52   1
  -3   1   5 21795.9 1485.95   1
  -3  -1   5 22091.1 1112.57  17
   3   1  -5 21447.9 1159.09   2
   3   1  -5 21771.2 1266.01  18
   3   1  -4 131943. 2642.53   2
  -3   1   4 128025. 3515.17   1
   3   1  -4 133886. 3038.74  18
  -3  -1   4 128970. 2621.24  17
   3   1  -3 10188.0 865.153  18
  -3  -1   3 10256.7 724.241  17
   3  -1  -3 11477.2 587.620  18
  -3   1   3 10083.8 978.532   1
   3   1  -3 10158.0 693.016   2
   3  -1  -2 2426.51 529.593  19
   3   1  -2 1747.10 369.689  18
   3  -1  -2 2163.45 285.372  18
   3   1  -2 2374.68 317.797   2
  -3  -1   2 2142.33 338.723  17
  -3   1   2 2566.52 512.306   1
   3   1  -1 57313.7 1401.28   2
  -3   1   1 57896.4 2266.44   1
   3  -1  -1 58274.2 2165.80  19
  -3  -1   1 54585.4 1549.26  17
  -3   1   1 63111.1 1523.68   2
  -3   1   0 986810. 9324.22   1
   3   1   0 999999. 5303.33   2
  -3   1  -1 91698.7 2035.03   2
  -3  -1  -1 90663.2 1824.02  17
   3  -1   1 87767.4 2240.72  19
   3  -1   2 671014. 6114.42  19
   3   1   2 403336. 13349.9   3
  -3   1  -2 673365. 5848.31   2
   3   1   2 499180. 14691.9   4
  -3  -1  -2 693948. 4751.29  17
  -3   1  -3 252492. 3820.15   2
   3  -1   3 252172. 4047.88  19
  -3  -1  -3 258966. 2657.08  17
   3  -1   4 206.641 146.452  19
  -3   1  -4 47.7976 81.8418   2
  -3  -1  -4 157.983 63.5512  17
  -3  -1  -4 106.149 35.3696   2
   3   1   4-381.647 945.557   3
  -3   1  -5 126243. 3024.16   2
   3  -1   5 122979. 3539.48  19
   3  -1   6 152209. 4431.63  19
  -3   1  -6 146486. 3436.51   2
   3   1   7 1483.79 1544.85   3
   3   1   7 602.538 983.877   4
  -3   1  -7 469.550 210.485   2
   3  -1   7 110.099 134.374  19
   3  -1   8 18043.6 1915.05  19
  -3   1  -8 19331.8 1381.74   2
   3   1   8 15042.3 3713.92   4
   3  -1   9 31084.5 2745.99  19
  -3   1  -9 34449.6 1940.20   2
   3   1  10 1009.26 1795.50   3
  -3   1 -10 364.713 189.779   2
  -3   1 -11 209.289 100.377  11
   3  -1  11 131.603 79.6211  12
  -3   1 -11 125.199 98.0495   2
   3   1  11 140.283 81.5319  12
   3  -1  11 23.1882 50.5456  13
   3   1  12 7030.45 3606.35   3
   3  -1  12 13413.7 728.346  12
  -3   1 -12 12583.4 636.867  11
   3  -1  12 13206.7 655.131  13
   3   1  12 14210.8 756.543  12
   3  -1  12 8064.60 3428.11   3
   3  -1  13 15298.4 799.884  12
  -3   1 -13 14346.9 683.707  11
   3  -1  13 14964.1 703.316  13
   3   1  13 16114.4 833.446  12
   3   1  14 7443.84 567.620  12
   3  -1  14 7045.99 545.251  12
   3  -1  14 7522.53 489.183  13
  -3   1 -14 7031.02 465.208  11
   3  -1  15 4745.52 436.936  12
   3   1  15 4734.53 447.140  12
   3  -1  15 4596.30 363.942  13
   3  -1  16 3914.14 383.842  12
   3   1  16 4073.97 398.808  12
   3   1  17 11329.3 607.463  12
   3  -1  17 11356.6 605.690  12
   3   1  18 6262.44 397.915  12
   3  -1  18 6231.80 397.703  12
   3  -1  19 7299.43 346.943  12
   3   1  19 7118.36 342.393  12
   3   2 -20 6758.54 977.125   5
   3   2 -19 4137.68 270.308  11
  -3  -2  19 4419.53 245.282  13
  -3  -2  18 375.915 88.5664  12
  -3   2  18 402.355 93.7591  12
  -3  -2  18 455.535 101.094  13
   3   2 -18 370.287 97.4365  11
  -3  -2  17 18140.4 717.679  12
   3   2 -17 17402.3 737.685  11
  -3   2  17 18917.3 727.560  12
  -3  -2  17 17760.9 702.447  13
  -3   2  16 55.3579 93.4246   9
  -3  -2  16 35.8703 71.2645  13
  -3  -2  16 153.520 77.2606  12
   3   2 -16 13.8430 53.5110  11
  -3   2  16 107.602 66.2690  12
  -3   2  15 26868.3 969.404  12
  -3   2  15 26525.4 1572.23   9
  -3  -2  15 26574.9 956.782  12
  -3  -2  15 25504.6 983.171  13
   3   2 -15 25138.9 992.131  11
  -3  -2  14 294.640 105.497  13
   3   2 -14 305.883 139.280  11
  -3   2  14 108.947 109.809   9
   3   2 -13 27260.5 1042.37  11
   3   2 -13 23672.0 2402.24  18
  -3  -2  13 27191.6 1063.77  13
  -3   2  13 27968.5 1617.13   9
   3   2 -13 21789.7 1904.29   2
   3   2 -12 23638.2 1949.27   2
   3   2 -12 29895.3 1068.43  11
   3   2 -12 26154.7 2402.14  18
  -3  -2  12 28078.1 1074.95  13
  -3   2  12 27170.3 1547.08   9
  -3   2  11 161.873 1628.13   3
   3   2 -11 181.533 76.8374  11
  -3  -2  11 175.131 93.3913  13
   3   2 -11-9.11977 226.493  18
  -3   2  11 173.219 178.163   9
   3   2 -11-20.5446 184.101   2
  -3   2  10 22.9227 669.283   3
   3   2 -10 197.401 196.515   2
   3   2 -10 191.664 262.219  18
  -3  -2  10 309.176 220.994  17
   3   2  -9 56213.1 3011.84  18
  -3   2   9 52856.4 3294.67   1
   3   2  -9 52050.4 2598.84   2
  -3  -2   9 55424.9 2457.12  17
   3   2  -8 109601. 3627.89   2
  -3  -2   8 113600. 3487.30  17
  -3   2   8 117357. 4762.94   1
   3   2  -8 124697. 4307.99  18
   3   2  -7 18099.1 1406.32   2
  -3   2   7 17947.1 1810.41   1
  -3  -2   7 17992.2 1367.23  17
   3   2  -7 19217.8 1638.18  18
   3   2  -6 60031.1 2831.42  18
  -3   2   6 62596.4 3278.44   1
   3   2  -6 54708.2 2342.80   2
  -3  -2   6 55959.4 2426.85  17
   3   2  -5 3079.25 1329.43   4
   3   2  -5 6885.85 927.411  18
  -3  -2   5 7882.28 888.552  17
  -3   2   5 6948.97 1076.92   1
   3   2  -5 7020.47 802.384   2
   3  -2  -5 7297.18 1230.56  19
  -3  -2   5 6145.76 657.525  19
  -3   2   5 2447.66 1711.00   3
   3  -2  -4 364.140 298.424  19
  -3  -2   4 435.610 162.160  19
  -3   2   4 323.055 219.074   1
  -3   2   4 540.664 162.407   2
   3   2  -4 469.426 189.179   2
  -3  -2   4 350.753 236.359  17
   3   2  -4 595.548 289.662  18
  -3   2   3 840.200 301.197   1
   3   2  -3 790.958 255.829   2
   3  -2  -3 839.531 396.503  19
  -3   2   3 968.507 229.359   2
  -3  -2   3 1021.13 184.353  19
  -3  -2   3 479.323 202.072  17
   3   2  -3 736.428 583.935   4
  -3   2   2 109757. 2507.31   2
   3   2  -2 102609. 2554.13   2
  -3   2   2 108155. 3972.61   1
   3  -2  -2 96260.4 3749.96  19
  -3  -2   2 104068. 1644.58  19
  -3  -2   2 94931.2 2936.39  17
   3  -2  -1 41773.6 2285.00  19
   3   2  -1 42121.4 1528.51   2
  -3   2   1 41974.7 1635.99   2
  -3  -2   1 41358.8 1165.54  19
  -3  -2   1 39085.5 1879.39  17
  -3  -2   0 9923.38 744.377  19
   3   2   0 10113.5 684.177   2
  -3  -2   0 9306.84 879.544  17
  -3   2   0 10650.8 862.379   2
   3  -2   0 9567.58 1007.29  19
  -3  -2  -1 80932.6 2556.68  17
   3  -2   1 87558.9 2935.13  19
   3   2   1 87106.9 1775.00   2
  -3  -2  -1 86155.0 2727.68  19
  -3   2  -1 89113.5 2624.58   2
  -3  -2  -2 2986.36 466.452  17
   3  -2   2 2954.04 510.058  19
  -3   2  -2 3092.76 509.302   2
   3   2   2 1722.44 1241.54   4
   3  -2   3 893.359 305.933  19
  -3  -2  -3 555.298 195.665  17
   3   2   3-389.481 1030.92   3
  -3   2  -3 747.040 279.144   2
   3   2   3 343.594 418.985   4
   3  -2   4 145178. 3830.16  19
  -3  -2  -4 147865. 2872.43  17
  -3   2  -4 143224. 3792.28   2
   3   2   5 20709.9 4255.05   4
   3  -2   5 24917.7 1722.36  19
  -3   2  -5 26104.2 1683.38   2
   3   2   6 682.978 1018.51   4
   3  -2   6 1493.26 466.244  19
  -3   2  -6 1562.85 416.061   2
   3   2   7 60.7059 1140.93   4
   3  -2   7 1126.53 415.644  19
  -3   2  -7 997.635 373.687   2
   3  -2   8 3311.71 833.111  19
  -3   2  -8 3150.71 653.029   2
   3   2   8 5304.10 2795.22   4
  -3   2  -9 20929.3 826.932  11
   3  -2   9 15909.1 2047.57  19
  -3   2  -9 17402.5 1646.76   2
   3  -2   9 21586.1 839.348  13
   3  -2  10 4304.20 388.997  13
  -3   2 -10 4089.65 380.608  11
  -3   2 -10 4233.01 388.524  14
  -3   2 -10 3146.25 722.123   2
  -3   2 -11 8724.11 1229.67   2
   3  -2  11 10725.7 626.270  13
  -3   2 -11 11038.6 637.800  11
  -3   2 -11 10410.7 604.987  14
   3  -2  12 945.177 193.878  12
   3   2  12 1064.21 207.116  12
  -3   2 -12 715.831 167.596  11
   3  -2  12 717.873 162.265  13
   3  -2  13 9242.02 586.138  12
  -3   2 -13 7786.03 534.695  11
   3   2  13 9911.25 617.369  12
   3  -2  13 8767.15 563.709  13
   3  -2  14 5993.10 461.476  12
   3  -2  14 5024.50 414.401  13
   3   2  14 6393.53 481.167  12
  -3   2 -14 4950.81 411.374  11
   3  -2  15 142.914 64.9787  13
   3   2  15 75.5347 28.7361  12
   3  -2  15 79.3315 54.6505  12
  -3   2 -15 67.1862 41.5884  11
   3   2  16 10094.8 522.477  12
   3  -2  16 10672.1 533.105  12
   3  -2  16 9916.31 495.354  13
   3  -2  17 12640.1 469.588  13
   3  -2  17 13113.9 502.400  12
   3   2  17 13050.1 500.071  12
   3  -2  18-4.90487 28.4104   7
  -3   2 -18 433.219 272.466   6
   3   3 -18 8730.03 387.601  11
  -3  -3  18 9046.87 371.323  13
   3   3 -17 1210.70 144.097  14
   3   3 -17 1416.53 194.488  11
  -3  -3  17 1279.08 165.127  13
   3   3 -16 4728.92 352.615  14
   3   3 -16 4945.58 382.114  11
   3   3 -15 12789.3 662.818  11
   3   3 -15 11027.8 612.235  14
  -3  -3  15 12185.6 636.395  13
   3   3 -14 4765.13 420.053  11
  -3  -3  14 5223.78 452.542  13
  -3  -3  13 134.066 50.1255  13
   3   3 -13 211.422 89.5568  11
   3   3 -13 237.695 807.742   5
   3   3 -13 103.978 52.6893  15
   3   3 -12 186.310 430.322   5
   3   3 -12 296.448 126.913  11
   3   3 -12 216.918 95.5885  15
  -3  -3  12 396.142 186.245  13
   3   3 -11 57881.9 1511.48  11
  -3   3  11 58262.3 2164.56   9
   3   3 -11 53932.1 1603.53  15
  -3  -3  11 55909.1 1546.91  13
  -3   3  10 93639.3 6163.40   6
   3   3 -10 84264.9 1788.08  11
  -3  -3  10 72595.5 3373.80  17
  -3  -3  10 79547.8 1834.97  13
   3   3 -10 60800.5 5035.32   5
   3   3 -10 72213.6 3607.92   2
   3   3 -10 80974.1 2058.08  15
   3  -3 -10 74420.8 5535.40  19
  -3  -3   9 16746.2 1628.27  17
   3  -3  -9 14674.1 2360.68  19
   3   3  -9 16198.6 2551.02   5
   3   3  -9 18817.4 987.345  15
   3   3  -9 16932.2 1713.35   2
  -3  -3   9 18372.9 872.923  13
   3   3  -9 18207.6 806.301  11
   3   3  -8-22.3398 77.7550  11
  -3   3   8-275.865 229.759   5
  -3  -3   8 121.600 159.160  17
   3   3  -8-113.888 182.500   2
   3  -3  -8-76.8139 456.047  19
  -3  -3   8-8.11734 46.0837  13
  -3   3   8 451.240 503.558   6
   3   3  -8 21.7605 47.7012  15
   3   3  -8 594.749 629.153   5
   3   3  -7 20909.3 1783.73   2
   3  -3  -7 21010.7 2611.43  19
  -3  -3   7 20652.4 1829.74  17
   3   3  -6 24060.3 1837.68   2
   3  -3  -6 26054.6 2784.77  19
  -3  -3   6 23671.2 1959.78  17
  -3  -3   5 307.922 211.930  17
   3   3  -5 649.125 298.908   2
   3  -3  -5 585.673 457.598  19
  -3  -3   4 175.962 277.553  17
   3  -3  -4 147.993 255.715  19
   3   3  -4 62.1147 93.6838   2
   3   3  -3 3911.65 653.321   2
   3  -3  -3 4674.32 1005.30  19
  -3  -3   3 3441.03 744.522  17
  -3   3   2 314.687 191.519   2
  -3  -3   2 707.031 368.316  17
   3   3  -2 301.747 170.494   2
   3  -3  -2 206.870 172.828  19
   3   3  -1 783.971 786.799   4
   3   3  -1 968.040 303.311   2
   3  -3  -1 1183.16 459.603  19
  -3  -3   1 1132.13 411.436  17
  -3   3   1 1062.05 334.437   2
  -3  -3   0 2943.24 638.618  17
   3  -3   0 3872.01 758.205  19
   3   3   0 1825.76 1138.64   4
  -3   3   0 3721.28 641.231   2
  -3  -3  -1 5097.62 816.023  17
   3  -3   1 5051.31 820.483  19
  -3   3  -1 5133.09 774.892   2
  -3  -3  -2 38005.1 2178.45  17
   3  -3   2 38720.7 2256.22  19
  -3   3  -2 39915.9 2265.55   2
  -3  -3  -3 17695.3 1416.27  17
   3  -3   3 17158.5 1512.47  19
  -3   3  -3 17235.0 1535.57   2
   3   3   4 836.685 1702.50   4
   3  -3   4 1434.65 459.798  19
  -3   3  -4 1349.38 460.935   2
   3   3   4 587.863 907.723   3
   3   3   5-216.471 1137.10   4
  -3   3  -5 42.8821 178.097   2
   3   3   5 1262.94 1295.01   3
   3  -3   5 50.8293 110.344  19
  -3   3  -6 27541.2 2162.61   2
   3   3   6 32529.1 3600.87   6
  -3   3  -6 31402.7 1010.71  11
   3   3   6 35382.1 3575.39   5
   3   3   6 32325.6 2566.99  16
   3  -3   6 26027.7 2202.55  19
  -3   3  -6 31272.2 1103.89  15
  -3   3  -6 26601.9 3305.38   6
  -3   3  -6 31072.2 1088.04  14
   3  -3   6 31524.8 987.686  13
   3   3   6 23105.1 5784.54   4
   3  -3   7 188.363 70.4499  13
   3   3   7 292.252 549.915   4
   3   3   7-148.112 527.069   5
   3   3   7 412.481 269.334   6
  -3   3  -7 236.550 222.084   2
   3  -3   7 184.675 164.421  19
   3   3   7 121.873 197.803  16
  -3   3  -7 227.206 101.313  15
  -3   3  -7 253.367 91.4979  11
  -3   3  -7 140.459 40.3131  14
   3  -3   7 127.932 322.707  17
   3  -3   8 280.926 90.2175  13
   3  -3   8 103.836 186.719  17
  -3   3  -8 233.960 102.422  11
   3  -3   8-110.564 320.308  19
  -3   3  -8 305.991 120.893  15
   3   3   8 229.648 319.962  16
  -3   3  -8 198.450 135.541   2
  -3   3  -8 342.797 138.708  14
  -3   3  -9 406.141 273.826   5
  -3   3  -9 1769.91 265.411  11
   3  -3   9 1450.40 712.797  19
   3  -3   9 1679.33 244.071  13
  -3   3  -9 1722.69 272.509  14
   3   3   9 1573.34 443.332  16
  -3   3  -9 1763.95 269.061  15
  -3   3  -9 1491.39 533.422   2
  -3   3 -10 11954.4 707.155  14
  -3   3 -10 12674.4 685.933  15
  -3   3 -10 12005.4 688.355  11
   3  -3  10 12145.6 676.565  13
  -3   3 -11 9449.99 609.251  11
  -3   3 -11 9172.24 595.235  14
   3  -3  11 9632.92 601.282  13
   3  -3  12 17999.8 810.546  13
  -3   3 -12 17511.0 786.521  14
  -3   3 -12 18530.9 830.366  11
  -3   3 -13 6029.15 459.762  11
  -3   3 -13 5733.07 409.279  14
   3  -3  13 5891.89 447.530  13
   3  -3  14 4541.58 364.947  13
  -3   3 -14 4101.69 298.742  14
   3  -3  15 5734.76 375.890  13
   3  -3  16 1954.91 194.189   7
  -3   3 -16 1422.46 490.642   6
  -3   3 -16 2395.01 545.447   5
   3  -3  17 37.7760 27.1290  13
   3   4 -16 1338.06 129.842  14
   3   4 -16 1414.12 515.845   5
  -3  -4  16 1771.83 159.397  13
   3   4 -15 2702.87 236.143  11
   3   4 -15 2514.43 231.885  14
  -3  -4  15 2910.04 238.451  13
   3   4 -14 1454.73 192.171  11
   3   4 -14 1100.38 747.972   5
   3   4 -14 1152.10 154.121  15
   3   4 -14 1595.02 232.722  14
  -3  -4  14 1396.08 194.911  13
   3   4 -13 33986.8 978.761  11
   3   4 -13 34180.7 963.535  15
   3   4 -13 33367.6 1072.59  14
  -3  -4  13 32817.2 968.651  13
  -3  -4  12 1044.49 179.621  13
   3   4 -12 1357.05 209.775  11
   3   4 -12 829.515 166.802  15
   3   4 -12 1098.32 219.153  14
   3   4 -12 1434.43 1070.90   5
  -3  -4  11 467.746 127.340  13
   3   4 -11 367.679 120.892  15
   3   4 -11 484.195 138.248  11
   3   4 -11 224.864 434.684   5
   3   4 -11 320.445 127.514  14
  -3   4  10 2838.00 1007.02   6
   3   4 -10 3532.78 443.336  15
   3   4 -10 3332.34 335.493  11
   3   4 -10 2837.90 1460.12   5
  -3  -4  10 2912.64 320.555  13
   3   4  -9 77730.7 2010.45  15
  -3  -4   9 74094.5 1629.59  13
   3   4  -9 79617.6 1633.39  11
  -3   4   8 19444.0 1758.14  16
   3   4  -8 16175.8 2431.83   6
   3   4  -8 11196.5 2169.96   5
  -3   4   8 14030.1 2332.66   5
   3   4  -8 17247.2 741.927  11
  -3   4   8 20090.9 2934.14   6
   3   4  -8 17240.1 964.141  15
  -3  -4   8 16215.1 751.573  13
   3   4  -7 67567.4 5087.44   6
  -3   4   7 70146.5 5602.22   6
   3   4  -7 57577.2 4977.71   5
   3   4  -7 67593.1 1969.39  15
  -3   4   7 68471.8 5098.85   5
  -3  -4   7 66453.8 1505.73  13
  -3   4   6 302.368 548.679   6
   3   4  -6 644.744 899.636   5
  -3   4   6-55.8148 308.340  16
   3   4  -6-169.152 315.882  16
  -3   4   6 374.791 397.303   5
   3   4  -6 232.921 168.795  15
   3   4  -6 457.343 506.369   6
  -3   4   5 2747.35 1124.88   6
   3   4  -5 953.543 523.698   6
  -3   4   5 2436.78 947.712   5
   3   4  -5 2578.61 721.368  16
  -3  -4   5 1393.30 463.773  17
  -3   4   5 3194.58 758.925  16
   3  -4  -5 2164.65 722.910  19
   3   4  -5 2218.42 358.036  15
   3   4  -5 811.617 554.120   5
  -3   4   4 134.123 325.033  16
  -3   4   4-15.7774 592.565   6
   3   4  -4 268.860 215.824   6
  -3  -4   4 260.413 200.301  17
   3   4  -4 406.130 349.458  16
   3   4  -4 93.3358 75.9135  15
   3   4  -4-47.7504 432.249   5
   3  -4  -4 306.544 223.555  19
  -3   4   4-265.360 515.613   5
   3   4  -3 20824.6 1057.30  15
  -3   4   3 23651.1 3130.09   6
   3   4  -3 24019.7 2201.44  16
  -3   4   3 24051.4 2140.47  16
   3  -4  -3 18700.6 2034.59  19
   3   4  -3 21323.8 2954.49   5
  -3  -4   3 18926.6 1980.12  17
   3   4  -3 21221.1 2932.66   6
  -3   4   3 21640.1 2767.44   5
   3   4  -2 4719.28 1407.85   6
   3   4  -2 6453.50 1155.63  16
   3  -4  -2 3249.17 798.560  19
   3   4  -2 5276.79 520.597  15
  -3   4   2 5775.94 1446.43   5
  -3   4   2 6697.16 1124.68  16
   3   4  -2 3463.94 1157.75   5
  -3   4   2 5065.26 1409.08   6
  -3  -4   2 4486.59 956.293  17
   3   4  -1-279.914 415.995   5
  -3  -4   1 262.800 238.802  17
   3   4  -1 622.136 161.681  15
  -3   4   1 740.958 147.915  15
  -3   4   1 1449.34 797.202   5
  -3   4   1 821.075 570.395   6
   3  -4  -1 412.592 295.855  19
   3   4  -1 836.067 500.855  16
   3   4  -1-378.883 682.275   6
  -3  -4   0 192.872 148.828  17
  -3   4   0 269.740 87.5218  15
   3  -4   0-108.419 220.617  19
   3   4   0 263.486 386.946  16
  -3   4   0 205.179 79.5243  14
   3   4   0 258.671 503.072   5
   3   4   0 1037.44 749.781   6
   3   4   0 135.409 80.9579  15
  -3   4   0 774.239 663.857   5
  -3   4   0-454.593 596.649   6
  -3   4  -1 77.6988 65.2075  15
  -3   4  -1 319.426 519.349   6
   3   4   1 121.512 473.883   6
   3   4   1-88.9777 556.975   4
  -3   4  -1 309.493 380.901   5
  -3   4  -1 181.334 94.8655  14
   3   4   1-454.331 297.185   5
   3   4   1 301.782 245.620  16
  -3  -4  -1 705.617 372.019  17
   3  -4   1 284.665 198.618  19
  -3   4  -2 37179.5 1154.50  14
   3   4   2 41867.7 4263.23   6
  -3   4  -2 32736.3 3806.18   6
   3   4   2 39441.9 2973.88  16
  -3   4  -2 30428.1 3268.93   5
  -3   4  -2 37873.9 1219.20  15
   3   4   2 35675.9 3854.34   5
   3   4   2 25082.1 5834.91   4
   3   4   3 14675.7 4766.15   4
   3   4   3 13872.7 2547.16   6
   3   4   3 21083.5 2930.51   5
  -3   4  -3 19270.0 2981.43   6
  -3   4  -3 15098.9 2265.75   5
   3   4   3 20021.7 2147.85  16
  -3   4  -3 18905.2 876.940  15
  -3   4  -3 18726.2 845.088  14
  -3   4  -3 15536.7 1663.67   2
   3   4   4 32560.7 3769.30   6
   3   4   4 31995.6 3624.65   5
  -3   4  -4 26662.5 2228.63   2
  -3   4  -4 27030.5 3134.72   5
   3   4   4 33908.0 2790.94  16
  -3   4  -4 33216.5 1179.14  15
  -3   4  -4 29813.3 3777.26   6
  -3   4  -4 31580.9 1123.07  14
   3   4   5 14589.7 2511.24   5
  -3   4  -5 13507.5 2225.93   5
   3   4   5 17290.2 2838.11   6
   3   4   5 17148.7 1947.67  16
  -3   4  -5 15390.9 805.139  15
  -3   4  -5 14901.3 781.303  14
  -3   4  -5 11942.5 2391.31   6
   3  -4   6 6130.15 435.284  13
   3   4   6 5890.61 1100.01  16
  -3   4  -6 6901.67 542.172  15
   3   4   6 5083.55 1510.63   5
  -3   4  -6 3079.59 1158.42   6
   3   4   6 5299.56 1555.53   6
  -3   4  -6 4292.29 1216.98   5
  -3   4  -6 6056.87 507.690  14
  -3   4  -7 2559.83 329.481  14
   3   4   7 2350.62 986.626   5
  -3   4  -7 1555.49 862.367   6
   3   4   7 1839.98 898.981   6
  -3   4  -7 2738.96 342.582  15
   3   4   7 2864.54 755.341  16
  -3   4  -7 1279.05 833.859   5
   3  -4   7 2742.53 297.748  13
  -3   4  -8 122.969 76.0492  14
  -3   4  -8-34.4255 83.5455  15
  -3   4  -8-370.773 661.122   6
   3  -4   8-18.6317 42.9153  13
  -3   4  -8-455.152 556.164   5
   3   4   8 40.2498 168.845  16
   3  -4   9 1508.33 218.973  13
  -3   4  -9 1585.09 240.662  15
  -3   4  -9 1332.34 669.237   5
  -3   4  -9 719.367 664.940   6
  -3   4  -9 1377.46 226.580  14
   3   4   9 974.075 467.398  16
   3   4  10 14790.4 1380.06  16
  -3   4 -10 8120.93 1959.15   6
  -3   4 -10 14044.0 703.512  14
  -3   4 -10 10039.3 1682.51   5
   3  -4  10 14615.0 665.180  13
  -3   4 -11 3523.81 327.075  14
   3  -4  11 3705.01 323.584  13
  -3   4 -11 2162.76 959.078   6
  -3   4 -11 2216.48 702.581   5
  -3   4 -12 732.786 489.551   6
   3  -4  12 1544.12 197.462  13
  -3   4 -12 853.599 529.271   5
  -3   4 -12 1508.30 197.778  14
  -3   4 -13 4554.27 844.364   5
   3  -4  13 6992.60 387.274  13
  -3   4 -13 3116.12 1048.31   6
  -3   4 -13 6244.05 341.300  14
  -3   4 -14 1949.31 146.675  14
   3  -4  14 2483.57 203.071  13
   3   5 -13-87.1714 133.674   5
   3   5 -13 167.641 44.5725  14
   3   5 -12 264.885 289.850   5
   3   5 -12 94.0363 55.2138  14
   3   5 -11 6278.85 366.101  14
   3   5 -11 6398.74 363.464  15
   3   5 -10 23328.9 771.544  15
   3   5 -10 22483.9 750.063  14
   3   5  -9 5511.35 411.288  15
   3   5  -9 5380.74 387.067  14
   3   5  -8 698.008 149.328  14
  -3   5   8 1115.16 670.338   6
   3   5  -8 970.558 647.900   5
   3   5  -8 628.398 141.559  15
   3   5  -7 15554.2 764.250  15
   3   5  -7 15914.3 699.177  14
   3   5  -7 15916.2 2024.50   6
   3   5  -7 15636.3 2341.28   5
  -3   5   7 15274.1 2313.39   6
   3   5  -6-43.2454 449.033   6
  -3   5   6 685.366 596.074   6
  -3   5   6 323.052 383.519   5
   3   5  -6 77.1422 54.2646  14
   3   5  -6-400.467 582.442   5
   3   5  -6 124.025 72.0124  15
   3   5  -5 11460.6 1939.49   6
  -3   5   5 10873.1 2032.86   6
   3   5  -5 10162.2 1930.06   5
   3   5  -5 10208.1 637.218  15
  -3   5   5 6824.15 1484.33   5
   3   5  -5 10004.4 544.871  14
  -3   5   4 2181.47 875.126   6
   3   5  -4 1742.56 883.963   6
   3   5  -4 2007.29 1062.96   5
  -3   5   4 1458.83 785.923   5
   3   5  -4 1859.72 269.373  15
  -3   5   3 6158.95 1439.58   5
   3   5  -3 5916.54 479.922  15
   3   5  -3 7295.61 1788.23   5
  -3   5   3 7811.68 1864.33   6
   3   5  -3 5979.48 1484.38   6
  -3   5   2 439.226 547.740   5
   3   5  -2 216.662 426.328   6
   3   5  -2 206.732 238.311  16
  -3   5   2-250.628 544.079   6
   3   5  -2 337.128 126.251  15
   3   5  -2 786.874 671.726   5
   3   5  -1 94.0468 312.889  16
  -3   5   1 661.358 515.838   5
  -3   5   1-298.739 671.447   6
   3   5  -1 151.245 66.7441  15
   3   5  -1 984.035 641.934   5
   3   5  -1 633.682 333.959   6
   3   5   0 4852.32 998.596  16
   3   5   0 3808.94 1206.82   6
   3   5   0 3799.62 1213.91   5
  -3   5   0 3773.68 364.891   8
  -3   5   0 4671.28 1247.15   5
  -3   5   0 4216.03 1302.20   6
  -3   5  -1 8795.57 1669.79   5
   3   5   1 10043.5 1436.65  16
   3   5   1 7606.80 1680.12   6
  -3   5  -1 7766.69 437.915  14
  -3   5  -1 7912.50 1823.42   6
  -3   5  -1 8116.69 556.028   8
   3   5   1 8051.87 1728.47   5
  -3   5  -2 5016.14 365.675  14
  -3   5  -2 4994.21 1506.59   6
   3   5   2 5933.91 1078.24  16
  -3   5  -2 5021.67 1233.49   5
   3   5   2 5586.97 1434.91   5
   3   5   2 5237.39 1455.53   6
   3   5   3 27296.8 3224.71   6
  -3   5  -3 23960.8 3198.41   6
   3   5   3 26392.0 2239.95  16
   3   5   3 23764.6 2955.05   5
  -3   5  -3 24252.5 823.838  14
  -3   5  -3 22099.6 2601.65   5
  -3   5  -4 598.744 136.553  14
  -3   5  -4 1064.66 797.209   6
   3   5   4 754.460 455.752  16
   3   5   4-12.9595 381.157   5
   3   5   4 1253.34 789.311   6
  -3   5  -4-348.491 442.967   5
   3   5   5 2196.80 999.971   6
   3   5   5 1877.98 520.316  16
  -3   5  -5 2144.48 247.937  14
  -3   5  -5 1700.41 873.137   6
  -3   5  -5 1781.95 646.537   5
   3   5   5 2258.13 937.811   5
  -3   5  -6 472.751 114.802  14
  -3   5  -6 365.634 198.757   5
   3   5   6 332.830 192.632  16
   3   5   7 20752.1 1612.74  16
  -3   5  -7 21138.8 744.892  14
  -3   5  -7 18025.0 2404.90   6
   3   5   8 1053.89 364.529  16
  -3   5  -8 887.104 626.874   6
  -3   5  -8 863.629 143.745  14
  -3   5  -8 545.790 388.309   5
  -3   5  -9 2142.29 503.133   5
  -3   5  -9 2550.59 718.197   6
  -3   5  -9 3693.88 274.382  14
  -3   5 -10 1204.11 140.205  14
  -3   5 -10 472.617 233.154   6
  -3   5 -11 230.325 52.8479  14
   3   6  -5 8434.42 1090.86   5
  -3   6   4 3478.36 722.933   6
   3   6  -4 3541.04 771.079   5
  -3   6   3 10233.0 1338.60   6
   3   6  -3 10364.3 1340.21   5
  -3   6   2 1581.23 510.170   6
   3   6  -2 1649.51 554.750   5
   3   6  -1-61.0576 200.789   5
  -3   6   1-451.587 423.637   6
  -3   6   0 10438.3 1396.79   6
   3   6   0 9330.18 1326.33   5
  -3   6  -1 3495.37 817.657   6
   3   6   1 3940.55 826.493   5
  -3   6  -2-260.988 231.305   6
  -3   6  -3 9365.41 1194.47   6
  -4   0  21 89.6386 40.7115  12
  -4   0  20 29109.1 863.372  12
  -4   0  19 23.1903 62.6650   9
  -4   0  19-3.66863 46.7927  12
  -4   0  18 2079.25 276.476  12
  -4   0  18 2120.92 421.856   9
  -4   0  17 166.500 143.813   9
  -4   0  16 25321.4 1529.91   9
  -4   0  15 6.77538 217.436   1
   4   0 -15 210.582 334.501  18
  -4   0  15 58.2778 138.328   9
   4   0 -14 2489.62 673.714  18
  -4   0  14 3122.37 821.722   1
  -4   0  14 2848.53 512.935   9
  -4   0  13-21.1927 144.431   9
   4   0 -13 111.479 96.7520  18
  -4   0  13-130.010 285.811   1
  -4   0  12 19416.6 1864.76   1
  -4   0  11 226.045 220.711   1
  -4   0  11-14.1647 960.883   3
   4   0 -10 33482.0 1650.44   2
  -4   0  10 42031.1 2424.00   1
  -4   0   9 46.3258 190.802   1
  -4   0   9-46.5285 59.0206  17
   4   0  -9-1.27707 65.1298   2
  -4   0   9 380.896 704.514   3
   4   0  -8 12490.1 900.922   2
  -4   0   8 14374.1 1072.77  17
   4   0  -7 11.8628 60.8230   2
  -4   0   7-14.1579 69.5773  17
   4   0  -7 60.3545 69.1294  18
  -4   0   7-109.344 321.488   3
  -4   0   7 40.1685 91.6520   1
   4   0  -6 90920.7 2196.06   2
   4   0  -6 93426.1 2575.27  18
  -4   0   6 92812.7 2474.96  17
  -4   0   5 161.095 137.292  17
  -4   0   5 7.73226 118.851   1
   4   0  -5 216.310 157.186  18
  -4   0   4 980.705 234.958  17
  -4   0   4 402.535 341.464   3
  -4   0   4 1319.01 302.210   1
   4   0  -4 880.089 228.521  18
   4   0  -3 143.716 151.018  18
  -4   0   3 18.0198 134.885   1
  -4   0   3-35.8800 113.338  17
   4   0  -2 147186. 2569.85  19
  -4   0   2 148263. 2899.92   1
  -4   0   2 155816. 2839.25  17
   4   0  -2 146695. 3217.74  18
  -4   0   1-60.0058 73.8574   1
  -4   0   1-8.89195 104.346  17
   4   0  -1-22.0293 55.4818  19
  -4   0   0 49232.1 1669.72   1
   4   0   0 50417.8 1236.98  19
  -4   0   0 49136.2 1635.32  17
  -4   0  -1 108.929 100.915   1
   4   0   1 227.716 352.519   4
   4   0   1 183.162 125.769  19
  -4   0  -1-58.0879 112.842  17
  -4   0  -2 54877.1 1760.92  17
  -4   0  -2 57083.9 1511.36   2
   4   0   3-354.006 339.542   4
  -4   0  -3 6.02180 50.8755   2
   4   0   3-77.1022 119.272  19
  -4   0  -4 503106. 4830.39   2
   4   0   4 503141. 7165.63  19
  -4   0  -5-40.7679 55.4552   2
   4   0   5 1.15521 176.664  19
   4   0   5 240.615 529.565   4
  -4   0  -6 11316.5 803.808   2
   4   0   6 9733.57 1250.30  19
   4   0   6 10415.3 2306.47   4
  -4   0  -7-59.8033 100.326   2
  -4   0  -8 369489. 5054.04   2
   4   0   8 216655. 15976.9   3
   4   0   9-764.665 1280.28   3
   4   0  11 7.74889 43.5865  12
   4   0  11 642.647 1610.38   3
   4   0  12 985.743 201.234  12
   4   0  13 66.0720 69.9494  12
   4   0  14 42788.6 1388.50  12
   4   0  15 18.5436 99.9832  12
   4   0  16 13441.3 732.187  12
   4   0  17 21.1557 43.4770  12
   4   0  17-29.5455 59.3958   7
   4   0  18 5661.72 387.952  12
   4   0  18 4569.83 319.429   7
   4   0  19 40.5399 43.1751  12
  -4  -1  21 1526.14 142.112  12
  -4   1  21 1403.91 134.366  12
  -4  -1  20 20843.6 670.804  12
  -4   1  20 20674.2 666.443  12
   4   1 -19 2361.91 215.566  11
  -4   1  19 2977.61 286.937  12
  -4  -1  19 3052.91 294.579  12
  -4   1  18 8042.59 518.643  12
  -4  -1  18 8665.85 544.518  12
   4   1 -18 7793.80 451.751  11
  -4   1  18 8288.51 797.736   9
   4   1 -17 675.262 150.674  11
  -4   1  17 644.736 240.859   9
  -4  -1  17 584.762 194.111   9
  -4  -1  16 823.980 278.018   9
   4   1 -16 759.309 164.454  11
  -4  -1  16 928.495 181.659  13
  -4   1  16 780.604 273.620   9
   4   1 -15 3556.75 361.482  11
  -4  -1  15 3395.46 523.683   9
  -4  -1  15 3772.27 366.724  13
  -4   1  15 3592.37 590.378   9
   4   1 -14 29586.7 1050.71  11
   4   1 -14 28921.1 2549.23  18
   4  -1 -14 31010.1 2355.78  18
  -4   1  14 28208.6 1643.46   9
  -4  -1  14 27592.6 1487.85   9
  -4  -1  14 31236.9 2629.25   1
  -4  -1  14 28294.1 1025.70  13
   4   1 -13 7625.15 517.709  11
  -4   1  13 5706.08 1171.53   1
   4   1 -13 6442.85 917.278   2
   4   1 -13 7129.26 1179.96  18
  -4  -1  13 7438.32 757.747   9
  -4   1  13 6524.86 767.874   9
  -4  -1  13 7233.92 521.712  13
   4   1 -12 47286.1 2434.55   2
  -4   1  12 55959.3 3526.69   1
   4   1 -12 47804.2 2936.86  18
   4   1 -11 430.386 229.972   2
  -4   1  11 733.378 441.167   1
   4   1 -11 327.581 257.532  18
  -4   1  10 23334.3 2045.53   1
   4   1 -10 22161.1 1539.33   2
  -4  -1  10 23369.2 1419.95  17
   4   1 -10 25462.2 1900.59  18
   4   1  -9 52038.5 2247.26   2
  -4   1   9 57688.1 3080.78   1
   4   1  -9 57686.3 2699.02  18
  -4  -1   9 59490.4 2152.02  17
  -4   1   8 22364.1 1793.99   1
   4   1  -8 22047.0 1391.07   2
   4   1  -8 22909.0 1621.61  18
  -4  -1   8 22750.6 1296.24  17
  -4  -1   7 532.541 196.111  17
  -4   1   7 301.165 232.800   1
   4   1  -7 475.992 216.520  18
   4   1  -7 436.139 196.814   2
   4   1  -6 132761. 3063.61   2
   4   1  -6 142997. 3746.49  18
  -4   1   6 139737. 4188.39   1
  -4  -1   6 139028. 3000.10  17
   4  -1  -6 146230. 3011.00  18
  -4   1   5 505.799 565.897   3
   4   1  -5 219.700 134.247   2
   4  -1  -5 281.217 129.870  18
  -4   1   5 29.2390 117.113   1
  -4  -1   5 177.944 123.337  17
   4   1  -5 311.310 179.414  18
   4   1  -4 6071.46 589.014   2
   4  -1  -4 6699.56 563.633  18
   4   1  -4 6065.29 754.410  18
  -4   1   4 6616.66 865.151   1
  -4  -1   4 6683.53 623.690  17
   4  -1  -3 6017.20 549.377  18
   4   1  -3 6425.75 585.195   2
  -4   1   3 6813.75 855.443   1
   4   1  -3 6367.19 813.845  18
  -4  -1   3 6893.01 611.580  17
   4  -1  -3 6601.34 884.123  19
   4   1  -2 16612.0 1272.32  18
   4   1  -2 18210.6 909.022   2
  -4  -1   2 19160.5 1008.97  17
  -4   1   2 19133.2 1450.91   1
   4  -1  -2 17919.4 1327.64  19
   4  -1  -1 37929.4 1780.55  19
  -4   1   1 42143.5 1406.87   2
  -4  -1   1 38776.7 1360.53  17
  -4   1   1 39475.8 2043.36   1
  -4  -1   0 58320.9 1207.51   1
  -4   1   0 59933.8 1731.03   2
   4  -1   0 56534.6 2019.14  19
  -4  -1   0 55028.8 1586.96  17
  -4   1   0 58951.7 2477.10   1
   4  -1   1 911170. 7718.36  19
  -4   1  -1 932157. 7164.70   2
  -4  -1  -1 881686. 6099.70  17
   4   1   2 153576. 8584.78   4
   4   1   2 116856. 7565.62   3
  -4  -1  -2 225221. 2953.85  17
   4  -1   2 221802. 3810.51  19
  -4   1  -2 212510. 3624.10   2
   4   1   3 11110.1 2587.98   3
   4   1   3 11126.1 2412.49   4
   4  -1   3 19957.2 1241.16  19
  -4  -1  -3 19930.5 698.958   2
  -4   1  -3 19095.6 1122.23   2
  -4  -1  -3 21923.4 907.487  17
   4   1   4-18.9652 506.173   3
   4   1   4 1044.97 724.373   4
  -4  -1  -4 921.845 193.231  17
  -4   1  -4 929.909 273.411   2
   4  -1   4 845.542 294.686  19
  -4  -1  -4 874.167 146.302   2
   4   1   5 25337.4 4571.85   3
   4  -1   5 45582.9 2258.52  19
   4   1   5 31570.9 4510.47   4
  -4   1  -5 45940.0 1927.74   2
   4  -1   6 86112.9 3533.77  19
  -4   1  -6 87939.3 2800.82   2
   4  -1   7 38558.9 2688.43  19
  -4   1  -7 38345.8 1933.15   2
   4  -1   8 13363.4 1726.16  19
   4   1   8 12889.3 3533.68   4
  -4   1  -8 13903.3 1222.05   2
   4  -1   9 3541.65 964.867  19
  -4   1  -9 3261.24 613.299   2
   4   1  10 3381.90 2041.29   3
  -4   1 -10 13406.5 1297.62   2
   4   1  11 54.0113 91.7960  12
   4  -1  11 24.0495 40.6021  12
  -4   1 -11 1.70713 27.2302  11
   4  -1  11-3.50206 56.9330  13
   4   1  12 103960. 2107.35  12
   4  -1  12 99979.3 2039.66  12
   4  -1  12 98636.1 1815.09  13
  -4   1 -12 92526.1 1735.90  11
   4   1  12 30100.2 7520.33   3
   4  -1  12 44372.9 8618.35   3
   4  -1  13 1025.43 190.362  13
   4   1  13 914.388 199.779  12
   4  -1  13 994.272 207.102  12
  -4   1 -13 970.962 173.938  11
   4   1  14 6469.32 534.939  12
   4  -1  14 6799.65 538.361  12
   4   1  14 8110.51 580.245   7
   4  -1  14 7137.05 477.132  13
   4   1  15 5662.95 480.929  12
   4  -1  15 5201.26 453.237  12
   4   1  15 5813.87 461.729   7
   4  -1  15 5686.22 394.496  13
   4   1  16 16986.6 786.511  12
   4  -1  16 16759.2 777.548  12
   4   1  17 8561.35 508.339  12
   4  -1  17 9261.59 523.509  12
   4  -1  18 6408.76 396.168   7
   4  -1  18 7171.17 395.163  12
   4   1  18 6729.16 382.783  12
   4   2 -20 9740.36 1211.63   5
   4   2 -19 7158.41 366.293  11
  -4  -2  19 7242.67 322.639  13
  -4  -2  18 286.898 84.7790  13
  -4   2  18 270.208 79.0396  12
  -4  -2  18 290.755 80.1357  12
   4   2 -18 328.184 93.5862  11
  -4  -2  17 1192.03 183.281  12
   4   2 -17 1324.19 204.788  11
  -4   2  17 1440.17 203.707  12
  -4   2  17 1131.14 288.266   9
  -4  -2  17 1402.40 201.894  13
  -4   2  16 43688.1 1181.55  12
  -4  -2  16 42267.8 1170.72  12
   4   2 -16 39390.6 1207.38  11
  -4  -2  16 40741.9 1182.49  13
  -4   2  16 43350.1 1949.39   9
  -4   2  15 238.467 198.622   9
   4   2 -15 162.345 94.4089  11
  -4  -2  15 246.458 107.155  13
   4   2 -14 18232.0 862.933  11
  -4   2  14 17880.5 1308.02   9
  -4  -2  14 18513.3 879.844  13
   4   2 -13 111.397 125.038  18
   4   2 -13 74.1070 72.9969  11
  -4   2  13 281.666 696.771   3
   4   2 -13-25.7022 150.862   2
  -4   2  13-99.2431 154.100   9
  -4  -2  13 0.38482 54.8576  13
   4   2 -12 1441.78 548.988  18
   4   2 -12 2162.74 571.994   2
  -4   2  12 2374.02 1710.95   3
   4   2 -12 2359.45 301.759  11
  -4   2  12 2505.68 453.200   9
  -4  -2  12 2402.26 316.150  13
  -4  -2  11 17638.1 1436.37  17
   4   2 -11 17960.2 1638.41   2
   4   2 -11 20943.4 869.466  11
   4   2 -11 18097.2 2026.19  18
  -4   2  11 18262.0 1237.96   9
  -4  -2  11 19976.9 904.429  13
   4   2 -10 80.7951 160.207  18
  -4  -2  10 17.6088 117.465  17
  -4   2  10 391.539 388.011   1
   4   2 -10 319.193 182.813   2
   4   2  -9 25019.8 1825.94   2
   4   2  -9 26696.1 2266.56  18
  -4  -2   9 26323.2 1716.76  17
  -4   2   9 23878.0 2336.76   1
  -4   2   8 32984.1 2690.90   1
   4   2  -8 33966.9 2460.66  18
   4   2  -8 32505.6 1971.80   2
  -4  -2   8 32495.8 1892.80  17
  -4  -2   7 1924.32 454.734  17
  -4   2   7 8.58324 808.553   3
   4   2  -7 1730.69 435.544   2
   4   2  -7 2089.19 590.400  18
  -4   2   7 1474.14 579.348   1
   4  -2  -6 72385.4 4189.65  19
  -4   2   6 82277.0 3982.91   1
  -4  -2   6 75598.3 2797.80  17
   4   2  -6 75764.8 2758.10   2
   4   2  -6 71880.5 3369.32  18
   4   2  -5 122942. 3363.34   2
   4  -2  -5 120742. 5152.38  19
   4   2  -5 123996. 4378.71  18
  -4  -2   5 126015. 3553.47  17
  -4   2   5 130923. 2643.20   2
  -4   2   5 125711. 4835.20   1
   4   2  -4 15702.3 1134.48   2
   4  -2  -4 17657.6 1829.17  19
  -4   2   4 17093.4 1745.74   1
   4   2  -4 15261.5 1486.06  18
  -4  -2   4 16248.4 1262.14  17
  -4   2   4 18509.5 1037.89   2
  -4   2   3 537.804 318.763   1
   4  -2  -3 417.090 281.544  19
  -4  -2   3 286.205 146.537  17
  -4   2   3 326.181 159.635   2
   4   2  -3 458.822 188.910   2
  -4   2   2 32177.7 2327.18   1
  -4  -2   2 28822.0 1599.97  17
   4  -2  -2 30861.2 2140.40  19
   4   2  -2 30917.4 1432.48   2
  -4   2   2 32861.6 1497.17   2
   4   2  -1 39244.3 1504.60   2
  -4  -2   1 36115.2 1751.85  17
   4  -2  -1 37911.4 2215.83  19
  -4   2   1 39686.7 1719.73   2
   4   2   0 12028.6 3069.72   4
   4   2   0 21771.3 1031.24   2
   4  -2   0 21316.5 1549.89  19
   4   2   0 10942.6 2461.36   3
  -4  -2   0 20973.7 1307.62  17
  -4   2   0 21932.8 1317.73   2
  -4  -2  -1 38981.0 1725.97  17
   4  -2   1 40093.0 2055.92  19
  -4  -2  -1 36067.3 1634.90  19
  -4   2  -1 39671.6 1865.75   2
   4   2   2 6982.83 2420.71   4
  -4   2  -2 12948.1 1105.69   2
   4   2   2 6407.74 2263.07   3
   4  -2   2 11826.4 1092.65  19
  -4  -2  -2 13948.0 1000.95  17
   4  -2   3 51375.7 2308.87  19
  -4  -2  -3 52846.9 1829.46  17
  -4   2  -3 53096.3 2318.59   2
   4   2   4 13632.6 3649.76   4
   4  -2   4 17243.6 1417.73  19
  -4   2  -4 16380.3 1337.52   2
   4   2   5 159.429 450.748   4
   4  -2   5 1229.00 403.372  19
  -4   2  -5 1543.65 431.090   2
   4  -2   6 1192.82 434.567  19
  -4   2  -6 2031.59 510.967   2
   4   2   7 6290.61 2908.23   4
   4  -2   7 6300.74 1110.80  19
  -4   2  -7 7718.23 1043.72   2
   4   2   8 44176.3 7787.31   4
  -4   2  -8 43812.0 2604.45   2
   4  -2   8 39783.7 3090.90  19
   4  -2   9 33451.5 3071.87  19
  -4   2  -9 40550.8 1185.54  14
  -4   2  -9 42592.3 1205.07  11
  -4   2  -9 33909.6 2343.63   2
   4  -2   9 43360.3 1210.00  13
  -4   2 -10 13469.7 691.473  11
   4  -2  10 9616.59 1760.62  19
  -4   2 -10 10058.9 1302.53   2
  -4   2 -10 13187.4 681.342  14
   4  -2  10 13459.5 692.620  13
   4   2  11 552.296 149.738  12
  -4   2 -11 515.631 138.788  11
  -4   2 -11 238.373 156.114   2
   4  -2  11 586.015 155.484  13
   4  -2  12 432.593 127.849  13
   4   2  12 332.315 112.718  12
   4  -2  12 342.639 95.9447  12
  -4   2 -12 289.531 100.458  11
   4  -2  13 1766.26 252.146  12
  -4   2 -13 1558.77 232.083  11
   4   2  13 1764.34 269.208  12
   4  -2  13 1565.18 235.405  13
   4  -2  14 1898.00 243.089  13
   4   2  14 2201.35 282.584  12
   4  -2  14 2141.48 275.003  12
   4  -2  15 3893.98 339.064  12
   4   2  15 4161.09 357.902  12
   4  -2  15 3690.24 321.918  13
   4  -2  16 11555.1 520.916  12
   4   2  16 10715.0 504.221  12
   4  -2  16 10479.2 477.473  13
   4  -2  17 1484.82 206.127   7
   4  -2  17 1836.73 160.734  13
   4  -2  18 1144.51 134.408   7
   4   3 -19 5835.94 823.628   5
  -4  -3  18 11014.2 418.338  13
   4   3 -18 10611.6 438.209  11
  -4  -3  17 531.746 107.535  13
   4   3 -17 488.054 113.434  11
   4   3 -17 345.617 83.0958  14
   4   3 -16 12530.8 613.123  11
   4   3 -16 11305.0 566.585  14
  -4  -3  16 12591.5 600.360  13
  -4  -3  15 248.546 100.919  13
   4   3 -15-240.071 513.612   5
   4   3 -15 180.175 81.9400  11
   4   3 -14 18164.0 832.951  11
  -4  -3  14 18077.9 831.923  13
   4   3 -13 3701.49 375.055  15
   4   3 -13 3876.00 392.080  11
   4   3 -13 2935.26 1232.71   5
  -4  -3  13 3614.30 389.394  13
   4   3 -12 3627.07 383.765  11
   4   3 -12 3362.98 391.771  15
   4   3 -12 2152.90 841.475   5
  -4  -3  12 3396.61 379.833  13
  -4   3  12 3648.99 526.882   9
  -4  -3  11 64083.4 1686.63  13
   4   3 -11 61791.1 1794.02  15
   4   3 -11 63752.2 1587.88  11
  -4  -3  10 566.585 309.024  17
  -4   3  10 25.0226 553.682   6
   4   3 -10 602.919 154.340  11
   4   3 -10 846.640 553.432   5
   4   3 -10 576.927 181.151  15
   4   3 -10 478.029 288.096   2
  -4  -3  10 588.470 172.743  13
   4  -3 -10 879.043 641.020  19
   4   3  -9 8176.96 681.605  15
   4   3  -9 8565.37 551.675  11
   4   3  -9 7480.66 1121.52   2
  -4   3   9 9562.51 1908.43   6
  -4  -3   9 7052.22 1053.97  17
   4  -3  -9 7011.77 1647.31  19
   4   3  -9 6807.35 1723.37   5
  -4  -3   9 8343.89 594.204  13
  -4  -3   8 4321.62 416.978  13
   4  -3  -8 3919.70 1180.36  19
  -4   3   8 4582.10 1230.77   5
   4   3  -8 4627.72 513.989  15
   4   3  -8 4437.68 386.319  11
  -4   3   8 4153.15 1211.64   6
  -4  -3   8 4331.61 823.765  17
   4   3  -8 4165.55 798.679   2
   4   3  -7 75928.0 3390.11   2
   4  -3  -7 77700.3 5049.30  19
  -4  -3   7 76763.5 3488.44  17
   4   3  -7 86424.1 2195.26  15
   4   3  -6 27417.4 1960.42   2
   4  -3  -6 25969.9 2783.29  19
  -4  -3   6 24968.2 1971.84  17
   4   3  -5 47888.5 2478.66   2
  -4  -3   5 45197.0 2631.13  17
   4  -3  -5 46072.5 3553.80  19
   4   3  -4 1216.36 1253.66   4
   4  -3  -4 1028.96 433.472  19
  -4  -3   4 880.909 387.923  17
   4   3  -4 957.192 358.915   2
  -4  -3   3 15377.1 1506.54  17
   4   3  -3 16980.6 1348.78   2
   4  -3  -3 16153.1 1875.62  19
   4   3  -2 17644.3 1287.34   2
   4  -3  -2 16923.1 1805.65  19
  -4  -3   2 17013.9 1575.86  17
  -4   3   2 18389.4 1353.18   2
   4  -3  -1 53691.1 3051.39  19
  -4  -3   1 53197.9 2702.02  17
  -4   3   1 57734.9 2513.04   2
   4   3   0 310.006 716.002   4
   4  -3   0 1350.18 470.429  19
  -4   3   0 1384.38 446.489   2
  -4  -3   0 1509.42 471.232  17
  -4  -3  -1 33471.1 2043.13  17
  -4   3  -1 35620.4 2138.52   2
   4  -3   1 32291.1 2178.26  19
  -4   3  -2 5225.66 862.635   2
  -4  -3  -2 4810.80 747.483  17
   4  -3   2 4500.63 807.608  19
   4  -3   3 787.888 316.644  19
  -4   3  -3 629.057 361.552   2
   4   3   4-453.281 1530.71   4
   4   3   4 457.013 616.639   3
   4  -3   4 334.677 266.122  19
  -4   3  -4 383.547 269.119   2
   4   3   5 17492.9 1951.48  16
   4   3   5 8810.41 3623.04   4
  -4   3  -5 16216.1 713.742  11
  -4   3  -5 16042.2 766.837  14
   4  -3   5 14002.8 1580.14  19
   4   3   5 5811.84 2966.82   3
  -4   3  -5 14264.0 2348.60   6
  -4   3  -5 17319.0 798.896  15
  -4   3  -5 14591.4 1573.61   2
   4   3   6 117581. 5072.11  16
   4   3   6 121150. 6660.47   5
  -4   3  -6 100514. 4249.66   2
   4   3   6 129482. 7251.52   6
  -4   3  -6 116874. 2096.24  15
  -4   3  -6 81440.5 5942.89   6
   4   3   6 90418.2 11909.7   4
   4  -3   6 96737.6 4436.40  19
  -4   3  -6 114792. 2094.07  14
  -4   3  -6 114873. 1978.74  11
   4  -3   6 110116. 1871.32  13
   4  -3   7 24.0767 27.0972  13
  -4   3  -7-65.1959 251.476   2
  -4   3  -7 46.1723 43.4623  11
   4  -3   7 249.187 208.384  19
   4   3   7-338.601 421.461  16
   4   3   7-101.108 500.618   5
  -4   3  -7-33.6104 78.8106  14
  -4   3  -7 132.042 96.6971  15
  -4   3  -8 3205.78 349.472  11
   4  -3   8 2123.06 833.423  19
   4   3   8 3307.98 895.734  16
  -4   3  -8 3488.45 365.175  15
  -4   3  -8 3099.59 356.961  14
   4   3   8 2394.96 1220.56   4
  -4   3  -8 2248.23 627.538   2
   4  -3   8 3187.15 342.605  13
  -4   3  -9 17500.0 815.723  15
  -4   3  -9 17250.0 835.109  14
  -4   3  -9 18277.7 847.328  11
   4   3   9 17545.9 1881.57  16
   4  -3   9 17788.7 812.313  13
   4  -3  10 3896.55 383.950  13
  -4   3 -10 3695.70 384.572  11
  -4   3 -10 3314.97 360.256  14
  -4   3 -11 7065.86 519.957  11
  -4   3 -11 6734.72 495.771  14
   4  -3  11 7280.85 515.196  13
  -4   3 -12 3458.59 327.404  14
   4  -3  12 3673.39 358.325  13
  -4   3 -13 11638.3 535.448  14
   4  -3  13 13015.5 642.813  13
  -4   3 -14-25.1736 349.015   6
   4  -3  14 6.74761 38.6462  13
   4  -3  15 6893.84 386.310  13
   4  -3  15 4456.99 317.253   7
  -4   3 -15 5098.25 1113.13   6
   4  -3  16 204.577 61.1259  13
  -4   3 -16 160.816 328.827   6
  -4  -4  16 2.61762 20.4441  13
   4   4 -16 73.6765 32.8246  11
   4   4 -16-45.7964 118.030   5
   4   4 -16 32.9467 20.8006  14
   4   4 -15 560.586 105.445  11
   4   4 -15 469.623 98.0661  14
  -4  -4  15 713.629 121.899  13
   4   4 -14 6323.50 391.594  11
   4   4 -14 6274.69 350.330  15
   4   4 -14 6221.37 424.626  14
  -4  -4  14 6765.15 411.759  13
   4   4 -13 2482.97 262.660  11
   4   4 -13 2406.12 945.207   5
   4   4 -13 2481.55 269.739  15
   4   4 -13 2447.10 293.289  14
  -4  -4  13 2587.16 276.551  13
   4   4 -12 28715.6 930.813  11
   4   4 -12 27584.3 997.099  15
  -4  -4  12 27880.5 946.574  13
   4   4 -11 11308.5 604.122  11
  -4  -4  11 10955.0 614.569  13
   4   4 -11 10289.5 663.477  15
   4   4 -11 8899.80 1843.44   5
   4   4 -10 160.114 78.7206  11
   4   4 -10 101.471 505.774   5
   4   4 -10 120.242 106.828  15
  -4  -4  10 191.494 98.3648  13
  -4   4   9 19616.0 2835.60   6
   4   4  -9 19208.5 785.223  11
   4   4  -9 15302.8 2547.14   5
   4   4  -9 19544.7 1026.24  15
  -4  -4   9 18945.6 828.793  13
   4   4  -8 12244.4 2244.45   5
  -4   4   8 17712.3 2706.88   6
   4   4  -8 15686.0 942.119  15
  -4  -4   8 15661.0 752.888  13
  -4  -4   7 5462.51 438.100  13
  -4   4   7 6814.70 1643.73   6
  -4   4   7 4790.74 1359.69   5
   4   4  -7 5753.67 581.520  15
   4   4  -7 3262.66 1144.33   5
   4   4  -6 5426.40 572.871  15
  -4   4   6 4158.44 1328.07   6
  -4   4   6 5052.47 1349.33   5
   4   4  -6 4479.91 1405.04   5
   4   4  -5 65306.0 1979.71  15
  -4   4   5 68925.9 5427.49   6
  -4  -4   5 61159.6 3533.85  17
   4  -4  -5 56846.4 3898.03  19
   4   4  -5 67623.2 3532.06  16
   4   4  -5 52139.5 4655.64   5
  -4   4   5 62085.0 4773.54   5
   4   4  -4 4795.68 1372.50   5
  -4   4   4 4858.92 1281.91   5
  -4   4   4 6089.85 1568.47   6
  -4   4   4 6093.55 475.708   8
  -4  -4   4 5329.39 1017.10  17
   4   4  -4 7821.97 1708.77   6
   4  -4  -4 5298.70 1139.50  19
   4   4  -4 5934.84 585.558  15
   4   4  -4 7117.70 1179.80  16
   4   4  -3 56876.1 4625.01   6
  -4   4   3 53692.4 4803.25   6
   4  -4  -3 44663.4 3166.42  19
   4   4  -3 48313.3 1664.53  15
   4   4  -3 48143.5 4413.70   5
  -4   4   3 51899.7 4207.03   5
  -4  -4   3 46243.0 3018.51  17
   4   4  -3 53833.2 3350.68  16
  -4   4   3 49022.8 1412.43   8
   4   4  -2 17854.6 2659.56   5
   4   4  -2 22904.5 2974.59   6
  -4   4   2 20769.7 2966.50   6
  -4  -4   2 16778.2 1812.97  17
  -4   4   2 18745.0 2520.92   5
   4  -4  -2 16338.4 1849.27  19
   4   4  -2 17827.7 985.438  15
   4   4  -2 20263.4 2051.01  16
  -4   4   1 411.749 116.936  14
   4   4  -1-185.812 506.720   6
  -4   4   1 583.852 869.457   6
   4  -4  -1 535.375 358.277  19
   4   4  -1 479.874 306.797  16
  -4   4   1 279.011 98.1577  15
  -4   4   1 495.957 529.617   5
   4   4  -1-115.698 226.411   5
   4   4  -1 227.711 104.792  15
  -4  -4   1 223.431 163.069  17
   4   4   0 5344.37 1390.17   5
   4   4   0 5930.83 1547.00   6
   4  -4   0 4891.57 954.547  19
  -4  -4   0 4713.34 908.629  17
  -4   4   0 5220.07 1517.10   6
   4   4   0 5630.60 517.042  15
   4   4   0 5802.64 1136.09  16
  -4   4   0 6073.22 462.875  15
  -4   4   0 6372.27 449.121  14
  -4   4   0 5816.81 1377.93   5
   4   4   1 21799.8 5392.94   4
   4   4   1 40650.1 4069.25   6
  -4   4  -1 31930.4 3798.61   6
   4   4   1 34947.5 3716.69   5
   4   4   1 37258.3 2931.27  16
   4  -4   1 30574.6 2381.03  19
  -4   4  -1 34779.6 1135.93  15
  -4   4  -1 34986.8 1086.00  14
  -4   4  -1 33583.9 3323.16   5
  -4  -4  -1 28975.5 2222.65  17
   4   4   2-199.152 1215.78   4
   4   4   2-61.8990 264.003   5
   4   4   2 30.4304 428.708   6
  -4   4  -2-502.090 586.517   5
   4  -4   2 286.360 185.528  19
  -4   4  -2 109.587 380.199   6
   4   4   2 337.952 285.414  16
  -4   4  -2 523.409 157.700  15
  -4   4  -2 511.430 146.957  14
   4   4   3 24293.0 3207.50   6
  -4   4  -3 23725.0 974.161  15
  -4   4  -3 21894.0 3139.64   6
   4   4   3 24331.8 3161.66   5
  -4   4  -3 19886.3 2595.64   5
  -4   4  -3 23750.8 947.713  14
   4   4   3 25328.0 2448.27  16
   4   4   4 5280.90 1103.31  16
  -4   4  -4 5139.88 1322.56   5
  -4   4  -4 4973.93 438.652  14
   4   4   4 5398.12 1433.35   6
  -4   4  -4 5077.47 1580.93   6
   4   4   4 4958.11 1468.52   5
  -4   4  -4 5083.51 456.020  15
  -4   4  -5 795.029 677.390   6
   4  -4   5 2123.45 250.944  13
   4   4   5 2184.00 1079.67   6
   4   4   5 1580.18 777.249   5
   4   4   5 2243.31 770.702  16
  -4   4  -5 1893.55 274.122  15
  -4   4  -5 1982.56 279.049  14
  -4   4  -5 1065.61 637.648   5
   4  -4   6 365.227 108.507  13
   4   4   6-248.340 284.099   6
  -4   4  -6 33.3308 511.705   6
   4   4   6 142.643 184.009  16
  -4   4  -6 407.375 136.134  15
  -4   4  -6 295.300 93.0049  14
  -4   4  -6 426.894 474.479   5
   4   4   6 555.683 447.278   5
   4   4   7 16234.1 2558.53   5
  -4   4  -7 10478.2 2245.63   6
  -4   4  -7 9495.07 1730.19   5
   4   4   7 13883.5 1688.24  16
   4  -4   7 14942.2 688.010  13
  -4   4  -7 15688.6 789.275  15
  -4   4  -7 15217.3 773.818  14
   4  -4   8 112.841 77.6706  13
   4   4   8-57.2452 303.601  16
  -4   4  -8 159.698 81.1242  14
  -4   4  -8 431.198 392.699   5
  -4   4  -9 13488.9 692.712  14
  -4   4  -9 9069.44 1968.23   6
  -4   4  -9 8269.68 1526.09   5
   4  -4   9 13273.3 637.931  13
   4   4   9 13358.1 1470.28  16
   4  -4  10 4270.11 351.079  13
  -4   4 -10 1757.87 941.493   6
  -4   4 -10 4084.94 358.557  14
  -4   4 -10 2052.42 688.836   5
   4   4  10 4066.57 709.204  16
   4  -4  11 614.460 122.954  13
  -4   4 -11-58.9771 492.187   6
  -4   4 -11 549.060 130.993  14
  -4   4 -11-62.7681 254.320   5
  -4   4 -12 1825.71 196.328  14
   4  -4  12 2024.64 218.564  13
   4  -4  13 1421.70 162.525  13
  -4   4 -13 1229.76 132.800  14
   4  -4  14 2365.28 179.004  13
  -4   4 -14 93.7299 431.718   6
   4   5 -13 11049.4 355.823  14
   4   5 -13 8957.62 1053.98   5
   4   5 -12 1841.74 555.139   5
   4   5 -12 1738.87 162.892  15
   4   5 -12 1723.05 170.764  14
   4   5 -11 2675.74 238.252  15
   4   5 -11 2452.78 225.425  14
   4   5 -11 1924.41 681.749   5
   4   5 -10 2155.29 779.777   5
   4   5 -10 2366.59 250.268  15
   4   5 -10 2433.63 242.701  14
   4   5  -9 1055.94 170.271  14
   4   5  -9 1150.50 190.475  15
   4   5  -9 1749.67 825.426   5
  -4   5   8 7306.95 1435.84   6
   4   5  -8 7302.35 506.817  15
   4   5  -8 6871.24 1450.77   5
   4   5  -8 7341.57 457.953  14
  -4   5   7 5782.84 1400.42   6
   4   5  -7 6377.74 491.655  15
   4   5  -7 5878.51 1533.38   5
   4   5  -7 5995.58 414.697  14
  -4   5   6 1577.70 766.710   6
   4   5  -6 1293.78 639.437   5
   4   5  -6 1253.02 189.538  14
   4   5  -6 1455.89 239.633  15
  -4   5   5 49114.1 4248.51   6
  -4   5   5 44263.2 3674.66   5
   4   5  -5 49936.6 4414.94   5
   4   5  -5 49103.0 1420.98  15
   4   5  -5 48481.1 1156.20  14
   4   5  -4 1400.54 867.737   5
  -4   5   4 1712.20 830.889   6
   4   5  -4 1519.14 586.688   6
   4   5  -4 1589.09 251.553  15
  -4   5   4 782.283 493.527   5
   4   5  -3 3519.18 961.501   6
  -4   5   3 2933.02 971.913   6
   4   5  -3 4388.93 891.539  16
   4   5  -3 4360.62 1427.74   5
  -4   5   3 3491.04 1028.01   5
   4   5  -3 4126.53 403.521  15
   4   5  -2 14860.6 2424.28   5
   4   5  -2 15710.4 2320.72   6
   4   5  -2 13804.6 703.276  15
  -4   5   2 16897.6 2628.47   6
  -4   5   2 17034.0 2291.51   5
  -4   5   2 15416.2 684.909   8
   4   5  -2 15409.7 1686.93  16
   4   5  -1 736.311 576.804   6
  -4   5   1 646.159 793.642   6
  -4   5   1 371.516 123.030   8
  -4   5   1 173.433 496.490   5
   4   5  -1 1040.63 545.421  16
   4   5  -1 721.085 850.416   5
   4   5  -1 335.520 101.242  15
   4   5   0 17727.1 2577.31   5
   4   5   0 15559.3 2381.09   6
  -4   5   0 18431.9 2749.98   6
  -4   5   0 13590.9 1960.40   5
   4   5   0 17270.2 1848.05  16
  -4   5   0 16280.0 766.875   8
  -4   5  -1 3098.74 1186.76   6
   4   5   1 2687.55 1107.99   6
   4   5   1 1585.21 659.153   5
  -4   5  -1 2477.00 246.387  14
   4   5   1 2889.18 769.327  16
  -4   5  -1 2475.99 306.499   8
  -4   5  -1 1427.31 654.950   5
  -4   5  -2 98.7772 77.2053  14
   4   5   2-149.822 232.546   6
   4   5   2-219.545 266.485  16
  -4   5  -2-79.6344 393.568   6
   4   5   2 49.5277 294.140   5
  -4   5  -2-488.764 505.901   5
   4   5   3 9215.50 1871.05   6
  -4   5  -3 6946.47 1639.00   6
  -4   5  -3 7261.82 1367.45   5
   4   5   3 7554.86 1575.21   5
  -4   5  -3 9556.66 504.505  14
   4   5   3 8566.28 1272.01  16
  -4   5  -4 155.741 48.4595  14
   4   5   4 251.664 305.144   6
  -4   5  -4 379.632 631.442   6
   4   5   4 280.325 249.333  16
   4   5   4 191.090 595.961   5
  -4   5  -4 401.641 571.217   5
  -4   5  -5 21383.9 2812.10   6
  -4   5  -5 17929.2 2055.23   5
   4   5   5 19486.6 2579.22   5
  -4   5  -5 22998.4 786.701  14
   4   5   5 25551.6 2028.51  16
  -4   5  -6 748.160 342.464   6
   4   5   6 2469.32 644.838  16
  -4   5  -6 958.251 409.401   5
  -4   5  -6 1913.87 221.895  14
  -4   5  -7 16699.1 631.753  14
  -4   5  -7 13466.3 1974.76   6
   4   5   7 15040.6 1348.13  16
  -4   5  -8 155.470 56.2912  14
   4   5   8 146.840 85.9593  16
  -4   5  -9 6435.39 1233.19   6
  -4   5  -9 7557.53 366.314  14
  -4   5 -10 106.710 42.3080  14
  -4   5 -10 324.665 347.526   6
   4   6  -5 350.379 245.215   5
  -4   6   4 233.923 143.072   6
   4   6  -4 140.654 168.977   5
  -4   6   3 35994.2 2394.74   6
   4   6  -3 36682.6 2433.53   5
  -4   6   2 1022.93 339.772   6
   4   6  -2 1758.58 531.584   5
  -4   6   1 8384.39 1163.33   6
   4   6  -1 9218.25 1273.45   5
  -4   6   0-6.26315 199.768   6
   4   6   0-181.952 323.025   5
  -4   6  -1 1786.99 606.027   6
   4   6   1 1955.15 567.850   5
  -4   6  -2 482.145 280.579   6
  -4   6  -3 12653.6 1278.09   6
  -5   0  21 21.4372 26.9276  12
  -5   0  20 13005.9 573.143  12
  -5   0  19 66.0650 45.3670  12
  -5   0  19-93.7543 93.3827   9
  -5   0  18 17.1280 70.6052   9
  -5   0  17-45.2803 78.8210   9
  -5   0  16 59429.1 2350.11   9
  -5   0  15-105.547 156.159   9
   5   0 -15-85.6127 54.3792  11
   5   0 -15-131.340 235.667  18
  -5   0  15 326.096 464.384   1
  -5   0  14 82055.1 4448.53   1
   5   0 -14 82689.4 1662.39  11
  -5   0  14 83549.0 2764.67   9
   5   0 -14 81228.5 4120.17  18
  -5   0  13 61.0577 139.772   1
  -5   0  13 216.361 148.544   9
   5   0 -13 134.377 185.115  18
   5   0 -12 8771.44 1205.74  18
  -5   0  12 8813.75 1307.42   1
  -5   0  11-107.285 155.434   1
   5   0 -11-26.0965 120.645  18
  -5   0  10 11000.2 1136.93  17
   5   0 -10 11512.4 1214.92  18
  -5   0  10 12951.5 1403.67   1
  -5   0   9 88.3934 262.558   3
   5   0  -9-13.1555 119.996  18
  -5   0   9-9.54225 102.590  17
  -5   0   9-36.3691 143.772   1
  -5   0   8 176461. 4188.56  17
  -5   0   8 188303. 4777.89   1
  -5   0   7 236.165 144.132   1
  -5   0   7-520.338 695.256   3
  -5   0   7-96.7003 164.511  17
   5   0  -7-93.7317 151.245  18
  -5   0   6 4.29766 73.6201   1
  -5   0   6 256.279 174.197  17
   5   0  -6 178.205 143.406  18
  -5   0   5-78.9815 121.488  17
  -5   0   5 17.8238 102.896   1
   5   0  -5 99.9277 170.088  18
   5   0  -4 364363. 5555.52  18
  -5   0   4 372778. 5177.32  17
   5   0  -3-59.5085 107.649  18
   5   0  -3 35.5057 64.7705  19
  -5   0   3 6.83000 77.1790  17
  -5   0   3-90.9056 106.975   1
  -5   0   2 41949.4 1760.78   1
  -5   0   2 42500.9 1737.82  17
   5   0  -2 40824.5 1361.78  19
  -5   0   1-20.1240 126.873  17
   5   0  -1 210.081 141.957  19
  -5   0   1 95.5456 106.537   1
  -5   0   0 27497.0 1414.78  17
   5   0   0 28161.5 1051.27  19
  -5   0   0 27567.0 1425.13   1
  -5   0  -1-35.3817 67.7265  17
   5   0   1 66.5136 58.4137  19
  -5   0  -1-73.2535 102.489   1
   5   0   1-252.663 457.717   4
   5   0   2 17579.5 1082.86  19
  -5   0  -2 18139.5 924.570   2
  -5   0  -2 15570.5 1072.32  17
   5   0   3-239.144 571.902   4
   5   0   3 79.2863 112.460  19
  -5   0  -3 87.4517 68.8734   2
  -5   0  -4 22217.8 1112.02   2
   5   0   4 22136.5 1595.74  19
   5   0   5-167.566 599.825   4
  -5   0  -5 10.3688 87.2944   2
   5   0   5 105.672 184.775  19
   5   0   6 4207.55 868.465  19
  -5   0  -6 4647.35 555.688   2
  -5   0  -7 62.9865 74.3521   2
   5   0   8 68298.0 9297.03   3
   5   0   9-386.762 967.952   3
   5   0  10 69.4539 74.3048  12
   5   0  11-51.4750 74.1146  12
   5   0  11-1141.65 1170.41   3
   5   0  12 3349.20 376.801  12
   5   0  13-68.0374 72.6389  12
   5   0  14 3021.98 371.867  12
   5   0  15 51.4798 52.3180  12
   5   0  16 5365.65 447.698   7
   5   0  16 5779.47 465.458  12
   5   0  17 26.6479 54.1157  12
   5   0  17-52.3605 45.0483   7
   5   0  18 293.725 68.6851   7
   5   0  18 422.013 97.9016  12
  -5   1  21 26.2306 29.1512  12
  -5  -1  21 65.8987 27.9193  12
  -5   1  20 3008.97 253.812  12
  -5  -1  20 2990.13 252.276  12
  -5   1  19 287.925 93.0308  12
   5   1 -19 199.325 71.4298  11
  -5   1  19 327.534 126.584   9
  -5  -1  19 326.595 91.6377  12
   5   1 -18 29162.5 901.875  11
  -5   1  18 31590.1 1030.29  12
  -5  -1  18 30740.6 1018.37  12
  -5  -1  18 28761.9 1292.29   9
  -5   1  18 31377.3 1562.31   9
  -5  -1  17 652.140 133.499  13
   5   1 -17 545.921 140.469  11
  -5   1  17 722.616 281.108   9
  -5  -1  17 876.181 245.269   9
  -5  -1  16-40.8107 78.3890  13
   5   1 -16 23.4982 35.4728  11
  -5  -1  16 45.3375 103.043   9
  -5   1  16-74.7914 104.372   9
  -5  -1  15 4932.62 640.563   9
   5   1 -15 4464.13 410.707  11
  -5  -1  15 4440.32 398.493  13
  -5   1  15 4646.88 676.669   9
  -5  -1  14 406.133 110.606  13
  -5   1  14 104.760 343.531   1
   5   1 -14 424.682 126.822  11
  -5  -1  14 356.390 120.387   1
   5   1 -14 1078.65 571.283  18
  -5   1  14 566.919 240.927   9
  -5  -1  14 529.392 202.048   9
   5  -1 -14 554.062 371.407  18
  -5  -1  13 19128.8 866.950  13
  -5   1  13 18869.9 2217.39   1
   5   1 -13 15650.2 1460.67   2
  -5  -1  13 20539.4 1267.41   9
   5  -1 -13 17434.6 1732.82  18
   5   1 -13 19588.3 2074.53  18
   5   1 -13 20487.2 862.737  11
  -5   1  13 20392.9 1361.79   9
  -5  -1  13 21127.6 2111.60   1
  -5   1  12 96.0712 329.296   1
   5  -1 -12-33.3184 107.285  18
   5   1 -12 48.4013 204.710  18
   5   1 -12 63.3012 116.683   2
  -5   1  11 4780.94 1002.76   1
   5   1 -11 5016.11 771.896   2
  -5   1  11 2620.85 1587.77   3
   5   1 -11 4658.01 918.930  18
   5  -1 -11 5623.76 867.444  18
  -5  -1  10 48.6682 52.6571  17
   5  -1 -10 200.867 211.468  18
   5   1 -10 165.721 155.520   2
  -5   1  10 39.4491 196.763   1
   5   1 -10 250.738 227.055  18
   5   1  -9 3032.53 566.900   2
  -5  -1   9 3413.09 557.541  17
   5  -1  -9 3609.63 616.135  18
   5   1  -9 3775.90 753.000  18
  -5   1   9 2974.27 709.389   1
  -5   1   8 16078.5 1647.46   1
   5   1  -8 16213.9 1225.58   2
   5   1  -8 17191.8 1524.46  18
  -5  -1   8 16791.4 1178.74  17
   5  -1  -8 15558.5 1190.27  18
  -5  -1   7 100016. 2787.55  17
   5   1  -7 97324.7 2851.52   2
   5  -1  -7 95496.3 2770.44  18
   5   1  -7 101591. 3597.27  18
  -5   1   7 95962.7 3850.46   1
  -5  -1   6 88248.0 2536.18  17
  -5   1   6 91013.6 3643.61   1
   5   1  -6 86689.7 3219.85  18
   5   1  -6 84939.2 2517.01   2
   5  -1  -6 89278.3 2596.18  18
   5   1  -5 62966.2 2082.90   2
   5  -1  -5 60224.4 2075.03  18
  -5  -1   5 65648.9 2110.35  17
   5   1  -5 59667.8 2676.59  18
  -5   1   5 61313.5 2925.96   1
   5   1  -4 64398.3 2009.75   2
   5  -1  -4 60915.0 2910.49  19
  -5  -1   4 64591.7 2027.93  17
   5  -1  -4 62301.2 2108.63  18
   5   1  -4 60368.7 2739.98  18
  -5   1   4 62805.1 2909.30   1
   5   1  -3 16388.6 973.701   2
   5   1  -3 14763.0 1361.17  18
   5  -1  -3 14567.0 1324.98  19
   5  -1  -3 15163.1 1055.98  18
  -5   1   3 15351.5 1423.49   1
  -5  -1   3 16234.6 1003.13  17
  -5  -1   2 20636.0 1102.35  17
  -5  -1   2 23173.2 1075.79   1
   5  -1  -2 19711.3 1417.79  19
  -5   1   2 19937.7 1584.50   1
  -5  -1   1 5650.33 496.768   1
   5  -1  -1 5083.35 664.638  19
  -5   1   1 5944.51 586.906   2
  -5  -1   1 5296.73 545.819  17
  -5   1   1 4899.93 784.274   1
   5  -1   0 6164.41 684.704  19
  -5   1   0 5484.77 823.947   1
  -5  -1   0 5647.80 447.325   1
  -5  -1   0 5833.23 563.135  17
  -5   1   0 6622.71 641.840   2
   5  -1   1 20469.8 1226.59  19
   5   1   1 8709.41 2143.77   4
   5   1   1 11447.3 2263.49   3
  -5   1  -1 19158.5 1134.34   2
  -5  -1  -1 19790.8 1012.28  17
   5   1   2 153866. 9224.07   4
  -5   1  -2 238654. 4106.87   2
   5  -1   2 253010. 4419.32  19
  -5  -1  -2 258628. 3654.08  17
   5   1   3 47.5361 705.311   3
   5   1   3 683.701 865.195   4
  -5   1  -3 600.963 203.625   2
   5  -1   3 9.99360 91.0992  19
  -5  -1  -3 61.8290 52.3627  17
  -5  -1  -3 62.1302 39.2973   2
   5   1   4 76666.5 7373.45   4
  -5  -1  -4 106766. 1921.75   2
   5  -1   4 121470. 3567.31  19
   5   1   4 57595.0 6710.29   3
  -5   1  -4 113120. 3092.42   2
   5  -1   5 38588.0 2253.93  19
  -5   1  -5 36649.1 1854.21   2
   5   1   6 122651. 10084.9   4
  -5   1  -6 126525. 3640.94   2
   5  -1   6 136395. 4728.66  19
   5  -1   7 17758.0 1906.74  19
   5   1   7 11277.0 3820.29   3
  -5   1  -7 16958.2 1364.00   2
   5   1   7 16035.0 3843.69   4
  -5   1  -8 31933.0 1932.98   2
   5  -1   8 30409.5 2755.61  19
   5   1   8 32679.5 5796.18   4
  -5   1  -9 3972.30 703.599   2
   5  -1   9 2488.69 876.079  19
   5   1   9 1911.75 1417.22   3
   5   1  10 42605.5 1288.14  12
   5  -1  10 41619.1 1263.26  12
  -5   1 -10 37150.2 1072.37  11
   5  -1  10 38752.3 1119.70  13
   5  -1  11 2201.61 300.280  12
  -5   1 -11 2179.32 260.000  11
   5   1  11 2091.29 297.801  12
   5  -1  11 2368.65 282.703  13
   5  -1  12 182.190 72.9090  13
   5   1  12 226.046 106.155  12
   5  -1  12 242.075 102.038  12
  -5   1 -12 80.9878 28.5912  11
   5   1  12 127.304 63.6596   7
   5  -1  13 319.571 118.601  13
   5   1  13 311.602 130.091  12
   5   1  13 285.785 114.884   7
   5  -1  13 405.981 147.507  12
   5   1  14 7725.65 580.445  12
   5  -1  14 6733.21 534.814  12
   5  -1  14 7215.30 470.024  13
   5   1  14 7408.21 542.600   7
   5   1  15 8906.66 594.620  12
   5  -1  15 9039.06 593.350  12
   5   1  15 8797.04 542.208   7
   5   1  16 21088.9 843.340  12
   5  -1  16 20291.1 821.332  12
   5  -1  16 20508.9 880.721   7
   5   1  17 3211.05 288.016  12
   5  -1  17 3464.64 299.532  12
   5  -1  17 3200.35 307.616   7
   5   1  18 21051.1 598.333  12
   5  -1  18 21604.4 604.811  12
   5   2 -20 7381.01 292.623  11
   5   2 -19 3324.15 256.950  11
  -5  -2  19 3224.49 219.964  13
   5   2 -19 3122.76 824.016   5
  -5   2  18 7178.12 404.012  12
  -5  -2  18 6763.79 393.397  12
   5   2 -18 6577.62 420.454  11
  -5  -2  18 6845.81 393.559  13
  -5  -2  17 67.5959 62.8048  13
  -5   2  17-31.0260 37.0497  12
  -5  -2  17-0.25379 43.1935  12
   5   2 -17-10.2147 39.1832  11
  -5   2  17 106.804 124.865   9
  -5   2  16 11772.2 609.346  12
  -5  -2  16 11304.6 600.847  12
   5   2 -16 10525.9 624.607  11
  -5   2  16 11642.6 1006.02   9
  -5  -2  16 11054.3 622.417  13
   5   2 -15 3493.50 369.945  11
  -5   2  15 4064.87 637.917   9
  -5  -2  15 3678.36 384.585  13
   5   2 -14 27047.6 1057.01  11
  -5   2  14 25091.5 1538.07   9
  -5  -2  14 26938.9 1076.93  13
   5   2 -13 37163.2 1235.70  11
   5   2 -13 32282.4 2336.69   2
   5   2 -13 34007.7 3143.83  18
  -5   2  13 35618.3 1823.63   9
  -5  -2  13 37223.0 1278.32  13
  -5  -2  12 4215.81 425.151  13
   5   2 -12 3670.24 751.436   2
   5   2 -12 4600.77 422.118  11
   5   2 -12 4330.43 1119.24  18
  -5   2  12 3721.90 578.266   9
  -5   2  12 4402.02 351.517   8
  -5  -2  11 499.680 151.745  13
   5   2 -11 442.795 124.315  11
  -5   2  11 800.298 241.529   9
   5   2 -11 281.628 164.345   2
  -5  -2  11 754.725 313.310  17
   5   2 -11 389.345 177.333  18
  -5   2  11 64.6014 306.830   1
  -5  -2  10 6786.33 912.138  17
   5   2 -10 6319.37 941.369   2
  -5   2  10 2918.25 1929.71   3
  -5   2  10 7453.58 1429.55   1
   5   2 -10 6608.28 1254.16  18
  -5   2   9-39.6422 1234.98   3
  -5  -2   9 323.516 189.166  17
   5   2  -9 486.598 299.127  18
   5   2  -9 584.202 307.561   2
  -5   2   9 358.415 408.979   1
   5   2  -8 14201.5 1312.40   2
  -5  -2   8 14476.8 1288.20  17
  -5   2   8 14830.7 1879.44   1
   5  -2  -8 13119.8 1977.10  19
   5   2  -8 14316.4 1706.48  18
   5   2  -7 8518.53 993.727   2
   5  -2  -7 8012.67 1442.68  19
   5   2  -7 7872.23 1239.67  18
  -5  -2   7 8408.07 954.651  17
  -5   2   7 8481.04 1377.35   1
   5   2  -6 14857.0 1234.86   2
  -5  -2   6 15155.1 1272.93  17
   5   2  -6 14757.2 1677.66  18
   5  -2  -6 13690.3 1810.51  19
  -5   2   6 16548.5 1029.34   2
  -5   2   6 14400.8 1767.36   1
   5   2  -5 93111.6 2969.91   2
   5   2  -5 88400.6 3968.57  18
  -5  -2   5 98554.7 3174.80  17
  -5   2   5 98151.5 2620.20   2
   5  -2  -5 93386.6 4504.45  19
  -5   2   5 98124.0 4546.19   1
   5   2  -4 137315. 3454.11   2
  -5   2   4 147770. 3248.18   2
   5  -2  -4 133221. 5106.14  19
  -5  -2   4 142254. 3737.07  17
  -5   2   4 138734. 5274.05   1
  -5   2   3 45818.5 2959.54   1
   5   2  -3 44268.3 1859.24   2
   5  -2  -3 44536.0 2798.91  19
  -5  -2   3 44478.5 2060.91  17
  -5   2   3 45914.2 1862.83   2
   5   2  -2 1161.69 1208.60   4
   5   2  -2 1430.70 326.123   2
   5  -2  -2 1677.44 535.086  19
  -5   2   2 1562.69 363.222   2
  -5  -2   2 1774.79 394.284  17
  -5   2   2 1482.03 532.674   1
  -5   2   1 15657.9 1746.81   1
  -5  -2   1 15407.8 1146.34  17
   5  -2  -1 15643.3 1437.40  19
  -5   2   1 17137.3 1208.03   2
   5   2   0 1784.64 1436.89   4
   5   2   0 113.349 268.770   3
  -5   2   0 1938.16 413.987   2
  -5  -2   0 2081.39 432.465  17
   5  -2   0 2304.86 543.087  19
  -5  -2  -1 1082.40 296.922  17
   5   2   1 1018.70 1158.41   4
   5   2   1 1271.10 886.227   3
  -5   2  -1 1226.93 349.229   2
   5  -2   1 1065.89 336.111  19
   5   2   2 9676.22 3032.42   4
  -5  -2  -2 17544.7 1120.50  17
   5   2   2 6537.48 2366.21   3
  -5   2  -2 17688.4 1361.49   2
   5  -2   2 17262.4 1381.31  19
   5  -2   3 72956.5 2929.05  19
  -5  -2  -3 76262.1 2250.67  17
  -5   2  -3 72834.0 2866.20   2
  -5   2  -4 23005.9 1665.42   2
   5  -2   4 22975.9 1737.44  19
   5   2   5 3824.28 2207.14   4
   5  -2   5 5310.93 893.694  19
  -5   2  -5 5116.35 820.263   2
   5   2   6 273.439 590.739   4
   5  -2   6 2026.37 603.553  19
  -5   2  -6 1571.95 485.162   2
   5   2   7 5878.22 2830.16   4
   5  -2   7 6241.45 1175.72  19
  -5   2  -7 6231.56 971.059   2
  -5   2  -8 62152.7 1449.64  11
   5  -2   8 48380.0 3533.31  19
   5   2   8 47203.6 8311.77   4
  -5   2  -8 49286.6 2861.30   2
   5  -2   8 62610.8 1433.37  13
   5  -2   9 843.390 180.049  13
   5  -2   9 238.239 198.225  19
  -5   2  -9 1051.57 195.225  11
   5   2   9 26.8616 812.276   4
  -5   2  -9 1148.85 454.226   2
  -5   2  -9 860.403 170.581  14
   5   2   9 345.173 305.522  16
   5   2  10 7406.27 540.139  12
  -5   2 -10 6592.63 466.416  14
  -5   2 -10 6324.85 480.461  11
   5  -2  10 6468.28 487.865  13
  -5   2 -10 5126.04 957.397   2
   5   2  11 13452.0 739.592  12
  -5   2 -11 11212.3 645.235  11
   5  -2  11 11847.2 673.913  12
   5  -2  11 11130.0 649.586  13
   5   2  12 3289.66 363.649  12
   5  -2  12 3699.40 379.732  12
  -5   2 -12 2716.75 309.526  11
   5  -2  12 3048.78 335.730  13
   5  -2  13 12136.5 663.330  12
   5   2  13 12227.9 674.427  12
   5  -2  13 10282.0 603.187  13
   5   2  14 15333.9 716.289  12
   5  -2  14 15300.5 703.758  12
   5  -2  14 13189.4 637.596  13
   5   2  15 59.6192 54.8679  12
   5  -2  15 13.6881 27.2000  12
   5  -2  15 145.826 79.6733  13
   5  -2  16 497.183 130.400   7
   5  -2  16 573.240 105.569  13
   5   2  16 574.858 105.791  12
   5  -2  17 132.934 59.5130   7
  -5   2 -17 4.71735 180.354   6
   5   3 -19 5186.86 238.516  11
   5   3 -19 4198.63 680.377   5
   5   3 -18 5493.17 317.946  11
  -5  -3  18 6147.68 313.534  13
   5   3 -17 7712.74 432.859  11
   5   3 -17 7088.14 387.701  14
  -5  -3  17 7833.26 423.368  13
   5   3 -16 2547.78 276.430  11
  -5  -3  16 2589.00 274.067  13
   5   3 -15 15588.5 732.034  11
  -5  -3  15 16189.8 750.824  13
   5   3 -14 7420.23 530.296  11
  -5  -3  14 7594.01 547.570  13
   5   3 -13 7461.48 542.442  11
   5   3 -13 7402.89 560.457  15
  -5  -3  13 7230.78 553.518  13
   5   3 -13 7224.98 1738.42   5
  -5   3  13 7563.52 753.327   9
   5   3 -12 19374.9 880.828  11
   5   3 -12 19429.9 969.499  15
  -5   3  12 18789.8 1199.13   9
  -5  -3  12 19740.3 944.032  13
  -5  -3  11 788.707 183.420  13
   5   3 -11 830.385 176.430  11
   5   3 -11 728.652 192.983  15
  -5  -3  10 274.339 236.271  17
  -5  -3  10 232.974 102.483  13
  -5   3  10 1283.32 797.230   6
   5   3 -10 428.190 132.687  11
   5  -3 -10 245.461 346.583  19
   5   3 -10 456.085 184.284  15
   5   3 -10 489.257 334.995   2
   5   3 -10 670.258 539.725   5
  -5  -3   9 25512.1 1059.79  13
  -5   3   9 26166.6 3151.89   6
   5   3  -9 24460.1 2043.19   2
   5   3  -9 26055.4 972.377  11
  -5  -3   9 25315.9 2024.32  17
   5  -3  -9 25015.3 3047.79  19
   5   3  -9 27529.5 1292.11  15
  -5  -3   8 20033.9 914.094  13
  -5   3   8 17528.1 2410.31   5
   5   3  -8 20716.3 1107.14  15
   5   3  -8 18634.6 1734.18   2
  -5   3   8 22338.2 2820.26   6
   5   3  -8 19809.7 817.135  11
   5  -3  -8 20883.6 2686.07  19
  -5  -3   8 18574.1 1733.07  17
  -5  -3   7 28032.6 1063.37  13
   5   3  -7 29024.6 2084.12   2
  -5   3   7 29936.1 2885.85   1
   5  -3  -7 26221.0 2913.51  19
  -5  -3   7 29408.7 2164.44  17
   5   3  -7 32641.9 1368.63  15
   5   3  -6 32629.3 2141.60   2
   5  -3  -6 32512.3 3129.70  19
  -5  -3   6 33225.1 2278.24  17
   5   3  -5 3992.56 720.422   2
  -5  -3   5 4665.13 843.432  17
   5  -3  -5 3819.75 1002.59  19
   5  -3  -4 18811.0 2141.60  19
  -5  -3   4 17698.5 1613.03  17
   5   3  -4 17647.2 1449.42   2
   5   3  -3 1011.33 376.163   4
  -5  -3   3 1701.90 490.194  17
   5   3  -3 1838.95 428.371   2
   5   3  -2 4373.01 2246.14   4
  -5   3   2 4547.78 719.282   2
   5   3  -2 3468.30 601.254   2
   5  -3  -2 4299.79 921.313  19
  -5  -3   2 4179.44 747.970  17
   5   3  -1-209.443 763.943   4
   5  -3  -1 293.129 296.628  19
  -5   3   1 309.284 242.480   2
  -5  -3   1 171.344 154.581  17
   5   3   0 2050.70 1639.33   4
   5  -3   0 2942.43 714.141  19
  -5  -3   0 3181.38 632.196  17
  -5   3   0 2680.16 587.740   2
  -5  -3  -1 14052.3 1306.97  17
   5  -3   1 13736.9 1450.22  19
  -5   3  -1 13254.5 1366.47   2
  -5  -3  -2 1639.38 411.885  17
  -5   3  -2 1804.93 534.804   2
   5  -3   2 1669.36 525.416  19
   5  -3   3 3152.18 733.186  19
   5   3   3 2314.35 1544.77   4
  -5   3  -3 3012.58 700.157   2
  -5   3  -4 8871.84 560.046  14
   5   3   4 4245.87 2220.09   4
   5   3   4 2307.35 1795.99   3
   5  -3   4 7585.20 1166.68  19
  -5   3  -4 6595.64 1587.31   6
  -5   3  -4 9076.74 562.066  15
  -5   3  -4 7864.88 1154.63   2
   5   3   4 9649.30 1459.98  16
   5   3   5 14240.9 2275.04   5
  -5   3  -5 14884.3 738.337  14
   5   3   5 14769.3 2362.65   6
  -5   3  -5 11197.3 2099.41   6
   5   3   5 10769.0 4121.08   4
   5   3   5 7428.09 3448.93   3
   5  -3   5 12961.2 1603.11  19
  -5   3  -5 16218.5 771.606  15
   5   3   5 15762.1 1936.42  16
  -5   3  -5 13779.2 1569.23   2
   5  -3   5 14643.1 672.216  13
   5   3   6 5425.14 2803.43   4
   5  -3   6 9151.16 1436.38  19
  -5   3  -6 8027.10 1218.13   2
   5   3   6 10326.1 1587.99  16
  -5   3  -6 9515.48 2050.92   6
  -5   3  -6 10959.2 652.003  15
  -5   3  -6 10579.1 638.120  14
   5  -3   6 9812.94 568.604  13
   5   3   6 9046.85 1791.05   5
  -5   3  -7 3043.39 340.075  11
   5   3   7 3095.32 882.453  16
  -5   3  -7 2286.27 693.115   2
  -5   3  -7 2554.31 314.526  14
  -5   3  -7 3124.87 348.822  15
   5  -3   7 1985.44 692.787  19
   5  -3   7 2891.03 317.739  13
   5   3   8 11964.6 1617.17  16
  -5   3  -8 12346.5 694.481  14
  -5   3  -8 12605.5 696.373  11
   5  -3   8 12638.1 676.611  13
   5   3   9 8457.19 1338.69  16
  -5   3  -9 8302.67 566.346  14
   5  -3   9 8537.93 562.079  13
   5   3  10 24271.1 2122.92  16
  -5   3 -10 24380.1 932.774  14
   5  -3  10 24285.0 950.942  13
   5  -3  11 4365.38 395.067  13
  -5   3 -11 3979.50 358.380  14
   5  -3  12 9515.30 563.014  13
  -5   3 -12 9768.37 512.524  14
   5  -3  13 25.5894 40.9840  13
   5  -3  13 27.7636 32.8774   7
  -5   3 -13 58.5457 437.922   6
  -5   3 -13 68.0197 25.0753  14
   5  -3  14 4057.46 311.419   7
   5  -3  14 4925.54 348.638  13
   5  -3  15 587.510 96.4476   7
  -5   3 -15 1297.35 524.658   6
   5  -3  15 1082.76 141.443  13
  -5   3 -16 1590.44 649.792   6
   5  -3  16 5917.64 255.361  13
  -5  -4  16 43.6654 33.8651  13
   5   4 -16 17.2936 31.1168  11
   5   4 -16 58.3032 32.8705  14
  -5  -4  15 357.396 82.4718  13
   5   4 -15 347.686 79.0651  11
   5   4 -15 422.579 103.561  14
   5   4 -15 157.853 256.974   5
   5   4 -14 1209.88 170.636  11
   5   4 -14 1177.17 152.542  15
   5   4 -14 1115.47 172.505  14
   5   4 -14 858.577 554.468   5
  -5  -4  14 1346.19 180.680  13
   5   4 -13 5561.28 382.759  11
   5   4 -13 5385.93 395.693  15
   5   4 -13 5507.06 1336.31   5
   5   4 -13 5015.10 411.286  14
  -5  -4  13 5488.99 393.869  13
  -5  -4  12 203.859 97.5150  13
   5   4 -12 270.217 90.7934  11
   5   4 -12 724.635 587.709   5
   5   4 -12 274.828 111.208  15
   5   4 -11 110.635 50.5996  11
  -5  -4  11 90.8339 44.1111  13
   5   4 -11 206.632 117.087  15
   5   4 -11 36.9518 320.180   5
   5   4 -10 3009.75 308.150  11
  -5   4  10 3217.10 1105.55   6
   5   4 -10 3354.35 414.180  15
   5   4 -10 3971.81 1353.73   5
  -5  -4  10 3422.24 351.164  13
   5   4  -9-311.397 491.423   5
  -5   4   9-559.673 599.150   6
   5   4  -9-35.0739 34.4490  11
  -5  -4   9 26.7284 41.8229  13
   5   4  -9 78.0271 112.839  15
  -5   4   8 12729.2 2317.83   6
  -5  -4   8 10841.4 633.162  13
   5   4  -8 11724.0 834.454  15
   5   4  -8 9600.33 1971.24   5
  -5   4   7 1432.94 820.022   6
   5   4  -7 1938.48 347.091  15
   5   4  -7 429.863 534.380   5
  -5   4   7 1541.10 762.624   5
  -5  -4   7 1595.19 237.339  13
  -5   4   6 8244.37 1823.97   6
  -5   4   6 8865.77 1804.20   5
   5   4  -6 8318.69 719.311  15
  -5   4   6 9451.15 564.057   8
   5   4  -6 5352.63 1546.27   5
   5   4  -5 23254.9 2031.57  16
  -5   4   5 22584.0 3073.72   6
  -5   4   5 18712.7 2426.92   5
   5   4  -5 18943.5 1088.80  15
   5   4  -5 15275.4 2489.12   5
  -5   4   5 22103.8 909.779   8
  -5   4   4 21431.5 2976.36   6
  -5   4   4 20930.1 911.391   8
   5  -4  -4 19874.9 2209.68  19
  -5  -4   4 19668.8 1961.95  17
  -5   4   4 19268.1 2512.38   5
   5   4  -4 22749.7 2104.41  16
   5   4  -4 22074.1 1162.64  15
   5   4  -4 19120.1 2855.38   5
  -5   4   3 36414.9 3866.67   6
   5  -4  -3 31180.0 2676.14  19
  -5   4   3 37782.4 3506.28   5
  -5  -4   3 34905.2 2576.85  17
   5   4  -3 36453.5 2744.00  16
   5   4  -3 35293.5 1446.13  15
   5   4  -3 32576.7 3693.29   5
  -5   4   3 35658.6 1226.96   8
   5   4  -2 30240.5 1315.12  15
  -5   4   2 32008.1 3697.67   6
  -5   4   2 31163.4 3193.28   5
  -5  -4   2 29296.1 2351.54  17
   5   4  -2 35206.4 2768.65  16
   5   4  -2 32688.2 3615.54   5
   5  -4  -2 30212.3 2561.65  19
  -5   4   1 512.852 574.099   6
  -5   4   1 51.0512 29.5399  14
   5  -4  -1 272.792 302.187  19
   5   4  -1-160.896 380.625   6
   5   4  -1-313.369 450.066  16
  -5  -4   1 44.7696 255.390  17
   5   4  -1-50.5600 216.706   5
   5   4  -1 47.3652 70.5201  15
   5   4   0 969.180 1574.00   4
   5   4   0 2296.13 1006.24   6
  -5   4   0 1650.88 665.004   6
  -5   4   0 2515.02 298.058  15
  -5   4   0 2548.68 288.248  14
   5   4   0 2398.70 769.122  16
  -5  -4   0 2257.89 630.049  17
   5   4   0 2195.71 331.803  15
   5   4   0 2074.04 819.511   5
   5  -4   0 2048.03 665.255  19
  -5   4  -1 597.485 690.273   6
  -5   4  -1 143.094 65.4423  15
   5   4   1-75.5953 212.780  16
   5  -4   1 604.754 438.598  19
   5   4   1-256.173 405.866   5
  -5   4  -1 138.260 90.8362  14
   5   4   2 97121.1 6304.21   6
   5   4   2 96375.8 6255.03   5
   5   4   2 91159.9 4737.18  16
  -5   4  -2 90249.8 1863.88  15
  -5   4  -2 85680.6 1745.69  14
   5   4   3 24110.9 3183.46   6
  -5   4  -3 19343.0 2931.05   6
  -5   4  -3 19830.1 860.502  14
   5   4   3 19462.5 2800.11   5
   5   4   3 19736.1 2235.43  16
  -5   4  -3 21162.4 916.455  15
   5   4   4 7325.51 1771.75   6
  -5   4  -4 5989.86 1661.79   6
   5   4   4 5572.41 1126.20  16
  -5   4  -4 6167.99 496.716  15
   5   4   4 4995.87 1384.40   5
  -5   4  -4 6141.52 482.230  14
   5   4   5 365.947 320.553   5
   5  -4   5 533.573 124.946  13
   5   4   5-250.284 444.731   6
  -5   4  -5 667.956 167.300  15
  -5   4  -5 877.384 729.681   6
   5   4   5 722.670 221.256  16
  -5   4  -5 563.574 145.622  14
   5   4   6 27156.4 3321.14   5
   5   4   6 30662.8 2628.75  16
  -5   4  -6 28571.5 1046.60  14
   5  -4   6 29766.0 962.954  13
   5   4   7 33422.0 2652.10  16
  -5   4  -7 33767.3 1125.51  14
   5  -4   7 34592.9 1042.80  13
   5  -4   8 118.717 73.7531  13
  -5   4  -8 0.31266 39.8636  14
   5  -4   9 9054.00 516.411  13
   5   4   9 8772.16 1160.64  16
  -5   4  -9 8777.71 528.508  14
   5  -4  10 117.505 75.1866  13
  -5   4 -10-103.209 256.863   6
   5   4  10 171.936 173.916  16
  -5   4 -10 55.8838 39.0306  14
  -5   4 -11 77.9317 427.184   6
  -5   4 -11 82.3228 40.3206  14
   5  -4  11 51.4627 49.2010  13
  -5   4 -12 1730.91 169.754  14
  -5   4 -12 1976.91 792.239   6
   5  -4  12 1817.55 192.589  13
  -5   4 -13 599.991 77.8812  14
   5  -4  13 858.086 117.945  13
   5   5 -12 2500.61 194.080  15
   5   5 -12 1970.49 589.877   5
   5   5 -12 2480.21 199.123  14
   5   5 -11 8089.57 1317.69   5
   5   5 -11 8479.42 421.461  15
   5   5 -11 7852.26 398.762  14
   5   5 -10 47.5042 44.8452  14
   5   5 -10 109.697 63.7089  15
   5   5  -9 2899.49 297.879  15
   5   5  -9 2897.67 890.839   5
   5   5  -9 2674.22 260.509  14
  -5   5   8 1986.85 774.078   6
   5   5  -8 2893.09 277.889  14
   5   5  -8 3000.94 322.415  15
   5   5  -8 2744.00 869.513   5
  -5   5   7 579.220 442.717   6
   5   5  -7 946.518 194.532  15
   5   5  -7 615.899 415.723   5
   5   5  -7 756.086 140.037  14
  -5   5   6 38106.9 3508.51   6
   5   5  -6 33644.4 948.688  14
   5   5  -6 37349.1 3574.12   5
   5   5  -6 34502.3 1163.36  15
   5   5  -5 3709.03 391.335  15
   5   5  -5 2673.07 935.319   5
  -5   5   5 3584.10 1065.91   6
  -5   5   5 3283.50 908.933   5
  -5   5   4 14412.2 2299.36   6
   5   5  -4 11370.6 2011.13   5
   5   5  -4 14578.7 1496.75  16
   5   5  -4 12752.9 713.554  15
  -5   5   4 11225.2 1722.07   5
  -5   5   3 3147.10 1206.16   6
   5   5  -3 1447.77 459.969  16
  -5   5   3 1109.46 436.235   5
   5   5  -3 2132.00 282.379  15
   5   5  -3 2816.25 1008.19   5
  -5   5   3 2338.89 257.898   8
  -5   5   2 505.196 280.340   6
   5   5  -2 1290.16 566.119  16
   5   5  -2 408.053 594.445   5
   5   5  -2 515.391 143.301  15
  -5   5   2 272.915 249.497   5
  -5   5   2 471.839 126.411   8
   5   5  -1 19590.0 2672.11   5
   5   5  -1 20409.8 2490.43   6
  -5   5   1 20315.8 2810.82   6
   5   5  -1 21891.8 2022.65  16
  -5   5   1 17710.3 2115.84   5
   5   5  -1 16779.7 731.776  15
  -5   5   1 19660.5 821.636   8
   5   5   0 13793.3 2021.09   6
  -5   5   0 14708.5 2317.02   6
   5   5   0 15189.8 2459.71   5
  -5   5   0 12326.0 1718.57   5
   5   5   0 15244.1 1707.85  16
  -5   5   0 14901.8 578.547  14
  -5   5   0 14544.9 719.084   8
  -5   5  -1 147.589 62.2698  14
   5   5   1 382.446 202.829   6
  -5   5  -1 52.1092 339.334   6
   5   5   1 734.647 392.620  16
   5   5   1 165.950 479.806   5
  -5   5  -1 246.319 82.5337   8
   5   5   2 1408.24 536.506  16
   5   5   2 1506.38 664.108   6
  -5   5  -2 1033.54 760.808   6
   5   5   2 1439.63 978.256   5
  -5   5  -2 1158.44 168.214  14
  -5   5  -3 4734.62 1348.50   6
   5   5   3 5334.56 1358.00   5
   5   5   3 5624.84 1029.46  16
  -5   5  -3 5136.75 363.480  14
   5   5   4-194.770 267.866  16
  -5   5  -4-660.845 697.049   6
   5   5   4-93.8663 291.784   5
  -5   5  -4 128.736 67.0016  14
  -5   5  -5 14048.8 2189.37   6
   5   5   5 15475.7 1539.20  16
  -5   5  -5 15899.4 624.140  14
   5   5   6 35.9558 132.385  16
  -5   5  -6 440.827 472.970   6
  -5   5  -6 108.995 49.4642  14
  -5   5  -7 37141.7 890.440  14
   5   5   7 35278.8 1971.21  16
  -5   5  -8 1284.66 612.068   6
   5   5   8 1243.20 353.352  16
  -5   5  -8 1710.14 177.532  14
  -5   5  -9 17705.6 508.281  14
  -5   5  -9 11785.4 1640.09   6
  -5   5 -10 2049.53 144.470  14
  -5   5 -10 1274.72 445.655   6
   5   6  -4 103.060 163.907   5
  -5   6   3 3661.48 666.753   6
   5   6  -3 3805.38 728.455   5
  -5   6   2 1024.53 393.275   6
   5   6  -2 1047.15 425.258   5
  -5   6   1 325.406 284.752   6
   5   6  -1 72.0217 159.890   5
  -5   6   0 729.457 286.360   6
   5   6   0 335.211 270.034   5
  -5   6  -1 2292.74 542.563   6
  -6   0  21 13.2185 30.2820  12
  -6   0  20 22309.5 742.163  12
  -6   0  20 22277.5 1021.40   9
  -6   0  19-53.8150 69.9153  12
  -6   0  19-68.3893 122.698   9
  -6   0  18 616.897 218.203   9
   6   0 -17 16.7393 30.3217  11
  -6   0  17 43.4957 118.837   9
   6   0 -16 32400.0 1029.27  11
  -6   0  16 31374.9 1733.57   9
   6   0 -15 34.0914 68.8181  11
  -6   0  15 14.4550 134.493   9
  -6   0  14 23778.5 1482.48   9
   6   0 -14 23047.9 893.161  11
   6   0 -14 23265.9 2271.49  18
  -6   0  14 22427.2 2390.10   1
   6   0 -13 11.1017 86.1402  18
   6   0 -13 142.111 88.2523  11
  -6   0  13-125.591 312.721   1
  -6   0  13 22.3583 53.1133   9
  -6   0  12 41730.1 2973.27   1
   6   0 -12 39864.5 2696.83  18
   6   0 -11-42.2642 238.721  18
  -6   0  11-117.815 234.176   1
  -6   0  10 45707.7 2783.19   1
   6   0 -10 41103.8 2465.72  18
  -6   0  10 41300.5 2382.14  17
   6   0  -9-141.865 251.573  18
  -6   0   9 63.4447 100.369   1
  -6   0   9-34.4533 205.120  17
  -6   0   8 116301. 3987.86   1
   6   0  -8 104566. 3609.60  18
  -6   0   8 110206. 3592.09  17
  -6   0   7 56.4185 150.169   1
  -6   0   7-19.2339 111.230  17
   6   0  -7-13.1479 128.173  18
   6   0  -6-16.6680 155.872  18
  -6   0   6 81.0344 144.523   1
  -6   0   6 212.774 172.404  17
  -6   0   5-21.0304 157.995  17
   6   0  -5-17.0099 90.3532  19
   6   0  -5 23.9162 87.0180  18
  -6   0   5 111.100 188.264   1
  -6   0   4 216159. 4635.20   1
   6   0  -4 218148. 4149.73  19
  -6   0   4 226566. 4557.11  17
   6   0  -4 213179. 5018.71  18
  -6   0   3 52.8228 89.7574  17
   6   0  -3 75.6565 104.467  19
   6   0  -3-66.8171 81.7873  18
  -6   0   3 188.934 199.661   1
  -6   0   2 6675.93 782.018  17
   6   0  -2 6892.34 574.806  19
  -6   0   2 6798.18 799.200   1
  -6   0   1-9.36028 85.9139   1
  -6   0   1-129.553 161.481  17
   6   0  -1-15.5964 54.3445  19
  -6   0   0 117172. 3330.40  17
  -6   0   0 115940. 3218.56   1
  -6   0  -1 26.7427 150.036  17
   6   0   1-29.8984 63.4119  19
  -6   0  -1 57.3646 91.3267   1
   6   0   2 4993.21 640.087  19
  -6   0  -2 5258.59 563.949   2
  -6   0  -2 4981.12 688.341  17
   6   0   3-97.7710 522.544   4
  -6   0  -3-7.84472 48.4222   2
   6   0   3-59.5034 130.232  19
   6   0   4 23242.1 1777.18  19
   6   0   4 19941.1 3108.39   4
  -6   0  -4 24438.3 1276.29   2
   6   0   5 277.827 392.280   4
  -6   0  -5-99.2197 99.0956   2
   6   0   5 41.2431 96.6556  19
   6   0   6 8741.90 1323.33  19
  -6   0  -6 10198.7 884.747   2
  -6   0  -7 25.3921 134.645   2
   6   0   8 149027. 14504.2   3
   6   0  10 3823.72 397.483  12
   6   0  11 127.588 81.2733  12
   6   0  11 1240.61 1548.78   3
   6   0  12 46458.0 1463.10  12
   6   0  13 29.0827 86.9979  12
   6   0  14 1170.11 225.614  12
   6   0  14 1332.41 249.404   7
   6   0  15-4.24643 51.4224  12
   6   0  15-14.0240 39.2733   7
   6   0  16 1326.17 224.405  12
   6   0  16 1231.82 195.733   7
   6   0  17 0.68898 32.6791  12
   6   0  17 7.67094 25.9190   7
   6   0  18 2260.54 194.575  12
  -6   1  21 801.214 102.313  12
  -6  -1  21 660.057 93.4650  12
  -6   1  20 9413.84 443.008  12
  -6  -1  20 9439.99 448.390  12
  -6   1  19 769.933 143.643  12
  -6  -1  19 863.848 156.013  12
   6   1 -19 694.907 123.168  11
  -6  -1  19 542.637 160.680   9
  -6   1  19 847.018 233.180   9
  -6   1  18 30057.3 1532.89   9
   6   1 -18 29722.7 920.726  11
  -6  -1  18 29835.1 1349.42   9
  -6  -1  17 175.236 78.6166  13
   6   1 -17 19.2331 34.0974  11
  -6  -1  17 4.65415 56.8868   9
  -6   1  17 64.5558 79.0701   9
  -6  -1  16 535.655 138.227  13
   6   1 -16 463.133 131.743  11
  -6  -1  16 397.590 194.796   9
  -6   1  16 246.676 106.971   9
   6   1 -15 27887.3 1041.07  11
  -6   1  15 28013.3 1665.77   9
  -6  -1  15 28127.5 1539.94   9
  -6  -1  15 29119.5 1058.45  13
  -6  -1  14 5605.05 474.066  13
  -6   1  14 4437.21 1147.96   1
   6   1 -14 5716.83 468.300  11
   6  -1 -14 5877.00 1085.78  18
  -6   1  14 5153.86 705.189   9
  -6  -1  14 5073.31 1080.55   1
  -6  -1  14 5825.45 696.137   9
   6   1 -14 4931.58 1135.53  18
  -6  -1  13 422.179 139.961  13
  -6   1  13 953.120 579.051   1
  -6  -1  13 368.389 154.199   9
   6   1 -13 696.352 430.155  18
   6   1 -13 470.261 131.238  11
   6  -1 -13 340.934 360.910  18
  -6  -1  13 143.514 87.6354   1
  -6   1  13 522.768 214.718   9
  -6   1  12 910.393 529.442   1
   6   1 -12 1710.92 248.846  11
  -6  -1  12 1512.49 544.059   1
   6   1 -12 1785.86 638.968  18
   6  -1 -12 983.492 427.121  18
  -6   1  12 1804.75 393.494   9
   6   1 -12 1099.44 414.007   2
  -6   1  11 1581.32 626.095   1
   6  -1 -11 2386.15 633.022  18
   6   1 -11 2608.35 742.753  18
  -6  -1  11 1631.16 451.834  17
  -6  -1  11 3007.37 767.182   1
   6   1 -11 1766.99 438.659   2
  -6   1  10 116.041 204.878   1
   6   1 -10 82.7804 229.824  18
  -6  -1  10-89.9617 108.146  17
   6   1 -10 18.3641 76.1623   2
  -6  -1  10 486.032 321.975   1
   6  -1 -10 338.543 178.449  18
   6   1  -9 15504.6 1640.05  18
   6   1  -9 13786.6 1209.42   2
  -6   1   9 14696.5 1727.05   1
   6  -1  -9 14546.1 1339.06  18
  -6  -1   9 14762.0 1241.87  17
   6   1  -8 269.951 252.341  18
  -6  -1   8 40.5099 164.096  17
  -6   1   8 21.7819 212.901   1
  -6   1   8-587.948 814.962   3
   6  -1  -8 29.0122 118.152  18
   6   1  -8 158.473 200.673   2
   6   1  -7 67707.8 3261.45  18
   6   1  -7 65567.2 2393.41   2
  -6   1   7 64402.7 3400.17   1
  -6  -1   7 67605.6 2461.12  17
   6  -1  -7 63176.8 2529.46  18
   6   1  -6 210180. 4136.93   2
  -6   1   6 211222. 5952.11   1
   6  -1  -6 211171. 4599.44  18
   6   1  -6 207152. 5652.37  18
  -6  -1   6 215393. 4274.03  17
   6  -1  -6 197258. 5980.44  19
   6  -1  -5 34485.0 2353.04  19
   6   1  -5 34453.6 1608.78   2
  -6  -1   5 34620.5 1650.77  17
   6  -1  -5 32667.7 1789.91  18
   6   1  -5 34131.0 2312.86  18
  -6   1   5 33069.8 2308.36   1
  -6  -1   5 40611.6 1919.15   1
  -6  -1   4 1469.64 348.014  17
  -6   1   4 1824.52 572.956   1
   6   1  -4 1571.63 502.273  18
   6  -1  -4 1839.50 427.499  18
   6  -1  -4 1727.76 520.791  19
  -6  -1   4 1841.28 392.379   1
   6  -1  -3 24731.1 1746.25  19
  -6  -1   3 25103.4 1342.47  17
  -6   1   3 24442.8 1938.37   1
  -6  -1   3 26845.2 1381.82   1
  -6  -1   2 41827.7 1625.27   1
   6  -1  -2 38918.3 2013.37  19
  -6  -1   2 41677.1 1694.22  17
  -6   1   2 38890.1 2408.67   1
  -6  -1   1 34173.0 1407.48   1
   6  -1  -1 36735.6 1807.24  19
  -6  -1   1 37312.4 1588.10  17
  -6   1   1 39930.2 1646.86   2
  -6   1   1 33523.4 2205.30   1
  -6   1   0 144.102 134.410   2
   6  -1   0 89.4880 62.3754  19
  -6   1   0 167.688 172.805   1
  -6  -1   0 82.6026 94.9427  17
  -6   1  -1 5499.67 657.854   2
   6   1   1 2491.66 1387.36   4
   6  -1   1 6224.80 710.256  19
   6   1   1 2690.37 1102.98   3
  -6  -1  -1 5962.98 633.114  17
   6  -1   2 3106.07 540.764  19
  -6  -1  -2 2692.95 433.184  17
  -6   1  -2 2613.98 447.963   2
   6   1   3 17445.9 3487.40   4
   6  -1   3 28450.1 1716.23  19
   6   1   3 12694.4 2976.96   3
  -6  -1  -3 27863.0 1120.99   2
  -6  -1  -3 27902.0 1411.12  17
  -6   1  -3 25805.2 1511.97   2
   6   1   4 11008.3 2961.27   3
   6   1   4 12837.5 3262.30   4
  -6   1  -4 17921.1 1302.82   2
   6  -1   4 20375.2 1569.39  19
   6  -1   5 6893.82 1011.02  19
  -6   1  -5 5502.69 760.981   2
   6   1   6 43500.2 6233.86   4
   6  -1   6 50646.8 3035.24  19
  -6   1  -6 45590.2 2263.11   2
   6   1   7 2581.70 1676.04   4
   6   1   7-223.425 1933.68   3
  -6   1  -7 2595.80 555.940   2
   6  -1   7 3371.01 887.029  19
   6  -1   8 222.184 183.323  19
  -6   1  -8 38.0697 75.3557   2
   6  -1   9 385.543 109.084  13
   6   1   9 417.075 120.423  12
   6  -1   9 461.064 132.269  12
  -6   1  -9 351.359 104.307  11
   6   1   9 434.893 155.178   7
   6  -1   9 281.081 380.108  19
   6   1   9 556.072 1799.03   3
  -6   1  -9 307.159 274.471   2
   6   1  10 17008.7 849.097  12
   6  -1  10 16264.6 815.547  12
   6   1  10 17809.5 886.152   7
   6  -1  10 15603.5 726.950  13
   6   1  11 7926.17 593.904  12
   6  -1  11 7537.58 572.930  12
   6   1  11 8320.31 611.017   7
   6  -1  11 7967.03 529.173  13
   6   1  12 40546.2 1359.81  12
   6  -1  12 37447.3 1285.44  12
   6   1  12 42450.6 1379.75   7
   6  -1  12 39963.6 1183.13  13
   6   1  13 3105.24 372.895  12
   6  -1  13 2919.45 363.396  12
   6   1  13 3289.31 376.798   7
   6  -1  13 2876.67 308.276  13
   6   1  14 11552.9 693.522  12
   6  -1  14 10446.6 652.720  12
   6   1  14 10016.6 610.424   7
   6  -1  14 10069.4 529.199  13
   6   1  15 11276.3 644.892  12
   6   1  15 10358.6 543.468   7
   6  -1  15 11016.9 675.056   7
   6  -1  15 10857.3 622.489  12
   6   1  16 3786.27 333.050  12
   6  -1  16 3811.20 330.148  12
   6  -1  16 3530.63 343.630   7
   6   1  17 9693.54 452.914  12
   6  -1  17 8814.39 449.779   7
   6  -1  17 9508.85 447.275  12
   6   2 -20 4744.18 239.617  11
   6   2 -19 2201.65 209.454  11
  -6  -2  19 2314.00 186.275  13
  -6   2  18 8322.80 425.973  12
  -6  -2  18 8630.63 438.962  12
   6   2 -18 7744.43 458.756  11
  -6   2  18 9012.21 752.534   9
  -6  -2  18 8167.06 430.593  13
  -6  -2  17 371.738 95.9236  13
  -6   2  17 347.470 102.740  12
  -6  -2  17 360.058 105.663  12
   6   2 -17 402.809 118.567  11
  -6   2  17 209.760 94.2007   9
   6   2 -16 6461.93 491.729  11
  -6   2  16 6282.98 724.534   9
  -6  -2  16 6960.98 496.871  13
   6   2 -15 54819.9 1493.66  11
  -6   2  15 56802.3 2277.44   9
  -6  -2  15 56751.0 1526.54  13
   6   2 -14 14770.2 787.557  11
  -6   2  14 14453.2 1164.63   9
  -6  -2  14 14732.8 803.928  13
   6   2 -13 5220.29 468.332  11
   6   2 -13 3596.25 777.889   2
   6  -2 -13 4352.19 1349.50  19
   6   2 -13 4180.43 1089.11  18
  -6   2  13 4342.55 634.930   9
  -6  -2  13 5060.34 480.626  13
  -6  -2  13 4374.43 999.561   1
  -6  -2  12 1984.04 301.800  13
  -6   2  12 1833.89 403.428   9
   6   2 -12 1788.82 266.109  11
   6   2 -12 1415.16 673.553  18
   6  -2 -12 1305.65 768.305  19
  -6   2  12 2022.17 241.741   8
   6   2 -12 1608.63 500.363   2
  -6  -2  11 7495.38 575.361  13
   6   2 -11 6055.12 1330.21  18
   6   2 -11 8472.05 566.148  11
   6   2 -11 6720.25 1031.11   2
   6  -2 -11 6027.38 1538.19  19
  -6  -2  11 7263.76 992.095  17
  -6   2  11 7007.70 767.986   9
  -6   2  11 6632.29 1410.37   1
  -6   2  11 8387.00 497.144   8
   6   2 -10 5654.19 1242.81  18
   6   2 -10 4836.56 852.834   2
   6  -2 -10 3866.83 1165.51  19
  -6   2  10 5582.62 1305.13   1
  -6  -2  10 5382.46 832.257  17
   6   2  -9 4318.39 763.653   2
   6   2  -9 4576.48 1111.76  18
  -6  -2   9 4556.71 754.996  17
   6  -2  -9 4898.41 1246.33  19
  -6   2   9 4809.39 1141.15   1
  -6  -2   8 41972.6 2250.92  17
   6   2  -8 40090.8 2254.83   2
   6  -2  -8 40504.9 3491.83  19
   6   2  -8 42382.1 3210.24  18
  -6   2   8 41479.2 3321.65   1
   6   2  -7 23782.2 1668.71   2
  -6  -2   7 24039.2 1664.54  17
   6   2  -7 26238.7 2463.97  18
  -6   2   7 25008.8 2534.00   1
   6  -2  -7 22313.7 2415.55  19
   6   2  -6 8778.95 964.916   2
   6  -2  -6 8974.74 1475.99  19
  -6  -2   6 8568.93 971.730  17
  -6   2   6 8273.72 1426.12   1
   6   2  -6 8645.75 1387.60  18
  -6   2   6 9342.63 861.833   2
   6   2  -5 4448.71 668.959   2
  -6   2   5 4114.77 976.521   1
   6  -2  -5 3574.74 892.210  19
  -6  -2   5 4272.58 678.871  17
  -6   2   5 4095.52 583.286   2
   6   2  -4 33522.1 1735.09   2
   6  -2  -4 34280.3 2592.81  19
  -6   2   4 35780.6 1749.77   2
  -6  -2   4 33448.9 1869.72  17
  -6   2   4 35541.6 2815.78   1
  -6   2   3 907.260 448.488   1
  -6   2   3 939.988 288.441   2
   6  -2  -3 802.291 353.744  19
  -6  -2   3 913.811 301.596  17
   6   2  -3 1002.08 308.749   2
  -6   2   2 18308.6 1966.01   1
   6  -2  -2 17781.0 1665.66  19
  -6  -2   2 18512.3 1335.31  17
  -6   2   2 17623.8 1279.38   2
  -6  -2   1 38867.2 1884.24  17
  -6   2   1 36038.1 2811.33   1
   6  -2  -1 40976.8 2383.62  19
  -6   2   1 41408.7 2012.36   2
   6   2   0 40187.6 6097.06   4
   6   2   0 31257.3 4270.62   3
   6  -2   0 66279.9 2938.43  19
  -6  -2   0 65559.7 2390.27  17
  -6   2   0 68148.0 2654.67   2
   6  -2   1 105257. 3543.31  19
  -6  -2  -1 102861. 2929.50  17
  -6   2  -1 106033. 3408.14   2
  -6   2  -2 150895. 4210.02   2
   6  -2   2 157150. 4425.36  19
  -6  -2  -2 158855. 3538.69  17
   6  -2   3 241666. 5655.01  19
  -6   2  -3 234248. 5430.12   2
   6   2   4 253.557 980.174   4
   6  -2   4 316.960 167.950  19
  -6   2  -4 537.453 275.146   2
   6   2   5 3658.94 2362.61   4
   6  -2   5 4141.93 861.936  19
  -6   2  -5 3016.04 680.157   2
   6  -2   6 383.731 266.214  19
  -6   2  -6 334.111 289.411   2
   6  -2   7 281.955 109.191  13
   6   2   7 24.5291 1419.65   4
  -6   2  -7 222.780 86.7022  11
   6  -2   7-2.14035 210.164  19
  -6   2  -7 366.518 315.717   2
  -6   2  -8 55706.9 1397.22  11
   6  -2   8 45397.5 3634.88  19
   6   2   8 58121.2 3703.49  16
  -6   2  -8 47832.3 2872.34   2
  -6   2  -8 53989.7 1339.07  14
   6  -2   8 57709.7 1412.99  13
   6   2   8 40612.2 7759.17   4
   6  -2   9 1399.60 660.495  19
  -6   2  -9 2522.14 305.409  11
  -6   2  -9 2102.59 605.188   2
   6   2   9 2201.42 2036.64   4
  -6   2  -9 2398.03 280.503  14
   6   2   9 2093.43 532.519  16
   6  -2   9 2517.23 302.581  13
   6   2  10 12784.4 724.702  12
   6  -2  10 11469.7 666.286  12
   6   2  10 11070.4 1574.78  16
   6  -2  10 8820.03 579.218  13
   6  -2  11 726.759 178.456  13
   6   2  11 950.558 194.824  12
   6  -2  11 843.397 183.983  12
   6  -2  12 19383.7 853.861  12
   6  -2  12 17904.2 803.517  13
   6   2  13 6975.00 498.130  12
   6  -2  13 6430.64 466.205  12
   6  -2  13 6338.81 458.280  13
   6   2  14 3982.41 345.867  12
   6  -2  14 3734.64 328.795  12
   6  -2  14 3682.11 377.761   7
   6  -2  14 3518.17 312.724  13
   6  -2  15 76.3302 42.1043  13
   6   2  15 74.7535 51.7065  12
   6  -2  15-0.20188 44.2908  12
   6  -2  15-55.8112 50.6736   7
   6  -2  16 2481.82 188.036  13
   6  -2  16 2525.78 247.798   7
   6  -2  17 911.112 114.930   7
  -6   2 -17 512.143 370.822   6
   6   3 -19 1910.82 146.117  11
   6   3 -18 3475.53 251.553  11
  -6  -3  18 3823.38 248.756  13
  -6  -3  17 358.568 87.8450  13
   6   3 -17 401.781 109.786  11
   6   3 -17 320.929 87.8121  14
  -6  -3  16 74.1731 62.2067  13
   6   3 -16 111.982 61.4580  11
   6   3 -15 10796.4 605.286  11
  -6  -3  15 11792.4 637.288  13
   6   3 -14 4082.37 387.683  11
  -6   3  14 4091.01 529.402   9
  -6  -3  14 3815.36 385.021  13
   6   3 -13 33012.0 1138.47  11
  -6   3  13 34955.9 1594.17   9
   6   3 -13 33311.9 1211.25  15
  -6  -3  13 33902.6 1216.62  13
   6   3 -12 2123.72 295.559  11
   6   3 -12 2059.26 332.427  15
  -6  -3  12 2310.53 325.789  13
   6   3 -11 5334.01 457.179  11
   6   3 -11 5237.24 549.311  15
  -6   3  11 5784.81 406.748   8
  -6  -3  11 5321.82 496.715  13
  -6  -3  10 7087.22 571.468  13
   6   3 -10 7773.83 541.593  11
   6   3 -10 6308.06 1089.69   2
  -6   3  10 7369.08 1616.75   6
   6  -3 -10 7561.59 1729.41  19
  -6  -3  10 6497.75 1047.86  17
   6   3 -10 7648.95 688.077  15
  -6   3  10 8279.44 512.534   8
  -6  -3   9 3497.09 399.154  13
   6   3  -9 4234.16 390.381  11
   6   3  -9 3759.13 803.318   2
   6   3  -9 3744.02 487.667  15
  -6   3   9 4920.11 1343.12   6
   6  -3  -9 4558.86 1262.45  19
  -6  -3   9 3351.63 741.248  17
  -6   3   9 4215.52 370.662   8
  -6  -3   8 518.256 163.632  13
  -6   3   8 301.458 431.587   1
  -6   3   8 34.9793 377.403   6
   6   3  -8 367.634 117.259  11
  -6  -3   8 353.892 204.660  17
   6   3  -8 323.279 153.377  15
   6  -3  -8 193.517 254.736  19
   6   3  -8 380.921 301.165   2
  -6   3   8 274.292 102.244   8
  -6  -3   7 34872.8 1205.22  13
   6   3  -7 32300.2 2211.05   2
  -6   3   7 32920.6 3178.69   1
   6  -3  -7 33760.4 3266.79  19
  -6  -3   7 33537.9 2314.80  17
   6   3  -7 38983.9 1516.36  15
  -6   3   7 39606.7 1161.60   8
   6   3  -6 58802.2 2898.78   2
  -6   3   6 60474.4 4319.55   1
  -6  -3   6 62110.9 3116.94  17
   6  -3  -6 59600.0 4200.26  19
   6   3  -5 41462.4 2329.41   2
  -6  -3   5 39919.0 2489.97  17
   6  -3  -5 38964.4 3239.75  19
   6   3  -4 146.428 441.953   4
   6  -3  -4 1028.62 482.932  19
  -6  -3   4 901.327 353.557  17
   6   3  -4 642.481 320.667   2
  -6  -3   3 53617.8 2780.22  17
   6  -3  -3 55561.9 3506.81  19
  -6   3   3 53089.3 2527.75   2
   6  -3  -2 13638.1 1672.44  19
  -6  -3   2 11988.5 1302.09  17
  -6   3   2 13342.4 1313.49   2
   6   3  -1 828.709 892.935   4
   6  -3  -1 2345.08 666.345  19
  -6   3   1 1798.87 522.098   2
  -6  -3   1 2510.42 591.797  17
   6  -3   0 446.538 331.372  19
  -6   3   0 35.3654 113.681   2
  -6  -3   0 245.126 68.5606  17
  -6   3  -1 1084.38 418.893   2
   6   3   1 830.155 505.033   4
   6  -3   1 708.718 362.185  19
  -6  -3  -1 1123.54 368.679  17
   6  -3   2 830.674 337.820  19
  -6   3  -2 613.433 317.633   2
   6   3   2 1736.76 645.969  16
   6   3   3 2747.10 2622.39   4
  -6   3  -3 3241.09 1158.75   6
  -6   3  -3 2156.03 637.560   2
   6   3   3 3772.77 967.736  16
   6  -3   3 3184.97 740.437  19
  -6   3  -3 3498.20 350.388  15
  -6   3  -3 3372.97 343.007  14
   6   3   4 27650.2 6560.51   4
   6   3   4 41089.8 3897.15   6
  -6   3  -4 37679.0 3908.13   6
   6   3   4 38499.8 3645.56   5
   6   3   4 23881.1 5849.99   3
   6  -3   4 43374.1 1145.49  13
  -6   3  -4 46255.4 1316.71  15
   6  -3   4 39800.2 2801.60  19
  -6   3  -4 43270.3 1248.99  14
  -6   3  -4 39921.5 2701.45   2
   6   3   4 43614.4 3265.42  16
  -6   3  -5 69597.1 5432.31   6
   6  -3   5 73051.2 3982.27  19
   6   3   5 81241.0 5418.02   5
   6   3   5 90368.8 4756.91  16
  -6   3  -5 86811.7 1798.29  14
  -6   3  -5 76111.0 3839.63   2
   6  -3   5 85365.1 1664.19  13
  -6   3  -6 2905.71 1055.97   6
   6   3   6 800.889 1154.93   4
   6   3   6 6466.77 3288.17   3
   6  -3   6 3329.06 915.100  19
   6   3   6 4648.61 1335.45   5
   6   3   6 5458.15 1127.90  16
  -6   3  -6 4626.06 422.267  14
  -6   3  -6 4214.35 928.527   2
   6  -3   6 4501.91 393.105  13
   6  -3   7 774.251 181.651  13
  -6   3  -7 301.076 369.205   6
  -6   3  -7 698.883 165.107  14
   6   3   7 668.734 429.654  16
   6   3   8 1889.68 644.184  16
  -6   3  -8 2018.05 270.825  14
   6  -3   8 2192.64 286.558  13
   6   3   9 2321.91 774.623  16
   6  -3   9 2488.75 305.400  13
  -6   3  -9 2777.43 312.779  14
   6  -3  10 19645.9 856.559   7
  -6   3 -10 17576.7 752.924  14
   6   3  10 17133.7 1778.14  16
   6  -3  10 18411.4 817.435  13
   6  -3  11 7028.50 488.356   7
  -6   3 -11 6281.19 418.585  14
   6  -3  11 6957.00 493.363  13
   6  -3  12 5670.00 417.216   7
  -6   3 -12 5645.44 351.837  14
   6  -3  12 6136.95 437.035  13
   6  -3  13 3586.99 298.237   7
  -6   3 -13 3205.62 1026.15   6
   6  -3  13 3900.38 322.077  13
  -6   3 -14 2791.14 806.970   6
   6  -3  14 3296.31 244.368   7
   6  -3  14 4641.82 316.126  13
   6  -3  15 12.9484 29.0350  13
  -6   3 -15-308.581 274.920   6
   6   4 -16 463.132 80.5453  11
   6   4 -16 565.467 94.1895  14
  -6  -4  16 595.273 91.6770  13
   6   4 -15 1865.60 182.850  11
   6   4 -15 1867.64 206.007  14
   6   4 -15 1641.75 598.085   5
  -6  -4  15 1978.88 193.226  13
  -6  -4  14 265.274 79.2693  13
   6   4 -14 249.370 75.9914  11
   6   4 -14 131.943 55.9921  15
   6   4 -14 216.419 87.5735  14
   6   4 -13 964.448 152.658  11
   6   4 -13 1044.85 183.523  15
   6   4 -13 534.981 378.694   5
  -6  -4  13 1018.83 173.034  13
   6   4 -12 2371.59 254.149  11
   6   4 -12 1420.94 695.007   5
   6   4 -12 2195.65 284.457  15
  -6  -4  12 2351.69 271.581  13
  -6  -4  11 226.943 92.5143  13
   6   4 -11 42.0424 44.8582  11
   6   4 -11 179.457 99.9503  15
  -6   4  10 22054.2 2755.30   6
   6   4 -10 19519.7 759.788  11
   6   4 -10 16271.6 2453.02   5
   6   4 -10 19534.4 1004.71  15
  -6  -4  10 18872.4 827.450  13
  -6   4   9 26174.4 3064.99   6
   6   4  -9 19840.3 2723.77   5
   6   4  -9 23054.4 1155.71  15
  -6  -4   9 22289.9 908.274  13
  -6   4   8 24557.6 3022.62   6
   6   4  -8 21125.8 1140.44  15
  -6   4   8 24656.0 877.034   8
  -6  -4   8 20647.8 876.018  13
  -6   4   7 12798.7 2248.28   6
   6   4  -7 11512.7 855.406  15
   6   4  -7 9292.04 1922.11   5
  -6   4   7 13314.0 674.019   8
  -6  -4   7 11057.0 632.397  13
  -6   4   6 2104.46 938.113   6
   6   4  -6 2027.70 352.701  15
   6   4  -6 1882.55 893.021   5
  -6   4   6 2794.76 312.000   8
  -6   4   5-142.492 401.641   6
   6   4  -5-14.7691 219.454  16
   6   4  -5 297.396 645.647   5
   6   4  -5 111.469 130.083  15
  -6   4   5 103.749 83.2469   8
   6   4  -4 9863.03 1929.65   5
  -6   4   4 10348.5 652.304   8
  -6   4   4 11941.4 2203.89   6
   6   4  -4 10963.1 1476.96  16
   6   4  -4 10619.3 819.465  15
  -6   4   3 1825.00 936.697   6
   6   4  -3 2199.62 670.517  16
   6   4  -3 1953.47 355.232  15
   6   4  -3 2719.00 1162.37   5
  -6   4   3 2085.33 300.948   8
  -6   4   2 18137.8 2755.92   6
   6   4  -2 16547.2 1895.03  16
   6   4  -2 17004.8 2596.75   5
   6   4  -2 17525.8 1010.64  15
  -6   4   2 18773.6 726.431  14
  -6   4   2 17383.5 885.192   8
  -6   4   1 6072.91 1651.29   6
   6   4  -1 7230.48 1314.85  16
   6   4  -1 5979.49 1593.55   5
  -6   4   1 7368.10 470.238  14
   6   4  -1 7313.06 631.033  15
   6   4   0 1536.68 277.443  15
  -6   4   0 1063.74 706.832   6
   6   4   0 1412.66 842.489   5
   6   4   0 923.867 489.402  16
  -6   4   0 1702.63 232.553  14
   6   4   1 4705.48 1257.66   5
   6   4   1 6557.21 1620.37   6
  -6   4  -1 4802.47 1545.69   6
   6   4   1 4401.80 996.073  16
  -6   4  -1 4457.00 388.912  14
   6   4   2 13855.4 2322.82   6
   6   4   2 12948.8 1813.02  16
  -6   4  -2 10529.1 2230.68   6
   6   4   2 15528.5 2459.73   5
  -6   4  -2 13103.0 675.363  14
   6   4   3 15.7954 253.347  16
  -6   4  -3-556.507 387.834   6
   6   4   3 218.923 430.966   5
  -6   4  -3 137.649 92.0372  14
   6   4   4 1663.59 686.227  16
   6   4   4 1300.21 734.887   5
  -6   4  -4 1988.39 267.574  14
  -6   4  -4 2154.90 1023.80   6
   6  -4   5 632.169 137.252  13
  -6   4  -5 473.836 737.639   6
  -6   4  -5 844.412 181.472  14
   6   4   5 555.969 374.106  16
   6   4   5 79.4385 576.843   5
   6   4   6 14236.5 1780.64  16
  -6   4  -6 14550.8 721.417  14
   6  -4   6 13917.0 652.040  13
  -6   4  -7 3622.63 1274.21   6
   6   4   7 5188.83 1025.45  16
  -6   4  -7 5453.07 435.491  14
   6  -4   7 5331.78 403.421  13
   6  -4   8 376.195 99.4428  13
  -6   4  -8 186.079 445.890   6
   6   4   8 298.866 327.024  16
  -6   4  -8 350.857 109.264  14
   6  -4   9 278.732 86.6762  13
  -6   4  -9 447.229 117.296  14
  -6   4  -9-121.557 515.418   6
   6   4   9 212.654 154.601  16
  -6   4 -10 2383.21 1056.77   6
   6   4  10 3237.58 626.792  16
  -6   4 -10 3120.04 273.042  14
   6  -4  10 3158.41 282.849  13
  -6   4 -11 17778.7 572.549  14
   6  -4  11 18385.5 626.157  13
   6  -4  12 65.1305 41.6789  13
  -6   4 -12 163.492 177.288   6
  -6   4 -12-16.4170 27.8520  14
  -6   4 -13 1083.43 580.336   6
   6  -4  13 4194.78 223.070  13
   6   5 -12 807.027 360.563   5
   6   5 -12 789.383 107.167  15
   6   5 -12 711.413 99.6186  14
   6   5 -11 1520.31 175.168  15
   6   5 -11 1134.87 501.193   5
   6   5 -11 1302.66 151.444  14
   6   5 -10 2246.52 240.326  15
   6   5 -10 2001.96 691.011   5
   6   5 -10 2103.74 214.040  14
   6   5  -9 8472.11 1473.46   5
   6   5  -9 9628.48 536.375  15
   6   5  -9 9114.41 462.299  14
  -6   5   8 2514.13 759.224   6
   6   5  -8 3964.94 368.417  15
   6   5  -8 3860.65 309.274  14
   6   5  -8 3776.93 1012.69   5
  -6   5   7 42579.3 3407.97   6
   6   5  -7 40913.0 3531.90   5
   6   5  -7 40030.5 1224.38  15
   6   5  -7 37279.3 967.005  14
  -6   5   6 4591.84 1080.11   6
   6   5  -6 5213.39 446.551  15
   6   5  -6 5121.62 1253.86   5
  -6   5   5 104.380 355.066   6
   6   5  -5 240.968 105.222  15
   6   5  -5 97.4883 294.463   5
  -6   5   4 3279.17 1049.69   6
   6   5  -4 2774.72 598.056  16
   6   5  -4 3265.81 354.168  15
   6   5  -4 3513.94 1058.82   5
  -6   5   4 4008.06 324.692   8
  -6   5   3 18851.7 2558.97   6
   6   5  -3 19181.5 2552.14   5
   6   5  -3 18326.1 1705.52  16
   6   5  -3 16632.6 792.519  15
  -6   5   3 19510.3 747.115   8
  -6   5   2 310.595 312.796   6
   6   5  -2 214.132 391.417   5
   6   5  -2 277.697 323.705  16
   6   5  -2 68.3527 58.2163  15
  -6   5   2 153.173 82.6595   8
  -6   5   1 15586.3 2355.65   6
   6   5  -1 14137.6 1600.65  16
   6   5  -1 16161.0 2315.42   5
  -6   5   1 15134.2 708.530   8
   6   5   0-77.6616 250.855  16
  -6   5   0 126.099 53.6913  14
  -6   5   0 35.0193 55.7062   8
   6   5   1 3989.26 1184.82   5
  -6   5  -1 3428.44 278.749  14
  -6   5  -1 3382.21 1085.15   6
   6   5   1 3463.55 831.156  16
  -6   5  -1 3676.91 363.829   8
   6   5   2 12261.2 1999.17   5
  -6   5  -2 12449.4 542.419  14
  -6   5  -2 11084.5 1984.31   6
   6   5   2 12575.2 1496.10  16
  -6   5  -2 12062.4 661.279   8
   6   5   3 816.801 432.316  16
  -6   5  -3 1012.60 672.225   6
  -6   5  -3 781.197 134.548  14
   6   5   3 1136.16 593.190   5
  -6   5  -3 739.532 169.243   8
  -6   5  -4 18972.9 2504.22   6
   6   5   4 19359.1 2356.06   5
   6   5   4 20706.8 1798.39  16
  -6   5  -4 21434.8 706.824  14
   6   5   5-12.6902 143.054  16
  -6   5  -5-10.6434 226.178   6
  -6   5  -5 64.2971 40.2038  14
  -6   5  -6 1289.79 675.906   6
  -6   5  -6 956.244 138.230  14
   6   5   6 668.874 307.514  16
  -6   5  -7 10951.9 1569.60   6
  -6   5  -7 12495.3 477.561  14
   6   5   7 12123.8 1074.52  16
  -6   5  -8 114.907 221.565   6
  -6   5  -8 396.666 79.1324  14
  -6   5  -9 227.134 52.9968  14
  -6   5  -9 184.163 59.0004   8
  -7   0  21-61.8413 33.8364  12
  -7   0  20 6.25965 45.9146  12
  -7   0  20 35.7206 50.3991   9
  -7   0  19 182.362 143.361   9
  -7   0  18 5317.32 641.777   9
   7   0 -17 2.18897 45.7868  11
  -7   0  17 128.304 204.651   9
   7   0 -16 8499.05 533.644  11
  -7   0  16 8125.95 869.884   9
   7   0 -15-13.4777 42.4794  11
  -7   0  15-23.1051 91.4104   9
  -7   0  14 30755.1 1679.88   9
  -7   0  14 30200.1 2887.68   1
   7   0 -14 31087.2 1058.25  11
   7   0 -14 27901.7 2633.66  18
   7   0 -13 52.7868 95.9532  18
  -7   0  13-158.752 152.635   9
   7   0 -13 43.2760 50.2765  11
  -7   0  12 133890. 5568.76   1
   7   0 -12 124189. 5084.78  18
  -7   0  11-113.298 261.554  17
  -7   0  11-104.475 337.999   1
   7   0 -11 42.1379 149.673  18
  -7   0  10 200122. 6175.24   1
   7   0 -10 188275. 5783.33  18
  -7   0  10 190972. 5521.74  17
  -7   0   9-50.1809 154.898  17
  -7   0   9 24.2681 110.540   1
   7   0  -9 61.1001 104.621  18
  -7   0   8 42474.4 2601.09   1
   7   0  -8 40247.9 2508.16  18
  -7   0   8 42162.3 2410.88  17
  -7   0   7-162.531 234.285  17
   7   0  -7-62.6987 197.518  18
  -7   0   7-149.146 216.199   1
  -7   0   6 90732.3 3491.83   1
   7   0  -6 89821.2 3207.68  19
   7   0  -6 83154.6 3471.76  18
  -7   0   6 96730.4 3467.08  17
   7   0  -5 39.3941 83.7273  19
   7   0  -5 146.560 146.632  18
  -7   0   5-78.6973 73.9455   1
  -7   0   5 1.04943 152.735  17
  -7   0   4 5813.78 849.801   1
   7   0  -4 4475.62 832.380  18
   7   0  -4 6295.54 688.987  19
  -7   0   4 6473.50 892.136  17
  -7   0   3-44.4796 145.647   1
   7   0  -3 37.3986 65.6340  19
  -7   0   3-9.02994 136.413  17
  -7   0   2 34008.5 2003.27   1
   7   0  -2 38343.1 1387.95  19
  -7   0   2 34902.1 1988.05  17
   7   0  -1-7.37237 106.078  19
  -7   0   1 43.9697 90.3063  17
  -7   0   1-33.4465 73.4703   1
  -7   0   0 70762.3 2842.27  17
  -7   0   0 69095.2 2713.92   1
  -7   0  -1-70.3753 55.1128   1
   7   0   1-46.5425 95.1914  19
  -7   0  -1-187.391 160.536  17
  -7   0  -2 6957.55 878.873  17
  -7   0  -2 7516.78 720.124   2
   7   0   2 8169.38 889.042  19
   7   0   3 503.368 547.143   4
  -7   0  -3 11.4047 79.3943   2
   7   0   3-3.28921 120.834  19
   7   0   4 647.802 557.727   4
  -7   0  -4 239.412 157.871   2
   7   0   4 193.776 262.447  19
   7   0   5 208.263 341.523  19
  -7   0  -5-6.04391 86.4580   2
   7   0   6 90308.6 4518.01  19
  -7   0  -6 94787.6 2919.42   2
   7   0   7-61.5575 1187.90   3
   7   0   8 29595.3 6733.06   3
   7   0   9-5.23338 52.0409  12
   7   0  10 46606.0 1435.23  12
   7   0  10 17310.8 5573.29   3
   7   0  11 202.060 118.054  12
   7   0  12 194306. 3027.88  12
   7   0  12 195939. 3148.23   7
   7   0  13-62.6146 87.8259   7
   7   0  13 21.0624 54.4791  12
   7   0  14 29242.1 1108.21  12
   7   0  14 28593.9 1100.69   7
   7   0  15-42.3582 43.1741  12
   7   0  15-54.2355 65.2263   7
   7   0  16 2034.33 247.240  12
   7   0  16 1735.11 208.600   7
   7   0  17 122.805 63.3167  12
   7   0  17-45.7727 37.6482   7
  -7   1  21 4898.96 247.473  12
  -7  -1  21 5091.32 257.379  12
  -7   1  20 8244.30 407.505  12
  -7  -1  20 8344.34 412.367  12
   7   1 -20 6919.54 316.191  11
  -7   1  20 8488.50 630.189   9
  -7   1  19 2790.79 272.123  12
  -7  -1  19 2487.47 260.567  12
   7   1 -19 2423.98 230.253  11
  -7   1  19 2923.90 427.784   9
  -7  -1  19 2310.99 326.409   9
   7   1 -18 25558.8 857.929  11
  -7   1  18 26906.0 1448.22   9
  -7  -1  18 25733.1 1265.72   9
  -7  -1  17 285.036 84.9804  13
   7   1 -17 304.848 110.628  11
  -7   1  17 312.683 127.509   9
  -7  -1  17 240.304 76.4923   9
   7   1 -16 51896.0 1399.52  11
  -7   1  16 51281.6 2226.90   9
  -7  -1  16 52266.6 2081.04   9
  -7  -1  16 54374.9 1389.42  13
   7   1 -15 7119.90 532.523  11
  -7  -1  15 6688.65 752.938   9
  -7   1  15 6693.94 799.953   9
  -7  -1  15 7572.39 541.881  13
  -7  -1  14 56582.6 3802.12   1
  -7  -1  14 55190.9 1522.85  13
   7   1 -14 53133.0 3941.05  18
   7   1 -14 54966.1 1479.39  11
  -7   1  14 56191.3 2331.06   9
  -7  -1  14 54305.2 2153.83   9
   7  -1 -14 45488.5 3231.25  18
  -7   1  14 49728.0 3953.67   1
  -7  -1  13 8120.24 586.311  13
  -7   1  13 8637.69 895.805   9
   7   1 -13 8527.39 575.221  11
  -7   1  13 6429.23 1384.89   1
   7  -1 -13 6841.07 1197.66  18
   7   1 -13 7027.86 1440.92  18
  -7  -1  13 8095.49 815.652   9
  -7  -1  13 7418.64 1335.08   1
   7   1 -12 1501.81 666.880  18
  -7   1  12 1332.73 612.516   1
   7   1 -12 2150.24 283.889  11
  -7  -1  12 2295.92 419.692   9
   7  -1 -12 1475.68 543.562  18
  -7  -1  12 1941.46 670.413   1
  -7   1  12 2168.91 432.799   9
  -7   1  12 1869.21 236.285   8
  -7   1  11 2893.30 902.231   1
   7  -1 -11 2877.85 706.710  18
  -7  -1  11 2345.20 602.735  17
  -7  -1  11 3096.19 756.284   1
   7   1 -11 3130.56 892.336  18
  -7   1  10 22646.3 2371.80   1
   7   1 -10 22286.2 2241.41  18
  -7  -1  10 19871.6 1642.81  17
   7  -1 -10 20693.3 1832.29  18
  -7  -1  10 23334.1 2013.38   1
   7   1  -9 17624.6 1909.72  18
  -7   1   9 18091.0 2028.75   1
   7  -1  -9 16748.7 1585.17  18
  -7  -1   9 17619.6 1473.94  17
  -7  -1   9 18994.5 1726.36   1
   7  -1  -8 13468.4 1743.93  19
  -7   1   8 13637.8 1714.63   1
   7  -1  -8 14330.2 1415.89  18
   7   1  -8 13756.7 1672.13  18
  -7  -1   8 14195.9 1262.43  17
  -7  -1   8 15946.7 1504.84   1
  -7  -1   7 11379.2 1087.82  17
  -7   1   7 11022.9 1475.47   1
   7  -1  -7 10418.1 1455.10  19
   7  -1  -7 9624.06 1121.72  18
   7   1  -7 10715.6 1459.49  18
  -7  -1   7 11467.0 1189.79   1
  -7  -1   6 651.488 270.022  17
  -7   1   6 1363.14 449.212   1
   7  -1  -6 441.429 324.884  19
   7   1  -6 261.856 324.951  18
  -7  -1   6 415.153 190.959   1
   7  -1  -6 340.033 225.769  18
   7  -1  -5 5855.92 977.344  19
   7   1  -5 6550.93 1126.12  18
   7  -1  -5 7259.13 967.730  18
  -7  -1   5 7827.73 864.482  17
  -7   1   5 8017.07 1237.41   1
  -7  -1   5 8132.10 906.693   1
  -7  -1   4 3237.13 561.156   1
  -7  -1   4 2443.27 456.687  17
   7  -1  -4 3081.20 661.646  19
  -7   1   4 1909.32 570.305   1
  -7  -1   3 31304.4 1655.16   1
  -7  -1   3 29959.0 1609.83  17
  -7   1   3 30275.1 2297.84   1
   7  -1  -3 30008.0 1901.12  19
  -7   1   2 81448.0 3727.97   1
  -7  -1   2 79707.7 2528.51   1
   7  -1  -2 85486.6 2984.13  19
  -7  -1   2 86244.8 2707.68  17
   7   1  -1 903.665 1093.15   4
  -7  -1   1 945.628 280.535   1
   7  -1  -1 1042.10 324.976  19
  -7   1   1 1137.82 292.228   2
  -7  -1   1 1193.23 321.138  17
   7   1  -1 389.915 289.321   3
  -7   1   1 888.254 368.049   1
  -7   1   0 52020.8 2898.72   1
  -7  -1   0 52869.6 2141.76  17
   7  -1   0 52501.5 2161.09  19
  -7   1   0 54897.7 2136.51   2
   7   1   1 2445.50 1539.16   4
  -7  -1  -1 4197.70 608.394  17
   7  -1   1 3759.98 580.437  19
  -7   1  -1 4669.91 655.190   2
   7   1   1 1451.44 977.717   3
  -7   1  -2 8313.24 882.790   2
   7  -1   2 8240.74 915.756  19
  -7  -1  -2 7465.48 838.378  17
   7   1   3 1731.68 1228.14   4
  -7  -1  -3 2895.40 404.023   2
   7  -1   3 3276.78 651.941  19
   7   1   3 1055.76 1482.10   3
  -7   1  -3 2434.11 503.060   2
  -7  -1  -3 2299.61 450.334  17
   7   1   4 525.879 842.072   4
  -7   1  -4 703.645 296.910   2
   7   1   4 472.339 570.894   3
   7  -1   4 615.527 261.183  19
   7  -1   5 6457.27 1047.68  19
  -7   1  -5 5894.81 840.223   2
   7   1   6 10631.3 3333.72   4
   7  -1   6 13569.7 1678.29  19
   7   1   6 6915.52 2785.23   3
  -7   1  -6 13888.0 1313.86   2
   7   1   7 4940.95 2254.34   4
   7  -1   7 7505.77 1400.26  19
  -7   1  -7 8114.93 1029.71   2
   7   1   8 4987.37 2310.67   4
   7   1   8 6622.17 509.014  12
   7  -1   8 6452.99 497.723  12
   7   1   8 6227.24 513.807   7
   7   1   8 2124.09 2225.85   3
   7  -1   8 3311.64 1014.45  19
  -7   1  -8 4181.39 761.029   2
   7  -1   8 5725.82 429.561  13
   7  -1   9 6220.05 464.720  13
   7   1   9 6358.12 517.957  12
   7  -1   9 6290.48 507.457  12
   7   1   9 7198.94 560.614   7
   7  -1   9 2455.73 888.481  19
   7   1   9 681.774 2115.91   3
   7   1  10 135016. 2475.59  12
   7  -1  10 132130. 2404.38  12
   7   1  10 138872. 2503.77   7
   7   1  10 124250. 5354.57  16
   7  -1  10 125568. 2127.19  13
   7  -1  11-12.8175 65.2119  13
   7   1  11-144.526 109.948  12
   7  -1  11 49.7589 49.7273  12
   7   1  11 40.5851 50.3177   7
   7   1  12 1247.00 236.489   7
   7   1  12 1380.37 250.318  12
   7  -1  12 1294.32 243.665  12
   7  -1  12 1153.15 202.054  13
   7  -1  13 384.253 110.746  13
   7   1  13 306.841 121.604  12
   7  -1  13 500.372 156.912  12
   7   1  13 312.382 116.957   7
   7  -1  13 392.959 113.500   7
   7   1  14 5586.06 466.460  12
   7  -1  14 5176.20 442.711  12
   7   1  14 5206.55 409.911   7
   7  -1  14 4974.93 457.193   7
   7  -1  14 4728.24 342.912  13
   7   1  15 863.634 173.131  12
   7  -1  15 877.568 174.237  12
   7   1  15 792.981 134.341   7
   7  -1  15 827.487 169.166   7
   7   1  16 4202.05 322.373  12
   7  -1  16 4007.50 312.388  12
   7  -1  16 3907.64 320.612   7
   7   1  17 1322.19 142.031  12
   7  -1  17 1251.67 137.035  12
   7  -1  17 1296.59 148.757   7
   7   2 -20-41.9441 37.4050  11
   7   2 -19 3834.86 277.672  11
   7   2 -19 3197.54 802.118   5
  -7  -2  19 3798.75 237.557  13
  -7   2  18 2363.89 218.270  12
  -7  -2  18 2381.45 225.788  12
   7   2 -18 2183.13 244.426  11
  -7  -2  18 2436.76 238.044  13
   7   2 -18 2597.15 832.607   5
  -7   2  18 2585.57 395.750   9
   7   2 -17 1730.02 234.507  11
  -7   2  17 2208.75 402.388   9
  -7  -2  17 1963.86 237.336  13
   7   2 -16 22544.2 915.980  11
  -7   2  16 22471.8 1368.47   9
  -7  -2  16 23479.3 921.666  13
   7   2 -15 4289.73 415.531  11
  -7   2  15 4449.37 633.608   9
  -7  -2  15 4435.61 431.631  13
   7   2 -14 6660.80 524.964  11
  -7   2  14 6419.68 776.636   9
  -7  -2  14 6835.02 556.420  13
  -7  -2  13 445.136 143.630  13
   7   2 -13 292.818 104.243  11
  -7   2  13 406.961 175.182   9
  -7   2  13 376.546 111.967   8
  -7  -2  12 64310.8 1740.26  13
  -7   2  12 66300.3 4746.20   1
   7   2 -12 67563.5 1653.84  11
   7   2 -12 58600.0 3121.28   2
   7  -2 -12 56927.5 4715.69  19
   7   2 -12 59946.0 4485.97  18
  -7  -2  12 60113.5 3130.21  17
  -7   2  12 64414.3 2409.24   9
  -7   2  12 69503.6 1473.59   8
  -7  -2  12 72877.1 4031.25   1
  -7   2  11 23110.3 2770.07   1
   7   2 -11 27265.9 1031.63  11
   7   2 -11 23332.1 1927.61   2
   7  -2 -11 22524.4 2892.80  19
   7   2 -11 24296.8 2802.21  18
  -7  -2  11 25057.4 1964.94  17
  -7   2  11 28919.3 951.922   8
  -7   2  11 24788.6 1450.71   9
   7   2 -11 25132.0 1141.12  15
  -7  -2  11 28884.6 2451.78   1
   7  -2 -10 2126.05 887.701  19
   7   2 -10 2902.24 326.244  11
   7   2 -10 2762.06 936.735  18
  -7  -2  10 1986.91 538.547  17
   7   2 -10 2101.81 576.187   2
  -7   2  10 3331.21 327.879   8
  -7   2  10 1900.51 711.153   1
   7  -2  -9 54.2197 411.079  19
   7   2  -9-13.0220 258.699  18
   7   2  -9-56.5436 107.409   2
  -7  -2   9 197.992 188.779  17
  -7   2   9-41.5585 335.077   1
   7   2  -8 6326.62 902.754   2
  -7  -2   8 6649.81 938.591  17
   7  -2  -8 6393.89 1379.94  19
  -7   2   8 6883.36 1429.04   1
   7   2  -8 7014.73 1373.25  18
  -7   2   7 420.192 408.670   1
   7   2  -7 458.430 293.731   2
  -7   2   7 368.781 204.999   2
   7  -2  -7 590.797 451.806  19
   7   2  -7 807.010 524.133  18
  -7  -2   7 230.781 242.135  17
  -7   2   6 1544.25 649.989   1
  -7   2   6 1020.54 331.848   2
  -7  -2   6 1454.08 400.317  17
   7  -2  -6 1344.03 613.067  19
   7   2  -6 1268.05 390.135   2
   7   2  -5 17315.4 1347.16   2
   7  -2  -5 18922.0 2040.40  19
  -7  -2   5 16989.9 1402.75  17
  -7   2   5 19840.5 1385.58   2
  -7   2   5 17607.5 2160.57   1
  -7   2   4 69558.7 4173.09   1
   7  -2  -4 67810.6 3620.01  19
  -7  -2   4 72160.1 2832.06  17
  -7   2   4 72994.1 2725.05   2
  -7   2   3 21640.8 2282.02   1
   7  -2  -3 23219.7 2031.76  19
  -7  -2   3 23049.1 1583.82  17
  -7   2   3 22880.2 1542.38   2
  -7   2   2 43392.5 3228.49   1
  -7  -2   2 41700.1 2082.09  17
  -7   2   2 44176.8 2174.95   2
   7  -2  -2 44865.7 2659.96  19
   7  -2  -1 62192.2 3003.60  19
  -7  -2   1 58689.6 2432.30  17
  -7   2   1 64499.1 2682.86   2
   7   2   0 5368.30 2307.00   4
   7  -2   0 6007.71 894.118  19
  -7   2   0 5364.92 785.224   2
  -7  -2   0 6094.63 768.548  17
   7   2   1 106163. 10453.7   4
   7   2   1 74748.7 7250.43   3
  -7  -2  -1 163647. 3942.71  17
   7  -2   1 166195. 4710.96  19
  -7   2  -1 162405. 4481.81   2
   7   2   2 55642.5 7873.00   4
   7   2   2 39678.8 5720.92   3
   7  -2   2 89870.9 3516.19  19
  -7  -2  -2 90246.5 2901.97  17
  -7   2  -2 86953.5 3359.50   2
   7   2   3 2184.21 1406.43   4
   7  -2   3 4415.38 811.482  19
  -7   2  -3 3837.17 722.312   2
   7   2   4 13034.6 4148.25   4
   7  -2   4 18837.9 1773.95  19
  -7   2  -4 17337.5 1624.90   2
   7  -2   5 138.770 233.275  19
   7   2   5 1009.45 1424.82   4
  -7   2  -5 87.4108 148.415   2
   7   2   6 25601.2 6010.98   4
   7  -2   6 30697.6 2647.33  19
   7   2   6 38719.2 3114.23  16
  -7   2  -6 37138.7 1085.15  14
  -7   2  -6 29649.6 2227.71   2
   7  -2   6 40010.6 1140.73  13
   7   2   7 1435.00 1702.64   4
   7  -2   7 2905.05 890.756  19
  -7   2  -7 2742.58 679.219   2
   7   2   7 3128.50 865.200  16
  -7   2  -7 3871.91 355.111  14
   7  -2   7 4000.71 372.232  13
   7   2   8 13625.3 4516.50   4
   7  -2   8 12680.2 1987.27  19
   7   2   8 16409.2 2046.46  16
  -7   2  -8 15904.2 723.152  14
  -7   2  -8 11581.5 1472.02   2
   7  -2   8 16327.0 770.732  13
   7   2   9 30187.8 1117.85  12
   7  -2   9 29203.5 1063.39  12
   7   2   9 23406.5 2381.99  16
  -7   2  -9 25797.4 903.719  14
   7  -2   9 26101.4 999.318  13
   7   2  10 6630.20 521.538  12
   7  -2  10 6144.34 489.110  12
   7  -2  10 5519.17 462.310  13
   7   2  10 5156.69 1086.86  16
   7   2  11 14974.4 775.957  12
   7  -2  11 14565.7 740.054  12
   7  -2  11 12574.1 690.820  13
   7   2  12 67372.6 1581.38  12
   7  -2  12 64498.2 1516.27  12
   7  -2  12 62586.8 1646.24   7
   7  -2  12 59743.9 1438.87  13
   7   2  13 1152.54 200.084  12
   7  -2  13 1194.65 194.050  12
   7  -2  13 1158.27 223.651   7
   7  -2  13 1186.48 193.040  13
   7  -2  14 879.387 145.054  13
   7   2  14 1053.02 167.176  12
   7  -2  14 968.548 160.528  12
   7  -2  14 910.673 173.540   7
   7  -2  15 440.718 107.832   7
   7  -2  15 572.166 104.431  13
   7  -2  16 199.626 61.2355   7
  -7   2 -16 154.276 126.314   6
   7   3 -18 4272.09 273.870  11
   7   3 -18 3293.50 202.790  14
   7   3 -18 3050.10 688.182   5
  -7  -3  18 4451.34 262.259  13
  -7  -3  17 560.197 107.611  13
   7   3 -17 401.694 90.4391  11
  -7  -3  16-24.2030 30.4604  13
   7   3 -16 7.13695 51.3430  11
   7   3 -15 1193.85 193.029  11
  -7  -3  15 1325.08 217.035  13
   7   3 -14 6996.85 497.583  15
   7   3 -14 7677.34 528.853  11
  -7   3  14 7642.87 690.568   9
  -7  -3  14 7842.79 554.234  13
  -7  -3  13 552.372 170.121  13
   7   3 -13 514.965 140.358  11
   7   3 -13 397.822 128.123  15
   7   3 -12 15131.4 771.398  11
   7   3 -12 15531.5 916.873  15
  -7   3  12 16977.7 692.628   8
  -7  -3  12 15253.2 841.643  13
  -7  -3  11 18129.5 925.626  13
   7   3 -11 18066.9 843.008  11
   7   3 -11 19208.4 1077.89  15
  -7   3  11 20490.7 791.417   8
  -7  -3  10 10664.3 713.304  13
   7   3 -10 10579.2 634.870  11
   7   3 -10 10978.4 830.196  15
  -7   3  10 12483.2 647.573   8
  -7  -3   9 1635.85 273.601  13
  -7   3   9 1736.06 765.782   1
   7   3  -9 1687.38 242.815  11
   7  -3  -9 857.689 676.724  19
  -7  -3   9 1360.76 498.137  17
   7   3  -9 1902.66 362.769  15
   7   3  -9 1206.23 465.951   2
  -7   3   9 1737.83 247.619   8
  -7  -3   8 15328.2 843.165  13
  -7   3   8 14459.0 2213.99   1
   7   3  -8 16274.6 742.708  11
   7   3  -8 15436.4 1584.65   2
   7  -3  -8 15680.7 2290.43  19
  -7  -3   8 15625.2 1624.55  17
   7   3  -8 16798.8 1025.10  15
  -7   3   8 18993.5 829.994   8
  -7   3   7 37219.1 3553.91   1
   7   3  -7 34327.5 2288.32   2
   7  -3  -7 36459.6 3359.66  19
  -7  -3   7 36007.7 2444.39  17
   7   3  -7 29178.6 3131.73   5
  -7   3   7 42708.0 1241.63   8
  -7  -3   6 3259.83 721.306  17
  -7   3   6 2353.11 861.317   1
   7  -3  -6 2998.42 934.066  19
   7   3  -6 2212.48 565.599   2
   7   3  -6 2673.01 838.214   5
  -7   3   6 3264.98 344.616   8
   7  -3  -5 12009.7 1762.12  19
  -7  -3   5 12145.8 1380.16  17
  -7   3   5 13553.7 718.651   8
  -7  -3   4 6640.04 1009.75  17
   7  -3  -4 6664.72 1258.86  19
  -7   3   4 7737.06 552.043   8
   7  -3  -3 53321.3 3436.71  19
  -7  -3   3 49193.7 2707.46  17
  -7   3   3 49447.8 2587.89   2
  -7  -3   2 31768.2 2150.65  17
   7  -3  -2 36234.5 2734.22  19
  -7   3   2 32800.0 2172.88   2
   7  -3  -1 48516.6 3038.05  19
  -7  -3   1 47269.8 2566.78  17
  -7   3   1 51206.3 2785.21   2
   7  -3   0 16499.1 1731.87  19
  -7  -3   0 15827.9 1448.59  17
  -7   3   0 15199.6 1565.27   2
  -7   3   0 17916.5 732.295  14
   7   3   0 19686.7 2120.26  16
  -7   3  -1 62190.0 4705.25   6
   7  -3   1 73126.7 3632.55  19
  -7  -3  -1 67521.5 2936.83  17
   7   3   1 78529.9 4347.57  16
  -7   3  -1 75773.8 1544.19  14
  -7   3  -1 70604.8 3446.20   2
  -7   3  -2 11798.0 2081.02   6
   7   3   2 15796.7 1983.79  16
   7  -3   2 12463.1 1523.73  19
  -7   3  -2 13421.9 667.499  14
  -7   3  -2 13346.6 1548.98   2
   7   3   3 9500.10 3976.84   4
  -7   3  -3 11099.7 2074.20   6
   7  -3   3 13023.5 1602.37  19
   7   3   3 14918.8 2168.45   5
  -7   3  -3 13976.9 698.986  14
  -7   3  -3 11888.5 1494.12   2
   7   3   3 13039.6 1807.15  16
   7  -3   3 12959.5 634.655  13
   7   3   4 2819.98 2341.89   4
   7  -3   4 2091.79 597.628  19
  -7   3  -4 2713.38 725.658   2
   7   3   4 3463.56 940.682  16
   7   3   4 3050.60 992.117   5
  -7   3  -4 3496.60 359.188  14
   7  -3   4 3730.77 351.304  13
   7  -3   5 42.6747 39.4898  13
   7  -3   5 100.237 195.829  19
  -7   3  -5 3.82922 609.276   6
  -7   3  -5 299.946 252.019   2
   7   3   5-136.702 591.108   5
   7   3   5-62.0737 259.689  16
  -7   3  -5 86.7411 69.8298  14
   7   3   6 5029.82 1165.65  16
  -7   3  -6 5485.18 456.044  14
   7  -3   6 5531.35 446.809  13
   7  -3   7 494.338 142.297  13
  -7   3  -7 444.957 628.077   6
  -7   3  -7 454.282 132.357  14
   7   3   7 258.969 315.060  16
   7  -3   8 433.688 129.986  13
  -7   3  -8 231.778 356.926   6
   7   3   8 171.964 354.084  16
  -7   3  -8 428.027 125.597  14
  -7   3  -9 10600.5 2165.54   6
   7   3   9 12118.1 1609.41  16
  -7   3  -9 12245.6 625.981  14
   7  -3   9 12700.3 682.491  13
  -7   3 -10 7950.12 1837.74   6
   7   3  10 8374.00 1227.85  16
  -7   3 -10 10281.9 539.870  14
   7  -3  10 9953.28 591.467  13
  -7   3 -11 1941.38 213.000  14
   7   3  11 1744.22 503.275  16
   7  -3  11 1859.66 233.377   7
   7  -3  11 2169.54 262.804  13
   7  -3  12 551.014 113.527  13
   7  -3  12 536.750 108.267   7
  -7   3 -12 224.132 462.777   6
   7  -3  13 146.811 69.8284  13
   7  -3  13 100.409 42.4259   7
  -7   3 -14 2139.62 653.288   6
   7  -3  14 2783.11 218.547  13
   7   4 -16 7248.84 324.944  14
  -7  -4  16 8408.88 328.172  13
   7   4 -15 3794.92 250.065  11
   7   4 -15 3616.94 279.704  14
   7   4 -15 2920.57 774.550   5
  -7  -4  15 3763.82 261.343  13
   7   4 -14 9602.69 435.549  11
   7   4 -14 9698.87 451.176  15
  -7  -4  14 10165.6 483.596  13
   7   4 -13 3983.94 302.034  11
   7   4 -13 3879.36 339.786  15
   7   4 -13 3069.72 836.490   5
  -7  -4  13 4227.01 338.580  13
  -7  -4  12 327.157 109.969  13
   7   4 -12 268.484 80.4525  11
   7   4 -12 167.179 82.5956  15
   7   4 -11 2395.80 251.229  11
   7   4 -11 2021.01 308.192  15
  -7  -4  11 2551.12 293.032  13
   7   4 -10 4531.34 490.236  15
  -7   4  10 4813.81 337.739   8
   7   4 -10 4577.23 1303.86   5
  -7  -4  10 4482.27 398.769  13
  -7   4   9 5217.29 1283.11   6
   7   4  -9 5218.21 553.014  15
  -7   4   9 5537.48 395.629   8
   7   4  -9 3702.41 1246.64   5
  -7  -4   9 4959.39 423.847  13
   7   4  -8 6117.94 612.377  15
  -7  -4   8 5454.14 448.364  13
   7   4  -8 4998.58 1364.49   5
  -7   4   8 6778.87 465.929   8
  -7   4   7 2984.13 997.238   6
   7   4  -7 2510.66 409.828  15
   7   4  -7 1386.01 621.437   5
  -7   4   7 2918.38 313.599   8
  -7  -4   7 2386.57 289.158  13
  -7   4   6 995.350 695.360   6
   7   4  -6 1305.43 291.362  15
   7   4  -6 591.560 776.861   5
  -7   4   6 1629.74 248.492   8
  -7   4   5 79087.0 5526.63   6
  -7   4   5 76047.1 1729.44   8
   7   4  -5 73958.4 2205.79  15
   7   4  -5 75670.3 3691.01  16
  -7   4   4 17984.2 2623.66   6
   7   4  -4 18861.1 2733.07   5
  -7   4   4 19757.5 914.733   8
   7   4  -4 20812.1 2005.16  16
   7   4  -4 18424.2 1083.19  15
  -7   4   3 33357.7 3617.68   6
   7   4  -3 32395.2 2612.57  16
   7   4  -3 28380.7 3286.45   5
   7   4  -3 28828.9 1335.31  15
  -7   4   3 31373.9 925.704  14
  -7   4   3 30549.7 1159.09   8
  -7   4   2 27943.3 3337.72   6
   7   4  -2 25464.9 3102.99   5
   7   4  -2 27278.7 2460.31  16
   7   4  -2 27792.2 1280.83  15
  -7   4   2 29378.5 919.980  14
  -7   4   2 28359.4 1141.17   8
   7   4  -1 35147.3 3684.07   5
  -7   4   1 30412.2 3560.67   6
   7   4  -1 33364.8 1367.72  15
  -7   4   1 35339.2 1040.68  14
   7   4  -1 34276.0 2852.64  16
  -7   4   0 13656.7 2425.69   6
   7   4   0 14870.9 1901.43  16
   7   4   0 16197.9 903.076  15
   7   4   0 15857.1 2432.77   5
  -7   4   0 16061.6 714.538  14
   7   4   1 52019.4 3636.83  16
  -7   4  -1 46351.7 4490.66   6
   7   4   1 54776.2 4566.54   5
  -7   4  -1 55643.3 1360.95  14
   7   4   2 6022.04 1479.53   5
  -7   4  -2 5311.60 1688.34   6
   7   4   2 5475.68 1169.05  16
  -7   4  -2 6478.84 471.031  14
  -7   4  -3 4361.68 390.111  14
  -7   4  -3 3080.67 1156.55   6
   7   4   3 3972.66 1071.64  16
   7   4   3 4541.87 1216.30   5
   7  -4   4 277.987 98.8493  13
  -7   4  -4 38.2583 409.842   6
   7   4   4 100.003 278.637  16
   7   4   4 815.374 692.771   5
  -7   4  -4 325.047 121.918  14
   7  -4   5 6983.29 451.211  13
  -7   4  -5 4638.73 1541.84   6
   7   4   5 5775.84 1147.68  16
  -7   4  -5 6676.66 482.175  14
  -7   4  -6 24456.2 906.549  14
   7  -4   6 26323.5 877.054  13
   7   4   6 25165.8 2332.17  16
   7  -4   7 11202.5 564.570  13
   7   4   7 9302.52 1320.45  16
  -7   4  -7 10879.5 581.939  14
   7  -4   8 123.997 70.8066  13
   7   4   8 124.523 232.016  16
  -7   4  -8 101.428 467.104   6
  -7   4  -8 131.717 66.4116  14
   7  -4   9 69.1219 48.8318  13
   7   4   9 90.5825 193.964  16
  -7   4  -9 152.938 61.1847  14
   7   4  10 8783.98 907.113  16
  -7   4 -10 9341.28 425.587  14
   7  -4  10 9721.93 459.957  13
   7  -4  11 185.515 64.4010  13
  -7   4 -11 118.534 48.2801  14
  -7   4 -12 147.490 379.998   6
   7  -4  12 2272.50 174.197  13
   7   5 -12 860.967 104.620  15
   7   5 -12 799.378 101.850  14
   7   5 -11 1784.37 527.626   5
   7   5 -11 2032.42 195.907  15
   7   5 -11 1826.07 171.464  14
   7   5 -10 97.9807 64.0020  15
   7   5 -10 212.876 334.948   5
   7   5 -10 97.7262 46.2765  14
   7   5  -9 10701.1 1554.87   5
   7   5  -9 10092.3 537.992  15
   7   5  -9 9858.24 453.031  14
  -7   5   8 2214.46 716.420   6
   7   5  -8 2695.62 294.425  15
   7   5  -8 2905.07 767.330   5
   7   5  -8 2568.22 235.147  14
   7   5  -7 13319.5 1917.12   5
  -7   5   7 12183.9 1707.99   6
   7   5  -7 12537.9 665.551  15
  -7   5   6-59.6759 263.393   6
   7   5  -6 70.8711 68.7999  15
   7   5  -6 5.12568 258.138   5
  -7   5   6 24.9419 21.9064   8
   7   5  -5 92.7812 46.8274  15
   7   5  -5 74.5456 282.797   5
  -7   5   5 101.863 64.1172   8
  -7   5   4 7246.03 1479.84   6
   7   5  -4 7278.97 1521.06   5
   7   5  -4 6027.09 884.217  16
   7   5  -4 6514.96 491.389  15
  -7   5   4 7741.11 448.585   8
  -7   5   3 15819.7 2193.39   6
   7   5  -3 15697.9 2168.88   5
   7   5  -3 12788.1 1349.55  16
   7   5  -3 13090.0 674.197  15
  -7   5   3 15983.5 674.018   8
  -7   5   2 13484.1 2069.38   6
   7   5  -2 16209.0 2200.12   5
   7   5  -2 14192.5 1500.10  16
   7   5  -2 13352.3 654.247  15
  -7   5   2 15394.1 678.330   8
  -7   5   1 13930.5 2102.55   6
   7   5  -1 14810.0 2141.28   5
   7   5  -1 13676.9 1496.27  16
  -7   5   1 14909.9 691.640   8
  -7   5   0 3022.68 938.549   6
   7   5   0 1859.32 551.865  16
   7   5   0 2667.40 930.546   5
  -7   5   0 3000.78 249.403  14
  -7   5   0 2848.62 308.501   8
  -7   5  -1 10253.9 1797.05   6
   7   5   1 9920.43 1289.78  16
  -7   5  -1 10544.1 482.614  14
   7   5   1 9908.03 1716.63   5
  -7   5  -1 10710.6 600.130   8
  -7   5  -2 329.293 428.209   6
   7   5   2-98.3662 217.583   5
  -7   5  -2 526.951 111.705  14
   7   5   2 318.963 362.319  16
  -7   5  -2 512.709 138.225   8
  -7   5  -3 12055.7 1878.69   6
   7   5   3 10098.7 1581.56   5
   7   5   3 12694.1 1395.13  16
  -7   5  -3 14109.7 554.041  14
  -7   5  -3 13279.9 659.466   8
  -7   5  -4 1495.96 610.403   6
   7   5   4 1771.40 500.371  16
  -7   5  -4 2482.98 227.418  14
  -7   5  -4 2354.78 271.398   8
  -7   5  -5 5884.12 1262.40   6
  -7   5  -5 5762.04 335.836  14
   7   5   5 5686.27 834.015  16
  -7   5  -5 5450.66 397.540   8
  -7   5  -6 3483.07 247.442  14
  -7   5  -6 2018.64 625.010   6
   7   5   6 3200.73 580.653  16
  -7   5  -6 2882.03 272.046   8
  -7   5  -7 485.311 326.058   6
   7   5   7 217.444 186.602  16
  -7   5  -7 186.761 54.7814  14
  -7   5  -7 210.044 78.8348   8
  -7   5  -8 1529.72 135.670  14
  -7   5  -8 1501.98 155.853   8
  -8   0  21-53.2679 26.0444  12
  -8   0  20 1586.48 190.054  12
  -8   0  20 1465.99 249.326   9
  -8   0  19 119.428 135.089   9
   8   0 -18 4388.48 331.295  11
  -8   0  18 4607.38 593.005   9
   8   0 -17 8.58871 46.3741  11
  -8   0  17-87.0785 134.677   9
   8   0 -16 18168.5 791.864  11
  -8   0  16 18841.2 1336.67   9
   8   0 -15-45.7674 32.5406  11
  -8   0  15 18.7704 131.677   9
   8   0 -14 4559.22 414.293  11
   8   0 -14 4742.47 1145.54  18
  -8   0  14 5116.27 694.484   9
  -8   0  14 4304.29 1096.68   1
  -8   0  13-64.1254 60.4682   9
   8   0 -13-124.495 102.287  11
  -8   0  12 12089.0 1767.75   1
   8   0 -12 15879.8 745.182  11
   8   0 -12 14112.5 1843.63  18
  -8   0  12 14222.2 1063.06   9
  -8   0  11 45.3358 215.200  17
   8   0 -11 278.317 294.156  18
  -8   0  11 283.258 340.574   1
  -8   0  10 15219.2 1782.20   1
   8   0 -10 17355.3 1935.19  18
  -8   0  10 17351.2 1788.15  17
  -8   0   9-35.3731 202.998   1
   8   0  -9-112.188 235.724  19
  -8   0   9-57.1246 184.148  17
   8   0  -9 43.1171 307.463  18
  -8   0   8 33829.2 2471.95   1
   8   0  -8 34609.1 2314.95  19
  -8   0   8 34081.5 2346.85  17
   8   0  -8 31852.4 2461.75  18
   8   0  -7-58.2285 185.155  18
   8   0  -7-115.347 222.309  19
  -8   0   7 44.4668 194.815  17
  -8   0   7 70.7436 211.036   1
  -8   0   6 13243.3 1466.19   1
   8   0  -6 13982.2 1215.18  19
  -8   0   6 14229.3 1428.73  17
   8   0  -6 13287.7 1558.78  18
  -8   0   5 479.694 252.596   1
   8   0  -5-53.2266 123.246  18
  -8   0   5 108.819 207.677  17
   8   0  -5 59.0163 108.070  19
  -8   0   4 56153.9 2812.69  17
  -8   0   4 54907.3 2836.97   1
   8   0  -4 56532.4 1981.97  19
  -8   0   3-35.0188 199.100  17
  -8   0   3 92.6229 186.312   1
   8   0  -3-29.4805 97.2773  19
   8   0  -2 44627.9 1590.47  19
  -8   0   2 38880.8 2331.68   1
  -8   0   2 38052.8 2290.14  17
  -8   0   1 156.591 171.055   1
  -8   0   1-192.374 237.982  17
   8   0  -1 395.309 219.160  19
  -8   0   0 64353.0 2805.37   1
  -8   0   0 63182.7 2974.93  17
   8   0   1 21.0361 649.793   4
   8   0   1-126.504 159.004  19
  -8   0  -1 121.607 192.319  17
   8   0   2 9386.90 1039.91  19
  -8   0  -2 9146.79 869.495   2
   8   0   3-522.318 832.752   4
  -8   0  -3 24.1202 45.6092   2
   8   0   3-70.3767 205.977  19
   8   0   4 94369.3 4104.36  19
  -8   0  -4 91083.8 2928.77   2
   8   0   5 399.518 397.102  19
  -8   0  -5 15.7680 116.523   2
   8   0   6 22722.7 2356.73  19
  -8   0  -6 25243.9 1607.72   2
   8   0   7 174.450 461.879   3
   8   0   8 3113.94 360.165  12
   8   0   8 3020.97 393.263   7
   8   0   9-94.9423 96.2943  12
   8   0   9 47.0059 64.8052   7
   8   0   9-80.0232 683.701   3
   8   0  10 12.5776 55.8079  12
   8   0  10 190.552 103.906   7
   8   0  11 68.8444 63.6752  12
   8   0  11 60.2462 73.0817   7
   8   0  12 126953. 2444.15  12
   8   0  12 128671. 2508.63   7
   8   0  13 495.967 156.441  12
   8   0  13-60.8064 73.8400   7
   8   0  14 10740.3 638.122  12
   8   0  14 9902.27 609.978   7
   8   0  15 11.6788 58.0694  12
   8   0  15 5.36259 41.2187   7
   8   0  16 4713.41 332.610  12
   8   0  16 4169.53 282.167   7
  -8   1  21 151.060 43.1869  12
  -8  -1  21 211.562 51.3484  12
  -8   1  20 134.809 61.8498  12
  -8  -1  20 68.1077 41.8592  12
   8   1 -20 136.172 50.6954  11
  -8   1  20 168.264 57.0879   9
   8   1 -19 173.810 64.2438  11
  -8   1  19 309.790 155.153   9
  -8  -1  19 46.5345 84.3665   9
   8   1 -18 5921.54 414.195  11
  -8  -1  18 5459.38 585.852   9
  -8   1  18 6220.88 689.149   9
   8   1 -17 3422.98 344.340  11
  -8   1  17 3523.24 555.759   9
  -8  -1  17 3063.82 474.438   9
  -8  -1  17 3718.47 325.505  13
   8   1 -16 22500.0 922.919  11
  -8   1  16 21441.5 1440.28   9
  -8  -1  16 22841.4 1378.17   9
  -8  -1  16 22429.5 892.076  13
  -8  -1  15 859.791 187.378  13
   8   1 -15 709.950 172.479  11
  -8  -1  15 522.018 211.224   9
  -8   1  15 414.448 186.966   9
  -8  -1  14 81706.0 1870.29  13
   8   1 -14 83285.7 1846.71  11
  -8  -1  14 83605.8 2689.54   9
  -8   1  14 84330.2 2854.68   9
  -8  -1  13 34732.6 2955.76   1
   8   1 -13 33615.1 1164.05  11
   8  -1 -13 27199.3 3088.56  19
  -8   1  13 31167.4 3206.09   1
   8  -1 -13 28732.2 2609.74  18
   8   1 -13 34622.9 3271.50  18
  -8  -1  13 33088.2 1661.39   9
  -8   1  13 33537.7 1760.17   9
   8   1 -12 3222.46 945.219  18
   8   1 -12 3870.25 384.200  11
   8  -1 -12 3419.10 328.834  11
  -8   1  12 3817.04 1060.33   1
  -8  -1  12 2901.51 730.971  17
   8  -1 -12 2051.36 781.245  19
  -8  -1  12 3234.17 858.659   1
   8  -1 -12 2705.00 757.779  18
  -8   1  12 3565.96 558.103   9
  -8  -1  12 3815.97 546.799   9
  -8   1  12 3707.82 347.295   8
   8   1 -11 20258.1 870.646  11
  -8   1  11 17528.6 2247.44   1
   8  -1 -11 17625.5 2308.02  19
   8   1 -11 19655.2 2345.56  18
   8  -1 -11 16382.1 1860.60  18
  -8  -1  11 17167.9 1697.51  17
  -8  -1  11 17924.3 1934.51   1
   8  -1 -10 5651.73 1228.31  19
  -8   1  10 7124.40 1387.91   1
   8  -1 -10 7613.79 1230.12  18
   8   1 -10 6854.30 1324.19  18
  -8  -1  10 7286.38 1076.02  17
  -8  -1  10 7805.75 1232.09   1
   8  -1  -9 1717.95 744.482  19
  -8   1   9 1310.05 606.819   1
  -8  -1   9 2504.22 661.263   1
   8   1  -9 1277.49 559.544  18
   8  -1  -9 1715.73 559.985  18
  -8  -1   9 1847.04 529.913  17
   8  -1  -8 42127.9 3051.22  19
   8  -1  -8 40947.3 2674.12  18
   8   1  -8 41941.0 3209.59  18
  -8  -1   8 44381.3 2431.86  17
  -8   1   8 43041.7 3208.65   1
  -8  -1   8 46514.2 2717.91   1
   8   1  -7 9059.49 1467.38  18
  -8   1   7 7857.02 1333.18   1
  -8  -1   7 8855.74 1051.76  17
   8  -1  -7 8642.93 1293.49  19
   8  -1  -7 9297.89 1252.99  18
  -8  -1   7 9688.08 1167.38   1
   8  -1  -6 794.320 424.415  19
   8  -1  -6 154.901 185.251  18
   8   1  -6 486.357 392.735  18
  -8   1   6 434.153 268.889   1
  -8  -1   6 981.886 387.019   1
  -8  -1   6 869.834 373.183  17
  -8  -1   5 9855.10 1073.66   1
   8  -1  -5 10437.8 1271.24  19
  -8   1   5 10024.3 1456.80   1
  -8  -1   5 11142.9 1128.18  17
  -8  -1   4 114641. 3580.02  17
  -8  -1   4 109696. 3545.98   1
   8  -1  -4 111746. 3893.87  19
  -8   1   4 117279. 4944.58   1
  -8  -1   3 17080.7 1345.57   1
  -8  -1   3 16207.3 1325.76  17
   8  -1  -3 15932.1 1374.88  19
  -8   1   3 16438.3 1812.41   1
  -8   1   2 55894.7 3287.52   1
  -8  -1   2 56475.1 2356.55   1
   8  -1  -2 57358.7 2490.03  19
  -8  -1   2 58438.8 2491.31  17
  -8   1   1 24283.1 2133.21   1
   8  -1  -1 25630.0 1616.64  19
  -8  -1   1 24348.7 1612.79  17
  -8   1   1 24977.5 1552.90   2
  -8   1   0 25761.8 2189.77   1
   8  -1   0 28260.4 1683.23  19
  -8  -1   0 28413.4 1745.16  17
  -8   1   0 28665.6 1682.05   2
   8  -1   1 9108.43 999.050  19
  -8  -1  -1 7858.29 946.052  17
  -8   1  -1 7857.18 904.417   2
   8   1   2 2190.48 1688.08   4
   8  -1   2 10844.9 1152.92  19
   8   1   2 882.532 849.477   3
  -8  -1  -2 10890.2 1123.51  17
  -8   1  -2 9625.04 1032.25   2
   8  -1   3 21940.0 1761.65  19
  -8  -1  -3 18879.1 1147.98   2
  -8   1  -3 18731.2 1480.88   2
   8  -1   4 24317.8 2008.83  19
  -8   1  -4 20769.3 1602.91   2
   8   1   5 30478.1 5517.14   4
   8  -1   5 33673.5 2591.55  19
  -8   1  -5 31804.8 2031.99   2
   8   1   6 1149.57 1217.14   4
   8  -1   6 2653.37 821.428  19
  -8   1  -6 2350.18 573.153   2
   8   1   7 1271.97 224.411  12
   8   1   7 1230.29 232.593   7
   8  -1   7 1145.65 207.880  12
   8  -1   7 655.226 495.733  19
   8   1   7 1716.01 1389.07   3
  -8   1  -7 965.540 346.367   2
   8  -1   7 1242.16 204.090  13
   8   1   8 6957.76 550.735  12
   8  -1   8 6433.53 523.069  12
   8   1   8 6735.48 540.522   7
   8   1   8 2064.59 1882.83   3
   8  -1   8 4330.45 1158.22  19
  -8   1  -8 4127.97 784.655   2
   8  -1   8 6429.33 478.690  13
   8   1   9 32061.5 1209.94  12
   8  -1   9 32106.9 1195.22  12
   8   1   9 34420.2 1245.86   7
   8  -1   9 30403.7 1055.36  13
   8   1  10 100503. 2173.50  12
   8  -1  10 94668.9 2077.42  12
   8   1  10 99613.5 2124.50   7
   8  -1  10 94894.4 2198.45   7
   8   1  10 89873.0 4667.09  16
   8  -1  10 92395.7 1841.07  13
   8   1  11 2496.71 346.861  12
   8  -1  11 2387.68 330.081  12
   8   1  11 2555.84 333.211   7
   8  -1  11 2652.31 366.477   7
   8  -1  11 2130.77 275.150  13
   8   1  12 7036.89 557.667  12
   8  -1  12 6112.71 514.192  12
   8   1  12 6860.54 522.945   7
   8  -1  12 6693.42 570.649   7
   8  -1  12 6286.63 448.413  13
   8   1  13 2040.82 293.591  12
   8  -1  13 1591.67 244.965  12
   8   1  13 1891.80 252.099   7
   8  -1  13 1863.35 286.911   7
   8  -1  13 1565.30 207.969  13
   8   1  14 15749.5 643.251   7
   8   1  14 17015.7 766.385  12
   8  -1  14 16571.3 745.595  12
   8  -1  14 16040.2 766.104   7
   8  -1  14 14994.4 552.588  13
   8   1  15 2365.65 202.102   7
   8   1  15 2853.68 275.409  12
   8  -1  15 2686.89 267.910  12
   8  -1  15 2659.20 280.424   7
   8  -1  16 397.105 90.5867   7
   8   2 -20 38.9459 29.3223  11
   8   2 -19 8648.81 410.624  11
  -8  -2  19 7924.35 335.521  13
  -8   2  18 2279.28 211.350  12
  -8  -2  18 2401.99 219.301  12
   8   2 -18 2333.80 246.002  11
  -8   2  18 2543.63 381.407   9
  -8  -2  18 2454.64 232.758  13
  -8  -2  17 15.2262 33.3057  13
   8   2 -17 69.2370 56.1283  11
  -8   2  17 45.6113 103.040   9
   8   2 -17-215.206 290.923   5
   8   2 -16 15453.3 751.985  11
  -8   2  16 15282.9 1115.56   9
  -8  -2  16 15592.4 750.846  13
  -8  -2  15 293.214 112.797  13
   8   2 -15 222.243 99.8475  11
  -8   2  15 452.479 207.855   9
  -8   2  14 1148.69 338.959   9
  -8  -2  14 839.015 203.855  13
   8   2 -14 720.849 167.387  11
  -8  -2  13 1498.68 266.538  13
   8   2 -13 1354.73 252.064  11
  -8   2  13 974.856 269.431   9
  -8   2  13 1210.32 199.011   8
   8   2 -12 8434.68 587.908  11
   8   2 -12 7762.71 638.116  15
   8  -2 -12 7380.87 1647.80  19
  -8  -2  12 8073.81 1213.71  17
  -8   2  12 7938.65 841.467   9
   8   2 -12 8972.22 1806.29  18
  -8   2  12 8399.55 1723.30   1
  -8   2  12 8968.15 541.940   8
  -8  -2  12 8424.18 1395.01   1
   8   2 -11 14359.3 754.153  11
   8   2 -11 12674.8 2099.49  18
   8  -2 -11 14089.3 2223.02  19
  -8  -2  11 13366.8 1519.48  17
  -8   2  11 14686.4 1111.33   9
  -8   2  11 12733.5 2137.94   1
  -8   2  11 16147.7 725.226   8
  -8  -2  11 15307.6 1813.81   1
   8   2 -10 25339.2 979.140  11
   8   2 -10 22292.4 2744.80  18
   8  -2 -10 21544.3 2677.09  19
  -8  -2  10 22025.2 1879.56  17
  -8   2  10 22492.0 1330.81   9
  -8   2  10 22168.7 2754.09   1
  -8   2  10 28014.2 974.326   8
  -8  -2  10 25132.1 2239.00   1
   8  -2  -9 5972.49 1362.08  19
   8   2  -9 6933.47 1494.59  18
  -8  -2   9 6169.65 974.369  17
  -8   2   9 6174.18 1437.32   1
  -8   2   9 7995.04 517.563   8
  -8  -2   9 6669.49 1097.42   1
  -8  -2   8 51285.6 2730.34  17
   8  -2  -8 47493.0 3698.23  19
  -8   2   8 51318.3 4059.27   1
  -8  -2   8 55686.4 3048.33   1
   8   2  -8 46619.3 3744.56  18
  -8   2   7 4700.14 1220.75   1
   8  -2  -7 4603.79 1109.06  19
  -8  -2   7 4875.31 833.812  17
  -8   2   7 4854.68 716.577   2
  -8  -2   7 6039.64 955.156   1
   8  -2  -6 33868.8 2840.15  19
  -8  -2   6 34483.4 2139.08  17
  -8   2   6 36768.1 1996.17   2
  -8   2   6 35119.7 3217.33   1
  -8  -2   6 39718.8 2317.07   1
   8  -2  -5 16073.7 1870.42  19
  -8   2   5 15657.9 1338.05   2
  -8  -2   5 17358.0 1491.20  17
  -8   2   5 16859.8 2184.76   1
  -8  -2   5 17704.9 1468.80   1
  -8   2   4 14370.6 1958.72   1
   8  -2  -4 13910.1 1648.32  19
  -8  -2   4 14244.2 1333.03  17
  -8   2   4 14560.8 1317.31   2
  -8   2   3 14946.4 1986.85   1
   8  -2  -3 15571.6 1656.19  19
  -8  -2   3 14814.8 1328.33  17
  -8   2   3 14761.8 1332.85   2
  -8   2   2 27767.3 2719.84   1
   8  -2  -2 27892.2 2149.89  19
  -8  -2   2 28033.3 1804.27  17
  -8   2   2 28426.2 1863.90   2
   8  -2  -1 10478.6 1268.91  19
  -8   2   1 11392.8 1192.51   2
  -8  -2   1 10042.9 1065.87  17
   8  -2   0 81636.0 3415.22  19
  -8  -2   0 82061.3 3038.62  17
  -8   2   0 81977.4 3282.82   2
   8   2   1 17494.1 4502.57   4
   8  -2   1 20945.2 1757.43  19
  -8  -2  -1 21076.7 1535.03  17
  -8   2  -1 21360.5 1725.80   2
   8  -2   2 95377.1 3862.86  19
  -8   2  -2 93448.3 3705.47   2
   8   2   3 56.0230 900.785   4
  -8   2  -3 837.910 359.170   2
   8  -2   3 785.685 405.492  19
   8  -2   4 21339.8 2038.99  19
  -8   2  -4 18091.7 1741.03   2
   8   2   5 2714.12 1910.25   4
   8   2   5 346.880 898.451   3
   8  -2   5 3223.17 866.972  19
  -8   2  -5 2411.52 643.144   2
   8   2   5 3473.31 974.257  16
  -8   2  -5 3455.83 327.207  14
   8  -2   5 3662.23 348.901  13
   8  -2   6 6320.66 503.510   7
   8   2   6 3529.24 2450.93   4
   8   2   6 5254.47 1164.41  16
   8  -2   6 5191.13 1153.76  19
  -8   2  -6 5431.73 413.231  14
  -8   2  -6 3978.91 844.206   2
   8  -2   6 5514.16 442.699  13
   8  -2   7 2461.22 323.226   7
  -8   2  -7 1822.95 591.797   2
   8  -2   7 1320.29 609.989  19
   8   2   7 2582.24 913.337  16
  -8   2  -7 2426.26 281.744  14
   8  -2   7 2278.56 291.414  13
   8   2   8 12473.7 721.418  12
   8  -2   8 11529.4 668.966  12
   8  -2   8 11591.1 722.869   7
   8   2   8 9317.97 1579.63  16
  -8   2  -8 10467.3 571.861  14
   8  -2   8 11107.6 653.421  13
   8   2   9 7223.95 556.162  12
   8  -2   9 6512.36 505.935  12
   8  -2   9 5989.65 526.546   7
   8   2   9 5725.66 1227.33  16
   8  -2   9 5784.23 475.246  13
   8   2  10 2324.15 304.478  12
   8  -2  10 2161.05 288.290  12
   8  -2  10 1902.17 290.610   7
   8   2  10 1769.19 678.498  16
   8  -2  10 1953.30 270.252  13
   8   2  11 2745.39 318.670  12
   8  -2  11 2703.56 313.234  12
   8  -2  11 2647.33 340.154   7
   8   2  11 2181.94 635.119  16
   8  -2  11 2531.71 301.694  13
   8   2  12 17672.1 768.588  12
   8  -2  12 16940.1 736.484  12
   8  -2  12 15862.2 792.615   7
   8   2  13 13835.1 615.374  12
   8  -2  13 13420.7 595.953  12
   8  -2  13 12533.0 652.604   7
   8  -2  13 12679.2 576.925  13
   8  -2  14 179.185 67.4598  13
   8  -2  14 111.536 64.2346   7
   8  -2  15 908.676 132.147   7
  -8   2 -15 819.815 460.635   6
   8  -2  15 834.738 101.781  13
   8   3 -18 2470.24 199.440  11
   8   3 -18 2129.24 163.109  14
  -8  -3  18 2558.39 192.705  13
   8   3 -17 1387.13 174.205  11
   8   3 -17 1058.81 395.266   5
  -8  -3  17 1531.98 179.868  13
  -8  -3  16 29.8856 31.0408  13
   8   3 -16 31.0368 28.6029  11
   8   3 -15 7160.75 477.473  11
  -8  -3  15 7788.54 515.662  13
   8   3 -14 23799.8 914.536  11
   8   3 -14 22375.1 895.457  15
  -8  -3  14 24464.6 985.752  13
   8   3 -13 4314.01 396.132  11
   8   3 -13 3916.89 424.078  15
  -8   3  13 4453.68 343.254   8
  -8  -3  13 4408.06 442.084  13
  -8  -3  12 3213.39 390.305  13
   8   3 -12 2845.31 332.899  11
   8   3 -12 2987.03 399.109  15
  -8   3  12 3560.83 321.731   8
  -8  -3  11 68055.6 1821.58  13
   8   3 -11 66885.7 1606.00  11
   8   3 -11 66429.5 2020.20  15
  -8  -3  10 4199.88 445.698  13
   8   3 -10 4102.94 392.333  11
   8   3 -10 4630.90 539.017  15
  -8   3  10 5355.54 429.850   8
  -8  -3   9 7048.17 578.955  13
  -8   3   9 7171.74 1588.85   1
   8   3  -9 7477.12 515.057  11
   8  -3  -9 8203.18 1659.22  19
  -8  -3   9 6986.04 1124.69  17
   8   3  -9 7230.25 685.592  15
  -8   3   9 8665.50 557.889   8
   8   3  -9 5802.21 1388.13   5
   8   3  -8 3280.79 329.262  11
  -8   3   8 4115.13 1280.98   1
   8  -3  -8 2871.67 913.548  19
  -8  -3   8 3544.61 786.372  17
  -8   3   8 4027.02 388.266   8
   8   3  -8 2982.70 1062.09   5
   8   3  -7 384.394 718.952   4
   8  -3  -7 3669.13 1037.15  19
  -8  -3   7 3588.55 808.658  17
  -8   3   7 3016.49 1046.74   1
  -8   3   7 3904.54 383.215   8
   8   3  -7 3606.19 1071.98   5
   8  -3  -6 3959.24 1075.02  19
  -8  -3   6 4858.22 909.242  17
  -8   3   6 4824.25 1325.57   1
   8   3  -6 2979.53 1071.47   5
  -8   3   6 5274.41 453.851   8
   8  -3  -5 1671.88 664.925  19
  -8  -3   5 2280.61 625.821  17
  -8   3   5 2317.63 300.969   8
   8  -3  -4 38186.1 3004.55  19
  -8   3   4 38821.2 1020.69  14
  -8  -3   4 35294.5 2395.11  17
  -8   3   4 41309.8 1310.31   8
   8   3  -3 78625.7 4073.25  16
  -8  -3   3 69724.1 3310.43  17
   8  -3  -3 74842.2 4063.06  19
  -8   3   3 71353.5 3289.29   2
  -8   3   3 76417.7 1455.07  14
  -8   3   3 76190.8 1790.48   8
   8   3  -2 104955. 4866.27  16
   8  -3  -2 100529. 4581.28  19
  -8  -3   2 90130.4 3715.14  17
  -8   3   2 96761.5 3943.52   2
  -8   3   2 104501. 1729.42  14
  -8   3   1 16942.0 2387.82   6
   8  -3  -1 19547.6 1957.79  19
  -8  -3   1 16304.3 1549.35  17
   8   3  -1 20424.0 2206.83  16
  -8   3   1 17618.4 1710.85   2
  -8   3   1 20282.9 778.030  14
   8  -3   0 2768.45 723.735  19
  -8   3   0 2684.04 972.569   6
  -8   3   0 2874.34 702.501   2
  -8  -3   0 2666.69 614.568  17
  -8   3   0 2896.75 301.057  14
   8   3   0 3647.24 960.774  16
   8   3   1 3147.15 2256.72   4
  -8   3  -1 5241.56 1429.93   6
   8  -3   1 5442.77 1028.12  19
   8   3   1 5132.26 1121.40  16
  -8   3  -1 5350.54 416.733  14
  -8   3  -1 4572.42 922.380   2
  -8   3  -2 1523.65 680.838   6
  -8   3  -2 1750.04 583.809   2
   8   3   2 1460.28 556.767  16
  -8   3  -2 1763.39 243.279  14
   8  -3   2 1462.03 208.669  13
   8  -3   2 1776.96 662.270  19
   8   3   3 63313.5 10212.0   4
  -8   3  -3 72524.7 5409.11   6
   8  -3   3 92862.0 1738.51  13
   8  -3   3 87468.6 4356.06  19
  -8   3  -3 94262.4 1810.32  14
  -8   3  -3 78654.8 3978.48   2
   8   3   3 91437.0 5030.95  16
   8  -3   4 820.848 165.490  13
   8  -3   4 1015.39 583.655  19
  -8   3  -4 904.140 477.224   2
  -8   3  -4 667.701 150.542  14
   8   3   5 10098.6 1662.26  16
  -8   3  -5 11223.1 638.646  14
   8  -3   5 11439.5 636.020  13
   8   3   6 13053.6 1871.35  16
  -8   3  -6 13197.3 685.877  14
   8  -3   6 13040.8 689.138  13
   8   3   7 25019.8 2511.31  16
  -8   3  -7 26367.6 947.757  14
   8  -3   7 27462.9 1012.95  13
  -8   3  -8 970.431 768.889   6
   8   3   8 1530.98 630.786  16
  -8   3  -8 1404.72 212.827  14
   8  -3   8 1481.85 232.607  13
   8   3   9 27562.5 2360.50  16
  -8   3  -9 27688.6 896.076  14
   8  -3   9 29138.3 1007.17  13
  -8   3 -10 5094.52 1381.18   6
   8   3  10 5745.75 970.301  16
  -8   3 -10 6695.06 404.260  14
   8  -3  10 6585.32 459.074  13
   8  -3  11 51.5762 70.0410  13
   8   3  11 23.4671 136.066  16
  -8   3 -11-32.5854 35.7785  14
  -8   3 -12 1585.93 739.527   6
   8  -3  12 1389.36 185.140  13
  -8   3 -13 3645.31 856.593   6
   8  -3  13 4892.42 304.853  13
  -8   3 -14 162.466 272.226   6
   8  -3  14 891.771 105.448  13
   8   4 -16 2897.86 196.210  14
  -8  -4  16 3426.41 197.491  13
  -8  -4  15 285.727 67.3595  13
   8   4 -15 216.352 57.0716  11
   8   4 -15 113.325 140.073   5
   8   4 -15 124.664 40.9676  14
   8   4 -14 2111.83 193.248  11
   8   4 -14 2060.28 202.065  15
   8   4 -14 2024.35 634.282   5
  -8  -4  14 2438.92 225.995  13
   8   4 -13 9335.53 437.752  11
   8   4 -13 8869.47 1459.89   5
   8   4 -13 9096.98 516.642  15
  -8  -4  13 9939.61 505.947  13
   8   4 -12 9646.92 467.392  11
   8   4 -12 9505.86 599.923  15
  -8  -4  12 10279.6 546.488  13
   8   4 -11 2144.69 310.170  15
  -8   4  11 2176.76 210.756   8
   8   4 -11 1899.42 796.960   5
  -8  -4  11 2220.84 272.070  13
   8   4 -10 6947.34 599.634  15
  -8   4  10 7420.91 426.888   8
   8   4 -10 5707.88 1336.69   5
  -8  -4  10 5742.41 441.972  13
   8   4  -9 3172.82 439.606  15
   8   4  -9 2706.92 1013.01   5
  -8   4   9 4237.64 357.386   8
  -8  -4   9 3292.09 342.094  13
   8   4  -8 4372.35 522.590  15
   8   4  -8 4025.00 1184.31   5
  -8   4   8 4987.34 403.114   8
  -8  -4   8 4059.14 383.662  13
  -8   4   7 679.043 514.584   6
   8   4  -7 383.046 178.782  15
  -8   4   7 459.089 128.158   8
  -8   4   6 1019.41 536.630   6
   8   4  -6 674.613 210.117  15
   8   4  -6 449.993 505.115   5
  -8   4   6 531.643 146.210   8
   8   4  -5 9913.16 809.811  15
  -8   4   5 11616.7 2079.69   6
   8   4  -5 11326.1 1390.52  16
   8   4  -5 9101.92 1788.91   5
  -8   4   5 11540.6 677.809   8
  -8   4   4 41685.8 3901.94   6
   8   4  -4 42885.4 3995.71   5
   8   4  -4 41459.7 2828.26  16
   8   4  -4 39006.6 1589.22  15
  -8   4   4 42046.9 1335.00   8
  -8   4   3 28879.5 3273.23   6
   8   4  -3 24913.9 2976.82   5
   8   4  -3 26579.6 2356.36  16
   8   4  -3 26003.1 1267.09  15
  -8   4   3 28939.5 900.659  14
  -8   4   3 27224.6 1099.48   8
  -8   4   2 507.386 468.067   6
   8   4  -2 228.249 274.411  16
   8   4  -2 54.9746 88.5096  15
  -8   4   2 72.0147 56.4107  14
  -8   4   2 99.8717 65.3127   8
  -8   4   1 5720.65 1495.61   6
   8   4  -1 5542.42 1119.08  16
   8   4  -1 5910.69 570.836  15
   8   4  -1 5491.65 1386.01   5
  -8   4   1 6464.67 447.338  14
  -8   4   1 5832.55 525.709   8
  -8   4   0 10103.5 2024.04   6
   8   4   0 10943.4 1960.45   5
   8   4   0 10282.1 1602.28  16
  -8   4   0 11228.7 596.186  14
  -8   4  -1 20026.9 2851.15   6
   8   4   1 22282.0 2799.31   5
   8   4   1 22587.0 2385.62  16
  -8   4  -1 22900.0 866.988  14
  -8   4  -2 162.546 615.677   6
   8   4   2 6.21733 454.704   5
   8   4   2 264.455 442.379  16
  -8   4  -2 266.503 93.5737  14
  -8   4  -3 3195.84 1175.89   6
   8   4   3 2918.47 889.463  16
   8   4   3 2436.99 986.335   5
  -8   4  -3 3711.02 346.156  14
   8   4   4 2611.56 1037.19   5
   8   4   4 3508.58 903.795  16
  -8   4  -4 3063.53 1287.47   6
   8  -4   4 4219.38 339.752  13
  -8   4  -4 4170.45 368.856  14
  -8   4  -5 2577.48 1159.62   6
   8   4   5 3376.60 840.242  16
  -8   4  -5 4947.68 394.887  14
   8  -4   5 4600.20 356.635  13
   8   4   6 10120.2 1460.61  16
  -8   4  -6 11564.9 586.372  14
   8  -4   6 12079.6 574.604  13
   8   4   7 20128.6 1908.96  16
  -8   4  -7 21168.0 759.227  14
   8  -4   7 21716.6 753.077  13
  -8   4  -8 887.377 666.087   6
   8   4   8 1230.82 509.551  16
  -8   4  -8 1642.73 196.804  14
   8  -4   8 1814.36 210.809  13
  -8   4  -9 488.999 487.144   6
   8  -4   9 802.421 133.248  13
   8   4   9 985.227 343.580  16
  -8   4  -9 758.386 126.063  14
  -8   4 -10 7487.66 1362.29   6
   8   4  10 8913.47 796.707  16
  -8   4 -10 11259.8 410.002  14
   8  -4  10 11447.0 454.782  13
  -8   4 -11 4818.53 1090.60   6
   8  -4  11 11663.3 399.295  13
   8   5 -11 130.277 53.9686  15
   8   5 -11 4.89973 15.0494  14
   8   5 -10 367.101 92.6590  15
   8   5 -10 372.768 231.767   5
   8   5 -10 246.966 64.9871  14
   8   5  -9 2347.59 252.959  15
   8   5  -9 3031.70 755.441   5
   8   5  -9 2237.58 195.150  14
   8   5  -8 832.216 156.456  15
   8   5  -8 1234.59 601.873   5
  -8   5   7 110.389 211.776   6
   8   5  -7 425.545 118.866  15
   8   5  -7 587.564 405.786   5
  -8   5   7 497.600 91.1933   8
  -8   5   6 198.794 364.827   6
   8   5  -6 279.451 100.593  15
  -8   5   6 178.515 69.9758   8
  -8   5   5 8866.08 1466.81   6
   8   5  -5 9491.15 1581.50   5
   8   5  -5 9218.62 569.359  15
  -8   5   5 10859.4 498.215   8
  -8   5   4 4748.14 1102.69   6
   8   5  -4 4019.97 688.076  16
   8   5  -4 4553.22 388.906  15
   8   5  -4 4372.69 1101.55   5
  -8   5   4 5709.66 377.674   8
  -8   5   3 26095.8 2612.84   6
   8   5  -3 26116.6 2615.23   5
   8   5  -3 22265.3 1692.53  16
   8   5  -3 19409.7 781.146  15
  -8   5   3 25032.9 818.851   8
  -8   5   2 13931.1 1950.37   6
   8   5  -2 15075.1 1996.86   5
   8   5  -2 14311.4 1403.68  16
   8   5  -2 13181.5 605.852  15
  -8   5   2 15843.4 674.524   8
   8   5  -1 5291.37 1165.40   5
  -8   5   1 3799.36 997.170   6
   8   5  -1 4520.13 851.140  16
  -8   5   1 4200.39 352.135   8
  -8   5   0 2019.48 780.000   6
   8   5   0 1531.33 462.570  16
   8   5   0 1734.27 746.958   5
  -8   5   0 1983.06 240.528   8
  -8   5  -1 13106.3 1897.08   6
   8   5   1 10945.0 1628.05   5
   8   5   1 11540.4 1317.73  16
  -8   5  -1 12208.2 607.434   8
  -8   5  -2-7.84657 27.0547  14
  -8   5  -2-21.3961 36.9918   8
  -8   5  -3 3572.73 863.404   6
   8   5   3 3868.60 712.484  16
  -8   5  -3 4341.07 289.673  14
  -8   5  -3 4325.66 348.291   8
   8   5   4 1394.63 402.685  16
  -8   5  -4 910.347 576.345   6
  -8   5  -4 1699.68 175.869  14
  -8   5  -4 1602.61 207.024   8
  -8   5  -5 2962.92 755.882   6
   8   5   5 3187.93 582.134  16
  -8   5  -5 3109.08 230.183  14
  -8   5  -5 2969.26 265.299   8
  -8   5  -6 1690.10 542.911   6
   8   5   6 1791.65 394.484  16
  -8   5  -6 1488.25 146.458  14
  -8   5  -6 1235.58 155.615   8
  -8   5  -7-28.1434 123.784   6
  -8   5  -7 87.6059 39.8560   8
  -9   0  21 79.0038 36.8518  12
  -9   0  21-88.9535 42.4122   9
  -9   0  20 3893.80 416.738   9
  -9   0  19 76.2011 75.2123   9
   9   0 -18 200.985 85.9826  11
  -9   0  18 308.234 172.331   9
   9   0 -17-66.3789 66.3247  11
  -9   0  17 165.478 118.326   9
   9   0 -16 29071.0 1003.31  11
  -9   0  16 29479.0 1648.69   9
   9   0 -15 14.5752 64.8250  11
  -9   0  15-86.4658 144.805   9
   9   0 -14 16963.3 817.552  11
  -9   0  14 17506.5 1277.17   9
   9   0 -13-33.1418 64.2015  11
   9   0 -13 294.110 453.750  18
  -9   0  13 30.4604 105.849   9
  -9   0  13 98.8279 154.960   1
   9   0 -12 2564.75 309.393  11
   9   0 -12 2206.31 840.160  18
  -9   0  12 2621.87 462.717   9
  -9   0  12 1921.36 766.861   1
   9   0 -11 58.8561 72.1298  11
  -9   0  11 82.0583 166.586  17
   9   0 -11 135.026 135.868  18
  -9   0  11 83.2912 104.539   9
   9   0 -10 678.119 407.529  18
  -9   0  10 891.249 413.585  17
  -9   0  10 722.077 434.212   1
   9   0  -9 150.614 233.732  18
  -9   0   9-12.4469 91.5320  17
  -9   0   9 16.0221 131.612   1
  -9   0   8 10202.3 1461.84   1
  -9   0   8 9314.03 1311.53  17
   9   0  -8 9354.70 1464.30  18
  -9   0   7 206.443 315.164  17
   9   0  -7-63.5594 191.671  18
  -9   0   7-58.2870 91.1520   1
  -9   0   6 216793. 6356.38   1
  -9   0   6 217374. 6241.47  17
  -9   0   5 221.944 301.475   1
   9   0  -5 73.9764 102.814  19
  -9   0   5-97.3263 156.249  17
   9   0  -4 4713.07 553.799  19
  -9   0   4 3690.97 818.880   1
  -9   0   4 3816.40 824.522  17
   9   0  -3-84.9422 125.115  19
  -9   0   3-176.295 208.491  17
  -9   0   3 94.1492 132.695   1
   9   0  -2 44330.1 1690.97  19
  -9   0   2 40456.5 2550.11   1
  -9   0   2 39790.7 2582.78  17
  -9   0   1 61.7703 92.3839  17
  -9   0   1-52.1321 219.508   1
   9   0  -1 150.210 82.8917  19
   9   0   0 173.095 138.351  19
  -9   0   0 498.470 379.396  17
  -9   0   0 99.5025 208.163   1
   9   0   1 804.476 1056.32   4
   9   0   1-170.685 146.464  19
  -9   0  -1 37.2910 191.238  17
  -9   0  -1 60.5577 108.133   2
  -9   0  -2 61647.7 2464.88   2
   9   0   2 60581.0 2900.99  19
  -9   0  -3-7.49918 69.8176   2
   9   0   3 47.4329 214.242  19
   9   0   4 33489.4 2638.95  19
  -9   0  -4 34372.8 1909.97   2
   9   0   5 43.1660 70.0210  19
  -9   0  -5-21.0319 157.568   2
   9   0   5 573.196 895.061   3
   9   0   6 34196.4 1171.61  12
   9   0   6 34003.6 1216.24   7
   9   0   7 15.3284 35.5911  13
   9   0   7 36.3614 67.5366   7
   9   0   8 894.835 196.085  12
   9   0   8 1154.19 191.993  13
   9   0   9 171.541 33.2036  13
   9   0   9 154.277 65.6795  12
   9   0   9 49.9626 77.9414   7
   9   0  10 4954.81 486.963  12
   9   0  10 4954.62 496.834   7
   9   0  11-67.0222 60.3393  12
   9   0  11 22.9983 46.5716   7
   9   0  12 7321.87 568.576  12
   9   0  12 6482.18 536.063   7
   9   0  13-5.57295 61.0167  12
   9   0  13-25.7177 48.7703   7
   9   0  14 10484.2 588.030  12
   9   0  14 9952.36 546.604   7
   9   0  15 55.6786 44.7007  12
   9   0  15 50.6683 41.2342  10
   9   0  16 48576.0 759.768   7
  -9   1  20 1194.31 146.683  12
  -9  -1  20 1299.46 152.470  12
   9   1 -20 1004.96 120.824  11
  -9  -1  20 955.874 162.717   9
  -9   1  20 1192.20 225.252   9
   9   1 -19-15.1823 47.2005  11
  -9   1  19-111.913 140.289   9
  -9  -1  19 1.67011 46.8583   9
   9   1 -18 552.600 121.477  11
  -9   1  18 423.791 158.906   9
  -9  -1  18 699.682 202.478   9
  -9  -1  17 75.2437 40.1680  13
   9   1 -17 69.6234 69.7936  11
  -9   1  17 67.4722 84.4195   9
  -9  -1  17 160.023 107.376   9
   9   1 -16 5701.43 465.452  11
  -9   1  16 5791.63 747.869   9
  -9  -1  16 5906.81 696.407   9
  -9  -1  16 5683.19 451.254  13
  -9  -1  15 12610.5 714.787  13
   9   1 -15 11556.5 683.434  11
  -9   1  15 11162.6 1034.00   9
  -9  -1  15 12057.6 1018.35   9
  -9  -1  14 32925.4 1200.08  13
   9   1 -14 33650.9 1184.43  11
   9  -1 -14 34357.8 1090.03  11
  -9   1  14 34079.0 1813.35   9
  -9  -1  14 34286.4 1730.22   9
   9   1 -13 1980.28 289.889  11
   9  -1 -13 1749.04 245.061  11
  -9   1  13 2010.51 896.799   1
   9  -1 -13 1068.79 501.329  19
   9   1 -13 1781.57 792.385  18
  -9  -1  13 1473.82 642.363   1
  -9   1  13 1901.70 427.124   9
  -9  -1  13 1761.19 395.145   9
   9  -1 -13 994.285 480.913  18
  -9  -1  12 35154.8 2956.72   1
   9   1 -12 39284.8 1268.27  11
   9  -1 -12 37313.0 1124.21  11
   9  -1 -12 32905.3 3178.89  19
  -9   1  12 34097.7 3384.55   1
   9  -1 -12 29269.0 2732.38  18
   9   1 -12 33941.6 3380.17  18
  -9  -1  12 32141.2 2600.55  17
  -9   1  12 37369.6 1809.30   9
  -9  -1  12 39484.0 1771.12   9
  -9   1  12 37815.1 1122.90   8
  -9  -1  11 6708.32 1239.66   1
   9   1 -11 6720.52 511.183  11
   9  -1 -11 7015.37 483.363  11
  -9   1  11 6747.01 1486.57   1
   9  -1 -11 4389.91 1113.48  19
   9  -1 -11 5943.16 1199.43  18
   9   1 -11 5326.13 1299.38  18
  -9  -1  11 5344.08 1028.67  17
  -9   1  11 6369.04 714.651   9
  -9  -1  11 7142.91 725.873   9
  -9   1  11 6729.47 463.820   8
  -9  -1  10 12893.3 1645.37   1
   9  -1 -10 11836.3 1745.79  19
  -9   1  10 13153.8 1994.93   1
   9   1 -10 13499.1 2029.80  18
  -9  -1  10 12780.8 1516.69  17
   9  -1 -10 12049.0 1673.90  18
  -9  -1   9 4720.03 963.465   1
  -9   1   9 5150.93 1170.72   1
   9  -1  -9 5321.82 1154.13  19
   9  -1  -9 4889.53 1042.35  18
  -9  -1   9 4206.59 841.021  17
   9   1  -9 4667.27 1211.00  18
   9  -1  -8 1015.57 485.660  19
  -9   1   8 1029.30 624.472   1
   9  -1  -8 853.770 402.300  18
   9   1  -8 890.256 488.571  18
  -9  -1   8 1393.67 482.565  17
  -9  -1   8 1704.63 572.693   1
  -9  -1   7 8474.57 1189.51   1
   9  -1  -7 8282.85 1264.56  19
   9   1  -7 7701.01 1412.03  18
  -9   1   7 7730.35 1426.52   1
   9  -1  -7 7280.22 1197.17  18
  -9  -1   7 8918.26 1153.90  17
   9  -1  -6 953.805 380.377  19
  -9  -1   6 1024.07 370.808  17
  -9   1   6 1351.94 572.727   1
  -9  -1   6 1436.10 501.424   1
  -9  -1   5 64837.4 3075.00   1
   9  -1  -5 68932.7 3246.88  19
  -9  -1   5 66811.8 3061.23  17
  -9   1   5 67526.4 4085.20   1
  -9   1   4 4157.79 969.292   1
   9  -1  -4 3968.11 711.533  19
  -9  -1   4 4211.47 756.969  17
  -9  -1   4 2502.43 541.119   1
  -9  -1   3 107.221 215.004   1
  -9   1   3 422.387 306.563   1
   9  -1  -3 374.502 232.580  19
  -9  -1   3 604.782 304.385  17
  -9  -1   2 129280. 4151.00  17
   9  -1  -2 137123. 3927.06  19
  -9   1   2 129685. 5312.74   1
  -9   1   1 7004.30 1239.62   1
   9  -1  -1 7743.68 916.485  19
  -9  -1   1 7809.14 1022.86  17
  -9   1   1 7836.90 917.203   2
  -9   1   0 19665.2 2010.22   1
  -9  -1   0 20294.8 1668.68  17
  -9   1   0 18885.3 1480.29   2
   9  -1   0 21112.5 1547.18  19
   9   1   1-8.43653 555.468   4
  -9  -1  -1 191.071 136.304  17
  -9   1  -1 444.448 247.354   2
   9  -1   1 126.453 189.974  19
  -9  -1  -2 77545.4 3311.28  17
  -9  -1  -2 78832.1 2557.00   2
  -9   1  -2 71577.6 3043.52   2
   9  -1   2 82027.9 3400.21  19
   9   1   3 476.918 450.304   4
  -9   1  -3 1262.51 420.675   2
   9  -1   3 1093.89 409.610  19
   9   1   3 869.175 676.776   3
   9   1   4 13560.4 3779.07   4
   9  -1   4 17219.8 1809.54  19
   9   1   4 9739.85 3534.34   3
  -9   1  -4 17051.7 1527.93   2
   9   1   5 5239.67 2373.02   4
   9  -1   5 3081.15 855.921  19
   9   1   5 1720.16 1032.09   3
  -9   1  -5 3527.14 724.512   2
   9  -1   6 58.9758 37.5909  13
   9   1   6 77.0964 77.8481  12
   9  -1   6-10.4930 65.6852  12
   9   1   6 168.781 97.7506   7
   9  -1   6 10.1843 50.5808   7
   9  -1   7 625.827 154.139  13
   9   1   7 546.101 159.795  12
   9  -1   7 560.988 160.821  12
   9   1   7 301.010 110.189   7
   9  -1   7 615.334 179.561   7
   9  -1   7 874.445 592.801  19
   9   1   7 800.589 1085.88   3
  -9   1  -7 359.337 119.156   2
   9   1   8 44362.8 1425.98  12
   9  -1   8 42314.9 1367.15  12
   9   1   8 38973.5 1328.80   7
   9  -1   8 41650.8 1417.59   7
   9  -1   8 39528.8 1216.31  13
   9  -1   9 660.796 135.008  13
   9   1   9 1018.88 218.787  12
   9  -1   9 950.531 217.820  12
   9   1   9 732.460 181.188   7
   9  -1   9 682.858 166.036   7
   9   1   9 1082.98 638.879  16
   9   1  10 1562.84 265.072  12
   9  -1  10 1650.10 274.133  12
   9   1  10 1611.52 274.149   7
   9  -1  10 1561.14 280.454   7
   9   1  10 1427.39 434.733  16
   9  -1  10 1645.45 246.735  13
   9   1  11 25279.6 1063.99  12
   9  -1  11 24761.8 1036.98  12
   9   1  11 24103.9 995.608   7
   9  -1  11 24044.0 1063.96   7
   9  -1  11 22496.1 870.911  13
   9   1  12 12251.2 649.353   7
   9   1  12 13766.3 751.258  12
   9  -1  12 13181.9 725.124  12
   9  -1  12 12084.6 720.724   7
   9   1  12 12328.4 669.188  10
   9  -1  12 12422.4 600.823  13
   9   1  13 7433.61 458.950   7
   9   1  13 7891.13 529.628  12
   9  -1  13 7226.36 501.025  12
   9  -1  13 7397.46 523.506   7
   9  -1  13 7270.53 407.694  13
   9   1  14 21262.9 663.497   7
   9   1  14 24254.9 839.623  12
   9  -1  14 23758.5 823.068  12
   9  -1  14 23030.1 827.347   7
   9  -1  15 1677.49 191.212   7
   9  -1  16 2642.77 180.520   7
   9   2 -20 7323.55 280.098  11
   9   2 -19 3003.56 236.053  11
  -9  -2  19 2612.42 184.906  13
  -9   2  18 2922.03 228.040  12
  -9  -2  18 2809.68 228.502  12
   9   2 -18 2677.43 253.838  11
  -9   2  18 2904.36 388.397   9
  -9  -2  18 2869.26 246.272  13
  -9  -2  17 70.8271 66.5481  13
   9   2 -17 36.8519 51.1269  11
  -9   2  17 210.133 150.399   9
   9   2 -16 11417.5 636.862  11
  -9   2  16 10295.6 876.597   9
  -9  -2  16 12066.7 659.544  13
  -9  -2  15 1304.01 236.167  13
   9   2 -15 1572.63 249.611  11
  -9   2  15 1406.64 307.025   9
   9   2 -15 2172.17 852.214   5
  -9  -2  14 17214.9 894.357  13
   9   2 -14 17042.6 834.896  11
  -9   2  14 16467.5 1199.65   9
  -9  -2  14 18281.1 1148.33   9
  -9  -2  13 895.660 219.581  13
   9   2 -13 591.614 172.634  11
  -9   2  13 408.847 217.002   9
  -9  -2  13 618.801 212.469   9
  -9   2  13 545.897 136.736   8
   9   2 -12 9950.81 646.313  11
  -9   2  12 9419.97 912.834   9
  -9  -2  12 10377.1 871.162   9
   9   2 -12 10342.1 749.056  15
  -9   2  12 10528.5 593.061   8
  -9   2  11 62.1957 346.669   1
   9   2 -11 13.2161 39.5043  11
   9  -2 -11 111.809 238.853  19
   9   2 -11-307.604 577.281  18
  -9  -2  11 467.205 329.374   1
  -9  -2  11-521.834 317.828  17
  -9   2  11-143.752 79.6470   9
  -9  -2  11-68.6352 142.973   9
  -9   2  11-15.6351 57.5955   8
  -9   2  10 24966.0 1404.00   9
   9   2 -10 25003.5 995.875  11
   9  -2 -10 24974.3 2828.26  19
  -9  -2  10 25815.5 2162.68  17
  -9  -2  10 27073.7 1340.46   9
  -9   2  10 26471.8 3141.20   1
   9   2 -10 22275.9 2803.89  18
  -9   2  10 32070.0 1064.33   8
  -9  -2  10 25488.9 2352.10   1
   9   2  -9 11458.4 656.906  11
   9  -2  -9 10303.4 1754.33  19
  -9  -2   9 10474.8 1342.21  17
  -9  -2   9 13112.4 895.101   9
  -9   2   9 12190.3 2063.15   1
  -9   2   9 13832.4 702.067   8
  -9  -2   9 10872.0 1466.17   1
  -9   2   8-218.669 243.290   1
  -9  -2   8 217.028 262.931   1
  -9  -2   8 44.0706 119.042  17
  -9   2   8 156.688 84.8932   8
  -9  -2   7 15564.8 1597.20   1
   9  -2  -7 12904.8 1793.58  19
  -9  -2   7 13310.2 1456.81  17
  -9   2   7 14053.8 1323.73   2
  -9   2   7 12978.3 2057.69   1
  -9  -2   6 5272.14 887.268   1
   9  -2  -6 4390.52 1006.66  19
  -9  -2   6 5474.91 904.371  17
  -9   2   6 4765.55 769.545   2
  -9   2   6 4658.73 1173.30   1
  -9   2   5 13435.3 2052.12   1
   9  -2  -5 13011.5 1639.41  19
  -9  -2   5 13351.8 1389.17  17
  -9   2   5 15079.7 1394.14   2
  -9   2   4-72.3102 354.633   1
  -9   2   4-145.084 183.430   2
   9  -2  -4 105.702 290.400  19
  -9  -2   4 117.343 247.610  17
   9   2  -3-444.022 1645.29   4
  -9   2   3 42.7211 61.6191   2
  -9  -2   3-11.2468 149.260  17
  -9   2   3 18.3384 156.827   1
   9  -2  -3 28.7490 79.0915  19
  -9   2   2 669.779 433.313   1
  -9   2   2 333.861 194.125   2
   9  -2  -2 467.178 297.846  19
  -9  -2   2 286.672 256.746  17
   9  -2  -1 26281.1 2048.36  19
  -9  -2   1 25734.2 1863.15  17
  -9   2   1 26640.1 1965.66   2
   9  -2   0 22526.8 1883.78  19
  -9  -2   0 20418.3 1671.37  17
  -9   2   0 19299.2 1700.38   2
   9   2   1 863.080 1010.67   4
  -9   2  -1 86.4395 158.119   2
   9  -2   1-213.818 194.694  19
  -9  -2  -1 237.056 215.536  17
   9   2   2 985.449 1552.02   4
  -9   2  -2 129.627 230.099   2
   9  -2   2 66.9737 186.981  19
   9   2   3 73356.7 4422.20  16
  -9   2  -3 69671.5 1454.59  14
   9  -2   3 71696.5 1518.24  13
   9  -2   4 39462.0 2924.95  19
   9   2   4 47661.6 3676.24  16
  -9   2  -4 37605.6 2589.98   2
  -9   2  -4 48123.5 1224.89  14
   9  -2   4 49768.9 1300.95  13
   9   2   5 38681.6 7670.77   4
   9  -2   5 58096.5 1493.57   7
   9  -2   5 47199.4 3443.18  19
   9   2   5 55477.3 4011.71  16
  -9   2  -5 56210.3 1339.40  14
  -9   2  -5 47705.7 2969.86   2
   9  -2   5 58093.9 1444.26  13
   9   2   6 10721.1 661.152  12
   9  -2   6 9566.97 626.406   7
   9   2   6 6596.52 2914.78   4
   9  -2   6 7588.70 1454.45  19
   9   2   6 9065.63 1627.93  16
  -9   2  -6 8973.42 534.815  14
  -9   2  -6 6651.22 1110.84   2
   9  -2   6 9645.38 598.361  13
   9   2   7 5445.39 480.885  12
   9  -2   7 5052.42 439.791  12
   9  -2   7 4974.68 461.549   7
   9   2   7 5128.95 1285.45  16
  -9   2  -7 4215.90 360.472  14
   9  -2   7 4071.45 399.484  13
   9   2   8 2767.06 340.676  12
   9  -2   8 2724.65 330.356  12
   9  -2   8 2372.53 325.389   7
   9   2   8 1958.21 764.258  16
  -9   2  -8 2157.04 251.418  14
   9  -2   8 2261.17 297.561  13
   9   2   9 7258.23 544.114  12
   9  -2   9 7178.82 523.431  12
   9  -2   9 6255.14 522.559   7
   9   2   9 5228.68 1130.22  16
   9  -2   9 6628.68 500.715  13
   9  -2  10 651.403 159.977  13
   9   2  10 810.482 182.257  12
   9  -2  10 809.697 165.385  12
   9  -2  10 719.658 171.638   7
   9   2  10 630.286 453.435  16
   9  -2  11 3282.84 348.689   7
   9   2  11 3357.00 767.862  16
   9  -2  11 3243.73 323.456  13
   9  -2  12 14847.1 702.163   7
   9  -2  12 14625.0 638.571  13
   9  -2  13 1870.72 227.264   7
   9  -2  13 1798.09 198.291  13
   9  -2  14 9142.47 421.808   7
   9  -2  14 8317.59 351.345  13
  -9   2 -15 2464.25 579.021   6
   9   3 -18 12596.1 425.096  11
  -9  -3  18 13242.9 413.895  13
  -9  -3  17 454.009 90.6870  13
   9   3 -17 321.243 84.6465  11
  -9  -3  16 670.891 127.090  13
   9   3 -16 538.002 121.240  11
   9   3 -15 11077.1 570.414  11
  -9  -3  15 12064.6 632.117  13
  -9  -3  14 230.776 81.9880  13
   9   3 -14 189.936 83.9787  11
   9   3 -14 72.2020 64.3585  15
   9   3 -14 237.355 222.990   5
   9   3 -13 14607.0 720.790  11
   9   3 -13 16244.0 875.656  15
  -9   3  13 17042.7 677.592   8
  -9  -3  13 16162.9 832.741  13
  -9  -3  12 1014.29 214.543  13
   9   3 -12 901.498 179.155  11
   9   3 -12 1047.41 240.671  15
  -9   3  12 1295.49 197.025   8
   9   3 -12 797.030 539.983   5
  -9  -3  11 6768.67 572.049  13
   9   3 -11 6559.09 496.446  11
   9   3 -11 6538.17 629.240  15
  -9   3  11 7467.95 497.849   8
   9   3 -11 6431.21 1397.51   5
  -9  -3  10 18086.3 940.249  13
   9   3 -10 18435.8 824.727  11
   9   3 -10 17306.2 2453.08   5
   9   3 -10 19149.7 1098.50  15
  -9   3  10 22504.5 891.252   8
   9   3  -9 18050.6 796.529  11
   9   3  -9 15940.5 2273.66   5
   9   3  -9 18022.4 1094.86  15
  -9   3   9 19772.7 863.366   8
  -9   3   8 22557.0 2911.95   1
  -9   3   8 28182.4 1046.88   8
   9   3  -7 824.407 736.680   4
   9  -3  -7 508.276 446.190  19
  -9   3   7 115.481 291.809   1
  -9  -3   7 565.182 297.142  17
  -9   3   7 608.405 155.970   8
  -9  -3   6 5788.85 1021.72  17
   9  -3  -6 6362.04 1299.44  19
  -9   3   6 6068.00 495.358   8
   9  -3  -5 16653.3 2044.61  19
  -9  -3   5 15954.0 1690.57  17
  -9   3   5 17139.6 839.846   8
  -9   3   4 257.916 257.796   2
   9  -3  -4 90.8322 315.353  19
  -9  -3   4-96.6991 149.900  17
   9   3  -4-62.1508 205.778  16
  -9   3   4 4.22780 50.0691   8
   9   3  -3 5229.04 3209.41   4
   9  -3  -3 3483.36 885.778  19
  -9   3   3 3103.80 695.754   2
  -9  -3   3 3316.61 745.826  17
   9   3  -3 3485.62 918.596  16
  -9   3   3 3947.54 340.070  14
  -9   3   3 4018.54 417.455   8
   9  -3  -2 22818.1 2174.98  19
   9   3  -2 25604.6 997.608  10
  -9  -3   2 21215.6 1871.08  17
   9   3  -2 24451.3 2388.13  16
  -9   3   2 20850.9 1907.48   2
  -9   3   2 24201.7 857.716  14
  -9   3   2 23193.7 1018.68   8
   9  -3  -1 317.190 264.221  19
  -9   3   1-26.3956 239.105   2
  -9  -3   1 310.763 252.152  17
   9   3  -1 619.214 518.481  16
  -9   3   1 414.841 120.818  14
  -9   3   0 5681.49 1031.12   2
   9   3   0 4889.06 2893.11   4
   9  -3   0 6156.44 1120.29  19
  -9   3   0 5650.71 1334.43   6
   9   3   0 7094.63 1365.33  16
  -9   3   0 7240.88 481.672  14
   9  -3   1 5259.91 1027.89  19
  -9   3  -1 4486.52 1112.70   6
   9   3   1 5837.60 1282.92  16
  -9   3  -1 5846.05 441.716  14
  -9   3  -1 4553.91 935.666   2
   9  -3   1 6087.93 426.721  13
   9  -3   2 21027.1 2143.28  19
   9   3   2 23259.0 2526.51  16
  -9   3  -2 22963.2 883.553  14
  -9   3  -2 19672.0 1985.74   2
   9  -3   2 22393.3 850.328  13
   9   3   3 66949.2 4357.82  16
  -9   3  -3 70604.5 1573.05  14
   9  -3   3 69470.0 1537.06  13
   9   3   4 6784.07 1362.05  16
  -9   3  -4 7172.60 506.236  14
   9  -3   4 7304.90 505.253  13
   9   3   5 2270.03 786.338  16
  -9   3  -5 3017.60 320.897  14
   9  -3   5 3301.28 346.572  13
   9   3   6 2517.88 837.270  16
  -9   3  -6 2995.17 311.154  14
   9  -3   6 3031.03 329.258  13
   9   3   7 1938.72 772.668  16
  -9   3  -7 1856.93 241.749  14
   9  -3   7 1932.28 271.195  13
   9   3   8 5433.20 1098.10  16
  -9   3  -8 5851.02 406.056  14
   9  -3   8 6361.36 471.937  13
   9   3   9 6415.20 1093.12  16
  -9   3  -9 6854.99 409.668  14
   9  -3   9 7053.32 479.235  13
  -9   3 -10 2685.44 943.216   6
   9   3  10 3204.63 711.009  16
  -9   3 -10 2792.16 233.614  14
   9  -3  10 3065.94 303.724  13
  -9   3 -11 4748.87 1112.46   6
   9   3  11 5886.75 757.276  16
   9  -3  11 6891.72 410.721  13
  -9   3 -12 674.946 419.932   6
   9  -3  12 886.533 133.662  13
  -9   3 -13 2457.23 674.419   6
   9  -3  13 4543.10 249.641  13
  -9  -4  15 317.189 70.9990  13
   9   4 -15 262.047 72.1470  14
   9   4 -14 1959.79 163.649  11
   9   4 -14 1898.77 186.629  15
  -9  -4  14 2010.22 198.904  13
   9   4 -13 35502.5 771.762  11
   9   4 -13 35366.9 993.700  15
  -9  -4  13 37289.6 942.380  13
   9   4 -12 8450.84 556.158  15
  -9   4  12 8883.47 385.879   8
  -9  -4  12 8953.74 494.312  13
   9   4 -11 2815.03 351.820  15
  -9   4  11 3175.92 256.786   8
   9   4 -11 2253.10 752.390   5
  -9  -4  11 2937.74 297.072  13
  -9  -4  10-8.61515 46.7642  13
   9   4 -10-66.0128 103.073  15
  -9   4  10 74.6141 54.7435   8
   9   4  -9 18801.2 2333.30   5
   9   4  -9 20171.5 1081.96  15
  -9   4   9 23576.4 824.684   8
  -9  -4   9 18994.7 801.862  13
   9   4  -8 11718.1 1884.73   5
   9   4  -8 13080.0 896.800  15
  -9   4   8 15821.8 716.311   8
  -9  -4   8 13307.9 673.236  13
   9   4  -7 4846.20 560.304  15
   9   4  -7 4556.88 1265.52   5
  -9   4   7 4897.44 418.366   8
   9   4  -6 210.838 133.176  15
  -9   4   6-4.98471 47.5094   8
   9   4  -5 438.102 184.077  15
  -9   4   5 493.573 144.329   8
  -9   4   4 7744.24 1600.41   6
   9   4  -4 7700.20 1646.64   5
   9   4  -4 7079.83 666.510  15
   9   4  -4 8411.08 1250.44  16
  -9   4   4 8433.96 589.201   8
  -9   4   3 10728.1 1910.40   6
   9   4  -3 9773.34 1819.44   5
   9   4  -3 10424.9 1459.47  16
   9   4  -3 10154.6 777.441  15
  -9   4   3 10507.9 677.108   8
  -9   4   2 3442.67 1062.12   6
   9   4  -2 3493.23 860.780  16
   9   4  -2 2612.11 937.501   5
   9   4  -2 3452.82 447.235  15
  -9   4   2 3384.20 320.140  14
  -9   4   2 3195.96 380.170   8
  -9   4   1 14066.8 2230.54   6
   9   4  -1 13497.5 1754.78  16
   9   4  -1 12145.8 798.213  15
  -9   4   1 13325.7 640.021  14
  -9   4   1 12996.7 770.892   8
   9   4   0 27608.6 2573.64  16
  -9   4   0 26345.3 3108.36   6
  -9   4   0 30212.3 972.166  14
  -9   4   0 29411.7 1153.78   8
  -9   4  -1 3764.76 1251.88   6
   9   4   1 5767.77 1175.44  16
  -9   4  -1 5699.78 427.534  14
  -9   4  -1 5664.01 511.068   8
   9   4   2 6802.55 1284.24  16
  -9   4  -2 7210.12 1744.24   6
  -9   4  -2 7595.41 490.463  14
  -9   4  -3 3004.50 1135.54   6
   9   4   3 3994.99 944.835  16
  -9   4  -3 4593.45 383.829  14
  -9   4  -4 1864.08 750.852   6
   9   4   4 2976.96 871.304  16
  -9   4  -4 2353.00 270.538  14
   9  -4   4 2422.92 249.304  13
  -9   4  -5 6424.07 1552.30   6
   9   4   5 8124.36 1312.24  16
  -9   4  -5 8957.11 507.371  14
   9  -4   5 9353.43 491.156  13
   9   4   6 12430.7 1535.50  16
  -9   4  -6 13768.6 600.456  14
   9  -4   6 14279.9 596.068  13
  -9   4  -7 1109.20 715.034   6
   9   4   7 1436.75 472.326  16
  -9   4  -7 1610.96 194.344  14
   9  -4   7 1508.92 186.993  13
  -9   4  -8 705.884 513.870   6
   9   4   8 1398.30 430.114  16
  -9   4  -8 851.115 127.431  14
   9  -4   8 919.154 139.232  13
   9  -4   9 629.916 107.447  13
  -9   4  -9 345.780 312.714   6
   9   4   9 502.052 244.109  16
  -9   4  -9 658.022 104.132  14
  -9   4  -9 455.699 95.1363   8
  -9   4 -10 7095.89 1142.70   6
   9  -4  10 12935.8 417.854  13
   9   5 -11 1768.30 157.742  15
   9   5 -10 628.956 116.083  15
   9   5  -9 3796.30 299.406  15
   9   5  -9 3548.66 659.982   5
   9   5  -8 9380.88 1194.80   5
   9   5  -8 8206.92 468.923  15
   9   5  -7 65.5126 193.349   5
   9   5  -7 4.75588 36.3687  15
  -9   5   7 26.2035 17.9552   8
   9   5  -6 481.961 262.059   5
   9   5  -6 359.891 117.820  15
  -9   5   6 550.586 103.836   8
  -9   5   5 1273.73 539.881   6
   9   5  -5 1877.61 246.582  15
   9   5  -5 2170.56 643.472   5
  -9   5   5 2404.50 223.552   8
  -9   5   4 955.217 548.186   6
   9   5  -4 607.725 271.885  16
   9   5  -4 525.534 217.938   5
   9   5  -4 439.626 106.483  15
  -9   5   4 575.363 123.497   8
  -9   5   3 3912.52 944.388   6
   9   5  -3 6039.15 1109.26   5
   9   5  -3 4951.25 728.704  16
   9   5  -3 4961.51 360.636  15
  -9   5   3 6343.57 396.702   8
  -9   5   2 871.612 523.976   6
   9   5  -2 1069.40 361.882  16
   9   5  -2 1378.81 523.558   5
  -9   5   2 1279.87 178.423   8
  -9   5   1 1502.61 615.414   6
   9   5  -1 1570.02 450.368  16
   9   5  -1 1623.43 543.081   5
  -9   5   1 2431.46 251.559   8
  -9   5   0 95.3469 218.330   6
   9   5   0-43.9431 174.817  16
  -9   5   0 151.338 68.7786   8
  -9   5  -1 6783.43 1195.23   6
   9   5   1 6447.58 914.598  16
  -9   5  -1 6799.71 425.820   8
  -9   5  -2 4004.87 886.422   6
   9   5   2 4122.34 721.597  16
  -9   5  -2 4464.10 335.892   8
  -9   5  -3 15422.1 1739.95   6
   9   5   3 15856.3 1344.05  16
  -9   5  -3 15893.5 613.990   8
  -9   5  -4 427.293 305.232   6
   9   5   4 45.1662 154.820  16
  -9   5  -4 207.645 76.6849   8
  -9   5  -5 11651.6 1276.57   6
   9   5   5 12673.5 1030.40  16
  -9   5  -5 12842.0 478.237   8
   9   5   6 1004.85 244.594  16
  -9   5  -6 1114.27 122.431   8
 -10   0  21 25.6855 14.7873  12
 -10   0  21-1.29010 38.8955   9
 -10   0  20 7227.71 545.310   9
  10   0 -19-7.00864 30.6998  11
 -10   0  19-17.5133 103.269   9
  10   0 -18 4106.30 314.679  11
 -10   0  18 3868.26 528.804   9
  10   0 -17 21.4636 61.6773  11
 -10   0  17-208.716 159.894   9
  10   0 -16 99.1651 68.7858  11
 -10   0  16 147.332 180.379   9
  10   0 -15-32.9751 39.5399  11
 -10   0  15-23.3509 124.899   9
  10   0 -14 37297.3 1221.38  11
 -10   0  14 36351.8 1840.57   9
 -10   0  13-327.733 331.636   1
  10   0 -13 57.2651 62.1052  11
 -10   0  13-117.695 104.755   9
 -10   0  12 80787.1 4947.23   1
  10   0 -12 90991.1 1871.45  11
  10   0 -12 76267.0 4980.43  18
 -10   0  12 92909.0 2778.66   9
 -10   0  11-134.497 134.934   1
  10   0 -11-28.3775 56.8317  11
  10   0 -11-192.435 282.081  18
 -10   0  11 349.895 255.624  17
 -10   0  11 141.042 117.822   9
 -10   0  10 6200.02 1299.83   1
  10   0 -10 7371.07 510.622  11
  10   0 -10 6101.11 1329.67  18
 -10   0  10 5617.33 1156.08  17
 -10   0  10 7092.05 706.441   9
 -10   0   9-35.9198 147.907   1
  10   0  -9 2.50646 137.387  18
 -10   0   9 68.0047 111.478  17
 -10   0   8 13787.7 1819.71   1
  10   0  -8 12607.2 1838.57  18
 -10   0   8 15183.5 1840.66  17
 -10   0   7 110.611 207.521   1
 -10   0   7 143.388 157.427  17
 -10   0   6 93458.0 4514.12   1
 -10   0   6 95044.6 4434.36  17
 -10   0   5 456.978 417.759   1
 -10   0   5 243.677 409.737  17
 -10   0   4 2671.12 728.552  17
 -10   0   4 2229.59 699.764   1
 -10   0   3 69.9055 154.622  17
 -10   0   3 5.28703 198.686   1
 -10   0   2 12391.1 1553.89  17
 -10   0   2 12367.2 1503.76   1
 -10   0   1-83.0906 122.955  17
 -10   0   1-42.9345 224.097   1
 -10   0   0 81874.7 3603.16   1
  10   0   0 81305.1 2983.31  19
 -10   0   0 71759.9 3709.62  17
  10   0   1-698.822 1117.28   4
 -10   0  -1-108.163 161.947   2
  10   0   1-58.0343 109.627  19
  10   0   2 2776.40 698.674  19
  10   0   2 2889.28 1809.47   3
 -10   0  -2 4262.62 694.082   2
 -10   0  -3 40.8593 78.9370   2
  10   0   3-774.086 1105.99   3
  10   0   3-142.240 251.241  19
  10   0   4 875.912 483.433  19
  10   0   4 1867.33 2263.08   3
 -10   0  -4 1995.30 504.604   2
  10   0   5 38.7285 61.7794  13
  10   0   5-20.6769 38.3950  12
  10   0   5-117.185 82.7959   7
  10   0   5-239.037 542.245   3
  10   0   6 1069.95 224.721  12
  10   0   6 1055.45 227.318   7
  10   0   6 1062.63 194.974  13
  10   0   7 95.7455 58.6964  13
  10   0   7-81.8097 75.1711  12
  10   0   7 42.7652 99.2239   7
  10   0   8 2169.92 326.057  12
  10   0   8 2182.87 336.453   7
  10   0   8 2005.73 262.823  13
  10   0   9 35.5422 36.3127  13
  10   0   9 26.5164 78.5041  12
  10   0   9-124.922 124.394   7
  10   0  10 1042.83 222.023  12
  10   0  10 1072.85 232.748   7
  10   0  11 35.3696 49.6286  12
  10   0  11 96.0406 114.017   7
  10   0  12 116.354 88.7775  12
  10   0  12 13.1675 43.8000   7
  10   0  13 64.2368 85.0604  12
  10   0  13-36.6879 49.2540   7
  10   0  14 770.226 136.105   7
  10   0  14 498.877 106.712  10
  10   0  15-25.6695 33.1756   7
 -10   1  20 64.4956 23.7126  12
 -10  -1  20 40.1251 19.2498  12
  10   1 -20 48.0218 20.7358  11
 -10   1  20 20.4931 55.5972   9
 -10  -1  20 16.5446 23.8566   9
  10   1 -19 586.827 108.915  11
 -10   1  19 838.044 216.339   9
 -10  -1  19 650.971 181.634   9
  10   1 -18 525.288 120.607  11
 -10   1  18 691.748 227.158   9
 -10  -1  18 517.631 178.971   9
 -10  -1  17 69.3174 40.4085  13
  10   1 -17 63.5307 69.2145  11
 -10   1  17 152.576 109.845   9
 -10  -1  17 104.521 67.2559   9
 -10  -1  16 454.461 140.553  13
  10   1 -16 334.668 102.540  11
 -10   1  16 316.008 172.087   9
 -10  -1  16 512.117 226.994   9
 -10  -1  15 5019.90 454.543  13
  10   1 -15 4925.69 446.423  11
  10  -1 -15 5398.71 419.387  11
 -10   1  15 5121.85 689.172   9
 -10  -1  15 4941.89 639.861   9
  10   1 -14 31639.7 1152.18  11
  10  -1 -14 31289.5 1042.05  11
 -10   1  14 31218.0 1729.72   9
 -10  -1  14 30261.7 1626.57   9
  10   1 -13 21795.1 966.793  11
  10  -1 -13 21328.4 868.335  11
 -10   1  13 20860.5 1386.89   9
 -10  -1  13 23157.6 1394.81   9
 -10  -1  12 73011.8 4444.33   1
  10   1 -12 87158.5 1916.90  11
  10  -1 -12 86577.1 1756.28  11
 -10   1  12 80879.8 5374.45   1
  10  -1 -12 74612.4 4694.43  18
  10   1 -12 76871.1 5350.85  18
 -10  -1  12 75254.4 4194.11  17
 -10   1  12 86509.4 2776.24   9
 -10  -1  12 88240.9 2684.99   9
 -10   1  12 86683.6 1729.94   8
 -10  -1  11 11547.4 1703.19   1
  10   1 -11 13239.6 725.267  11
  10  -1 -11 14109.9 704.003  11
  10  -1 -11 12109.4 1802.03  19
 -10   1  11 12597.4 2116.69   1
  10  -1 -11 9441.41 1624.48  18
 -10  -1  11 10703.2 1541.19  17
 -10   1  11 13924.2 1081.87   9
 -10  -1  11 15058.6 1072.37   9
  10   1 -11 12026.4 2082.20  18
 -10   1  11 13402.0 669.181   8
 -10   1  10 106888. 2844.34   9
 -10  -1  10 90920.1 4650.41   1
  10   1 -10 107722. 2010.78  11
  10  -1 -10 114619. 1993.83  11
  10  -1 -10 95730.7 4871.72  19
  10   1 -10 90853.6 5546.73  18
 -10   1  10 101647. 5840.10   1
  10  -1 -10 83433.3 4682.66  18
 -10  -1  10 94577.1 4479.52  17
 -10  -1  10 116599. 2820.00   9
 -10   1  10 110573. 1891.89   8
  10  -1  -9 185.093 274.189  19
  10  -1  -9-136.775 396.072  18
  10   1  -9-92.3955 470.870  18
 -10   1   9-125.460 122.031   1
 -10  -1   9-7.12285 236.149  17
 -10  -1   9-54.6442 123.466   1
 -10  -1   8 5644.46 1081.39   1
  10  -1  -8 5167.33 1013.59  19
 -10   1   8 6328.69 1377.90   1
 -10  -1   8 5716.51 1055.18  17
 -10  -1   7 52193.6 3173.72   1
  10  -1  -7 58955.4 3300.39  19
 -10   1   7 55595.2 4069.89   1
 -10  -1   7 55637.1 3184.80  17
 -10  -1   6 16506.1 1738.41   1
  10  -1  -6 16901.6 1636.26  19
 -10  -1   6 16895.7 1712.23  17
 -10   1   6 18197.7 2266.16   1
 -10  -1   5 4393.92 872.869   1
  10  -1  -5 4672.28 822.039  19
 -10  -1   5 3595.11 770.074  17
 -10   1   5 5388.99 1232.48   1
 -10  -1   4 5387.07 916.735   1
  10  -1  -4 6517.15 912.971  19
 -10  -1   4 6740.89 1059.49  17
 -10   1   4 6409.10 1300.15   1
  10  -1  -3 5645.81 832.743  19
 -10  -1   3 5462.58 971.203  17
 -10   1   3 4617.08 1071.72   1
 -10   1   2 723.334 299.858   2
  10  -1  -2 825.615 316.806  19
 -10  -1   2 880.576 401.453  17
 -10   1   2 763.712 484.054   1
 -10   1   1 4475.37 1059.21   1
  10  -1  -1 5276.27 815.222  19
 -10  -1   1 4917.58 913.185  17
 -10   1   1 4747.64 783.594   2
  10  -1   0 6481.19 903.481  19
 -10  -1   0 7265.27 1115.39  17
 -10   1   0 6450.72 926.346   2
  10  -1   1 22877.6 1819.58  19
 -10  -1  -1 19766.6 1856.80  17
 -10   1  -1 18085.1 1603.33   2
  10  -1   2 17800.5 1682.97  19
 -10  -1  -2 17572.4 1288.93   2
 -10   1  -2 16507.7 1534.85   2
  10   1   3-291.281 748.034   4
 -10   1  -3 352.610 201.881   2
  10  -1   3-227.870 216.236  19
  10   1   4 7334.05 548.244  12
  10  -1   4 7091.05 522.473  12
  10   1   4 6724.87 511.666   7
  10  -1   4 6234.27 493.468   7
  10   1   4 4808.66 2426.26   4
  10  -1   4 4985.19 1044.80  19
 -10   1  -4 4113.22 794.462   2
  10  -1   4 6416.69 469.228  13
  10   1   5 1501.74 256.033  12
  10  -1   5 1339.60 238.878  12
  10   1   5 1449.24 245.289   7
  10  -1   5 1356.29 231.455   7
 -10   1  -5 1025.34 373.108   2
  10  -1   5 1451.05 223.416  13
  10  -1   6 215.174 95.3834  13
  10   1   6 100.244 70.2108  12
  10  -1   6 146.882 84.0122  12
  10   1   6 22.9273 55.1368   7
  10  -1   6 102.652 63.8874   7
  10  -1   6 221.699 156.284  19
  10   1   7 3759.40 418.110  12
  10  -1   7 3541.87 397.906  12
  10   1   7 3592.17 398.099   7
  10  -1   7 3413.51 392.703   7
  10  -1   7 2225.73 863.601  19
  10  -1   7 3464.75 355.998  13
  10   1   8 5474.21 506.903  12
  10  -1   8 5115.90 479.376  12
  10   1   8 5475.99 494.424   7
  10  -1   8 5253.58 502.721   7
  10  -1   8 4961.35 432.860  13
  10   1   9 30094.4 1191.12  12
  10  -1   9 27432.8 1117.84  12
  10   1   9 27437.4 1081.92   7
  10  -1   9 27311.6 1146.30   7
  10   1   9 25623.0 2616.53  16
  10  -1   9 26269.4 983.443  13
  10   1  10 7265.62 571.450  12
  10  -1  10 6939.11 551.734  12
  10   1  10 6763.39 520.760   7
  10  -1  10 6612.52 554.035   7
  10   1  10 6823.38 554.242  10
  10   1  10 6859.87 1255.52  16
  10  -1  10 6487.15 471.724  13
  10  -1  11 74.3339 57.0106  13
  10   1  11 7.00409 74.8534  12
  10  -1  11 27.5855 53.6898  12
  10   1  11 41.9634 54.3335   7
  10  -1  11-17.6951 76.0056   7
  10   1  11 104.852 104.385  10
  10   1  11-182.460 178.747  16
  10   1  12 13041.8 631.396   7
  10   1  12 15434.6 747.806  12
  10  -1  12 14496.5 715.741  12
  10  -1  12 14099.2 715.805   7
  10   1  12 13461.0 650.567  10
  10  -1  12 13299.7 573.092  13
  10  -1  13 131.901 38.0011  13
  10   1  13 167.831 71.4152   7
  10  -1  13 202.156 85.1522   7
  10   1  14 31380.5 618.911   7
  10  -1  14 58387.1 1142.44   7
  10  -1  15 7723.52 330.670   7
  10  -1  15 4100.05 246.273  10
  10   2 -19 5864.79 314.219  11
 -10   2  19 6480.50 461.265   9
 -10  -2  18 12379.8 452.333  12
  10   2 -18 11921.8 525.009  11
 -10   2  18 13097.0 780.325   9
 -10  -2  18 12107.3 485.410  13
 -10  -2  17 173.853 79.0427  13
  10   2 -17 211.965 85.1549  11
 -10   2  17 223.649 114.700   9
 -10  -2  16 335.082 120.227  13
  10   2 -16 381.631 104.283  11
 -10   2  16 334.317 179.576   9
 -10  -2  15 1464.99 238.797  13
  10   2 -15 1577.17 243.058  11
 -10   2  15 1594.40 385.621   9
 -10  -2  15 1218.34 287.598   9
 -10  -2  14 3841.19 421.257  13
  10   2 -14 3813.76 390.592  11
 -10   2  14 3615.56 542.182   9
 -10  -2  14 4020.18 542.250   9
 -10  -2  13 136.349 96.9074  13
  10   2 -13 140.138 53.8375  11
 -10   2  13 339.720 227.177   9
 -10  -2  13 72.9812 122.063   9
  10   2 -13-114.710 100.983  15
 -10   2  13 99.8266 53.7569   8
  10   2 -12 66235.4 1661.32  11
 -10   2  12 66987.9 2396.82   9
 -10  -2  12 71736.8 2315.20   9
 -10   2  12 70603.0 1554.97   8
 -10  -2  11 27444.5 2588.79   1
  10   2 -11 30266.5 1116.67  11
  10  -2 -11 25178.5 2819.56  19
 -10   2  11 29466.6 1567.54   9
 -10  -2  11 32188.3 1534.44   9
 -10   2  11 33762.3 1085.98   8
 -10  -2  10 16053.5 1913.67   1
  10   2 -10 19081.0 875.807  11
  10  -2 -10 21199.0 849.551  11
  10  -2 -10 15617.0 2167.27  19
 -10  -2  10 17888.0 1887.56  17
 -10  -2  10 20707.8 1197.39   9
 -10   2  10 18899.4 2720.12   1
 -10   2  10 21862.1 898.576   8
 -10  -2   9 3638.26 895.981   1
  10   2  -9 3788.73 384.813  11
 -10   2   9 4707.08 1344.92   1
  10  -2  -9 5043.47 439.932  11
  10  -2  -9 3357.24 985.174  19
 -10  -2   9 3760.15 868.953  17
 -10  -2   9 4731.05 554.764   9
 -10   2   9 4566.74 414.653   8
 -10  -2   8 59571.4 3466.84   1
  10   2  -8 62881.1 1531.43  11
  10  -2  -8 58427.2 3917.05  19
 -10  -2   8 60127.0 3390.67  17
 -10  -2   8 78166.3 2170.07   9
 -10   2   8 74901.5 1655.68   8
 -10   2   8 65212.1 4928.58   1
  10  -2  -7 10825.6 1605.63  19
  10   2  -7 12996.3 738.708  10
 -10  -2   7 9174.43 1279.86  17
 -10   2   7 9876.25 1170.03   2
 -10  -2   7 14389.1 898.767   9
 -10   2   7 13584.2 703.038   8
 -10   2   7 8878.95 1777.50   1
  10   2  -6 851.048 848.057   4
 -10   2   6 1128.18 390.739   2
  10   2  -6 1823.64 273.776  10
  10  -2  -6 973.781 455.357  19
 -10  -2   6 1061.63 477.039  17
 -10   2   6 491.619 439.293   1
 -10   2   6 1681.89 236.830   8
  10  -2  -5 5583.08 1088.39  19
 -10  -2   5 4220.09 851.653  17
 -10   2   5 4392.35 795.649   2
 -10   2   5 4704.32 1225.72   1
 -10   2   4 162.194 129.619   2
  10  -2  -4 97.3825 135.104  19
 -10  -2   4 177.753 209.222  17
  10   2  -3 1968.27 1830.68   4
 -10   2   3 262.501 211.208   2
  10  -2  -3 559.982 337.228  19
 -10   2   3 810.691 431.222   1
 -10  -2   3 564.500 295.865  17
  10   2  -2 689.761 1066.66   4
 -10   2   2 294.603 216.290   2
  10  -2  -2 718.382 300.639  19
 -10  -2   2 582.162 328.821  17
 -10  -2   1 45639.3 2757.31  17
 -10   2   1 41839.3 2601.17   2
  10  -2  -1 38369.1 2543.71  19
 -10   2   0 15904.6 681.914  14
  10   2   0 10951.9 4061.01   4
  10  -2   0 14799.5 1584.50  19
 -10  -2   0 13631.5 1491.79  17
 -10   2   0 13488.7 1505.69   2
  10  -2   1 53.3228 56.6585  13
  10   2   1 534.020 791.530   4
 -10   2  -1 136.799 192.416   2
  10  -2   1 162.113 245.816  19
  10   2   1-590.349 500.606  16
 -10   2  -1 59.1411 51.9501  14
  10  -2   2 800.789 164.034  13
  10   2   2 713.148 160.385   7
  10   2   2 208.318 1277.29   4
 -10   2  -2 702.070 335.485   2
  10  -2   2 1247.52 541.793  19
  10   2   2 1085.10 234.900  10
  10   2   2 435.079 402.746  16
 -10   2  -2 823.280 162.550  14
  10   2   3 22943.0 917.820   7
  10  -2   3 20040.2 2075.97  19
  10   2   3 23410.9 1028.82  10
  10   2   3 23361.7 2587.52  16
 -10   2  -3 17950.4 1831.59   2
 -10   2  -3 21796.8 830.671  14
  10  -2   3 22286.2 882.499  13
  10   2   4 3565.50 362.387   7
  10  -2   4 3197.23 339.717   7
  10   2   4 1939.79 1190.41   4
  10  -2   4 2443.25 762.857  19
 -10   2  -4 1983.85 588.098   2
  10   2   4 3777.55 417.868  10
  10   2   4 3100.05 988.888  16
 -10   2  -4 3307.34 325.038  14
  10  -2   4 3227.60 341.157  13
  10  -2   5 952.757 194.134  13
  10   2   5 972.353 196.273   7
  10  -2   5 830.887 178.901   7
  10  -2   5 742.443 487.599  19
 -10   2  -5 416.801 311.314   2
  10   2   5 988.633 201.093  10
  10   2   5 1018.76 522.117  16
 -10   2  -5 823.961 164.428  14
  10  -2   6 20186.7 908.596   7
  10   2   6 20648.2 961.147  10
  10   2   6 18315.0 2366.81  16
 -10   2  -6 19189.7 771.527  14
  10  -2   6 20461.7 886.333  13
  10  -2   7 1287.54 215.911  13
  10  -2   7 1451.85 246.289   7
  10   2   7 1800.50 746.157  16
 -10   2  -7 1446.73 210.121  14
  10  -2   8 1144.16 222.306   7
  10   2   8 643.656 321.963  16
  10  -2   8 1476.70 240.396  13
  10  -2   9 1334.01 233.382   7
  10   2   9 866.783 443.022  16
  10  -2   9 1551.59 233.484  13
  10  -2  10 10502.8 619.111   7
  10   2  10 9442.50 1363.21  16
  10  -2  10 10038.2 574.909  13
  10  -2  11 2140.99 262.785   7
  10   2  11 2010.94 533.760  16
  10  -2  11 2210.77 255.557  13
  10  -2  12 6956.01 424.910   7
  10  -2  12 6705.44 395.159  13
  10  -2  13 7682.61 388.098   7
  10  -2  13 7521.99 354.608  13
  10  -2  14 972.127 108.583   7
 -10   2 -14 797.824 346.881   6
  10   3 -18 3549.38 205.531  11
 -10  -3  18 3793.74 204.161  13
 -10  -3  17 38.5713 25.2464  13
  10   3 -17 78.7439 51.2426  11
  10   3 -16 2034.94 214.110  11
 -10  -3  16 2321.39 236.930  13
  10   3 -15 3559.19 308.197  11
 -10  -3  15 3813.09 339.210  13
  10   3 -14 5420.34 409.240  11
  10   3 -14 4753.56 403.475  15
 -10  -3  14 5459.09 445.642  13
 -10  -3  13 111.910 78.5273  13
  10   3 -13 81.3073 62.3557  11
  10   3 -13-37.0211 81.0565  15
 -10   3  13 105.635 46.8941   8
 -10  -3  12 11664.5 728.590  13
  10   3 -12 11757.2 637.872  11
  10   3 -12 11796.2 799.050  15
 -10   3  12 12485.8 605.540   8
 -10  -3  11 3948.25 433.009  13
  10   3 -11 3900.15 374.305  11
  10   3 -11 3971.87 481.931  15
 -10   3  11 4449.06 386.499   8
 -10  -3  10 1465.29 275.615  13
  10   3 -10 1212.86 203.852  11
  10   3 -10 1546.70 328.848  15
 -10   3  10 1773.69 251.986   8
  10   3  -9 279.840 101.286  11
 -10   3   9 360.113 127.591   8
 -10   3   8 15356.0 776.557   8
 -10   3   7 73.1343 41.4951   8
  10  -3  -6 1947.14 711.677  19
 -10  -3   6 1549.76 560.772  17
 -10   3   6 1733.50 263.007   8
 -10  -3   5 6720.35 1147.80  17
  10  -3  -5 6253.46 1243.81  19
 -10   3   5 7535.81 554.677   8
  10   3  -4 1972.51 2134.63   4
 -10   3   4 998.289 455.142   2
  10  -3  -4 1058.82 509.704  19
 -10  -3   4 1470.00 563.905  17
  10   3  -4 1374.37 517.154  16
 -10   3   4 1374.15 237.599   8
  10   3  -3 7642.31 3322.63   4
  10  -3  -3 7179.44 1252.71  19
  10   3  -3 7469.71 555.012  10
 -10  -3   3 5758.31 1030.56  17
  10   3  -3 6239.90 1154.86  16
 -10   3   3 5315.16 993.505   2
 -10   3   3 6394.94 530.287   8
  10  -3  -2 6364.13 1129.30  19
  10   3  -2 7827.47 559.326  10
 -10  -3   2 5439.29 979.720  17
  10   3  -2 6204.45 1213.62  16
 -10   3   2 5830.48 1045.82   2
 -10   3   2 6398.64 456.523  14
 -10   3   2 5935.18 515.433   8
  10  -3  -1 12878.2 1634.19  19
  10   3  -1 15134.9 773.446  10
  10   3  -1 13199.6 1866.06  16
 -10   3   1 12126.4 1539.45   2
 -10   3   1 13249.6 652.329  14
 -10   3   1 12654.1 761.058   8
  10  -3   0 7976.90 1303.98  19
  10   3   0 7889.30 1431.40  16
 -10   3   0 6548.33 1144.68   2
 -10   3   0 8945.87 547.749  14
  10  -3   0 8901.26 518.882  13
 -10   3  -1 92802.2 1773.99  14
  10   3   1 94769.0 5148.89  16
  10  -3   1 93345.6 1735.61  13
  10   3   2 101887. 5400.59  16
 -10   3  -2 101126. 1863.67  14
  10  -3   2 101026. 1841.70  13
  10   3   3 46920.7 3658.98  16
 -10   3  -3 47512.1 1283.16  14
  10  -3   3 49094.3 1302.05  13
  10   3   4 12396.1 1822.16  16
 -10   3  -4 12850.4 659.062  14
  10  -3   4 13590.7 689.156  13
  10   3   5 25455.1 2644.63  16
 -10   3  -5 24716.9 902.988  14
  10  -3   5 25471.2 953.782  13
  10   3   6 3590.80 995.463  16
 -10   3  -6 3413.84 325.876  14
  10  -3   6 3643.80 356.035  13
  10  -3   7 639.359 142.319  13
  10   3   7 512.227 353.826  16
 -10   3  -7 523.992 119.274  14
  10   3   8 1975.77 678.221  16
 -10   3  -8 1740.67 207.613  14
  10  -3   8 2094.00 258.248  13
 -10   3  -9 6761.72 1424.20   6
  10   3   9 8229.58 1141.85  16
  10  -3   9 8978.25 509.411  13
  10   3  10 2157.53 524.467  16
  10  -3  10 1830.99 217.483  13
  10  -3  11 113.114 60.3388  13
 -10   3 -11 95.3278 246.289   6
 -10   3 -12 1730.35 502.917   6
  10  -3  12 2915.09 206.895  13
  10   4 -15 1490.67 154.031  14
 -10  -4  15 1667.92 141.049  13
  10   4 -14 586.007 95.4884  15
 -10  -4  14 720.579 111.371  13
  10   4 -13 4272.19 326.122  15
 -10  -4  13 4746.72 313.554  13
 -10  -4  12 349.228 87.6587  13
  10   4 -12 338.787 108.500  15
 -10   4  12 365.350 80.8586   8
  10   4 -11 4036.67 413.177  15
 -10   4  11 4518.92 301.572   8
 -10  -4  11 4060.72 336.017  13
 -10  -4  10 685.441 139.676  13
  10   4 -10 865.709 207.434  15
 -10   4  10 916.257 143.342   8
  10   4  -9 10696.5 752.080  15
 -10  -4   9 9728.77 553.827  13
  10   4  -8 1563.57 295.127  15
 -10   4   8 1859.50 242.636   8
 -10  -4   8 1218.33 192.902  13
  10   4  -7 2900.71 423.405  15
 -10   4   7 3302.59 335.643   8
  10   4  -6-78.9034 126.031  15
 -10   4   6 5.12560 41.7865   8
  10   4  -5 3179.22 438.144  15
 -10   4   5 3596.72 370.492   8
  10   4  -4 9923.29 1306.46  16
  10   4  -4 9498.13 753.714  15
 -10   4   4 10030.9 629.715   8
  10   4  -3 6710.82 1129.51  16
  10   4  -3 5522.20 560.637  15
 -10   4   3 5576.03 475.198   8
 -10   4   2 145.210 297.749   6
  10   4  -2 3.73816 200.528  16
  10   4  -2-33.5430 96.2623  15
 -10   4   2 45.9665 76.1032   8
 -10   4   1 31749.4 3160.12   6
  10   4  -1 32477.2 2684.72  16
  10   4  -1 29636.5 1210.56  15
 -10   4   1 30171.0 1139.62   8
 -10   4   0 15541.4 2211.10   6
  10   4   0 13034.8 1694.22  16
 -10   4   0 14925.9 674.335  14
 -10   4   0 14001.8 776.803   8
 -10   4  -1 4429.02 1247.69   6
  10   4   1 5471.09 1110.70  16
 -10   4  -1 5394.14 402.136  14
 -10   4  -1 4694.50 447.465   8
  10   4   2 15333.3 1888.37  16
 -10   4  -2 17004.4 714.337  14
 -10   4  -2 15717.1 806.561   8
 -10   4  -3 7582.11 1623.10   6
  10   4   3 9390.82 1385.88  16
 -10   4  -3 10607.3 551.378  14
 -10   4  -3 9309.64 602.254   8
  10   4   4 21582.1 2105.57  16
 -10   4  -4 22200.8 781.067  14
  10  -4   4 21577.3 706.750  13
 -10   4  -4 19520.7 855.779   8
  10   4   5 9583.21 1343.30  16
 -10   4  -5 10129.8 506.474  14
  10  -4   5 9938.15 473.957  13
 -10   4  -5 9114.93 559.184   8
  10  -4   6 227.230 72.5123  13
 -10   4  -6 6.86612 359.494   6
  10   4   6 471.691 307.501  16
 -10   4  -6 304.918 81.8935  14
 -10   4  -6 162.563 77.2670   8
  10  -4   7 12.8247 23.1375  13
 -10   4  -7 98.3499 420.329   6
  10   4   7-173.898 144.980  16
 -10   4  -7-33.4926 39.4433  14
 -10   4  -7 73.6885 43.1423   8
  10  -4   8-0.58275 18.1764  13
 -10   4  -8 33.3018 221.755   6
  10   4   8 177.354 174.783  16
 -10   4  -8-11.8721 22.3027   8
 -10   4  -9 1682.47 496.581   6
  10   4   9 1941.16 340.207  16
  10  -4   9 2605.31 183.177  13
  10   5 -10 498.541 87.6621  15
  10   5  -9 24895.4 699.411  15
  10   5  -8 1244.08 166.612  15
 -10   5   8 1031.09 100.143   8
  10   5  -7 4206.02 327.603  15
 -10   5   7 4804.22 253.777   8
  10   5  -6 1438.06 194.619  15
 -10   5   6 1810.53 174.631   8
  10   5  -5 8679.93 476.365  15
 -10   5   5 11046.4 455.297   8
  10   5  -4 1111.11 160.888  15
 -10   5   4 1569.85 179.155   8
  10   5  -3 10424.2 956.635  16
 -10   5   3 11656.7 500.646   8
  10   5  -2 328.038 185.710  16
 -10   5   2 327.107 89.0584   8
 -10   5   1 8340.46 1156.00   6
  10   5  -1 8257.50 936.969  16
 -10   5   1 9567.40 464.573   8
 -10   5   0 1071.65 385.926   6
  10   5   0 1112.91 380.773  16
 -10   5   0 1060.15 154.547   8
 -10   5  -1 7703.40 1060.38   6
  10   5   1 7781.62 921.181  16
 -10   5  -1 8373.38 427.247   8
 -10   5  -2 13304.0 1369.26   6
  10   5   2 13882.8 1188.46  16
 -10   5  -2 15524.8 557.481   8
  10   5   3 9951.45 945.363  16
 -10   5  -3 11494.4 450.093   8
  10   5   4 278.238 144.321  16
 -10   5  -4 254.671 60.4702   8
 -11   0  20 9139.94 585.105   9
  11   0 -19-24.2318 25.6434  11
 -11   0  19-96.7925 116.715   9
  11   0 -18 204.236 59.5464  11
 -11   0  18 271.458 118.522   9
  11   0 -17 3.67357 29.5134  11
 -11   0  17 117.651 164.394   9
  11   0 -16 7927.12 520.354  11
 -11   0  16 7985.52 830.321   9
  11   0 -15-12.0002 58.6031  11
 -11   0  15-158.587 99.9376   9
  11   0 -14 29027.8 1079.07  11
 -11   0  14 29218.0 1649.38   9
  11   0 -13 29.2591 64.0109  11
 -11   0  13 19.2401 109.049   9
  11   0 -12 130559. 2270.73  11
 -11   0  12 117744. 6213.79   1
 -11   0  12 93410.8 4997.76  17
 -11   0  12 125759. 3294.92   9
  11   0 -12 106959. 6145.64  18
 -11   0  11-73.4414 241.879   1
  11   0 -11-34.9940 50.9130  11
  11   0 -11-88.1326 135.699  18
 -11   0  11 190.689 322.058  17
 -11   0  11-85.8067 100.510   9
 -11   0  10 2812.57 853.781  17
 -11   0  10 2143.82 758.227   1
  11   0 -10 3076.83 337.473  11
  11   0 -10 1782.26 777.456  18
 -11   0  10 3219.20 478.379   9
 -11   0   9 5.12513 209.395   1
  11   0  -9 8.26599 68.0187  11
 -11   0   9 337.186 364.233  17
 -11   0   9 87.6714 143.478   9
 -11   0   8 36867.7 3184.07   1
 -11   0   8 34236.1 2938.55  17
 -11   0   7-30.3764 292.220   1
 -11   0   7 10.8873 96.9205  17
 -11   0   6 4695.85 1093.32   1
 -11   0   6 4629.56 1039.83  17
 -11   0   5-31.1103 210.973  17
 -11   0   5-13.2221 218.226   1
 -11   0   4 93307.0 4665.13  17
 -11   0   4 100680. 4824.24   1
 -11   0   3-49.2424 319.591   1
 -11   0   3 101.712 250.112  17
 -11   0   2 98713.1 4741.83  17
 -11   0   2 108341. 4696.57   1
 -11   0   1 3.97283 90.3841  17
  11   0   0 2994.45 1579.49   4
 -11   0   0 5203.73 800.300   2
 -11   0  -1-12.7166 133.170   2
 -11   0  -2 4922.13 831.427   2
  11   0   3-4.07552 79.7736  13
  11   0   3 42.4551 54.9742   7
 -11   0  -3 81.2767 152.344   2
  11   0   4 11791.9 710.755  12
  11   0   4 11844.6 702.395   7
  11   0   4 11393.0 640.640  13
  11   0   5 35.0007 65.9484  13
  11   0   5 189.334 106.064  12
  11   0   5 66.2315 78.3763   7
  11   0   6 15708.0 856.007  12
  11   0   6 14775.8 824.311   7
  11   0   6 14199.8 718.122  13
  11   0   7 52.1230 67.7804  13
  11   0   7 9.80270 57.2732  12
  11   0   7 18.8966 66.4597   7
  11   0   8 17144.2 905.642  12
  11   0   8 16509.9 879.737   7
  11   0   8 16398.2 751.053  13
  11   0   9-75.0979 82.1605  13
  11   0   9 65.5796 103.932  12
  11   0   9-98.2630 95.6908   7
  11   0  10 13776.9 776.220  12
  11   0  10 11963.8 712.506   7
  11   0  11-48.6399 72.9584  12
  11   0  11 120.526 70.3677   7
  11   0  11 98.6577 126.296  16
  11   0  12 33252.7 1014.14   7
  11   0  13 29.9942 34.7497   7
  11   0  13-6.48611 49.2430  10
  11   0  14 15408.9 495.536   7
  11   0  14 9331.97 374.873  10
 -11   1  20 748.381 97.1762  12
 -11  -1  20 745.429 101.705  12
  11   1 -20 567.225 84.5481  11
 -11   1  20 895.570 180.821   9
  11   1 -19 196.166 60.2592  11
 -11   1  19 255.115 104.464   9
 -11  -1  19 343.649 122.977   9
  11   1 -18 10197.5 510.116  11
 -11   1  18 9907.20 781.871   9
 -11  -1  18 9157.30 713.388   9
  11   1 -17 3753.56 341.955  11
 -11   1  17 4097.41 560.094   9
 -11  -1  17 3349.83 478.127   9
 -11  -1  17 3742.62 316.103  13
 -11  -1  16 120.869 78.2155  13
  11   1 -16 84.9221 57.8078  11
  11  -1 -16 79.3528 52.7226  11
 -11   1  16 213.866 190.537   9
 -11  -1  16 194.486 160.724   9
 -11  -1  15 592.774 161.243  13
  11   1 -15 561.596 143.404  11
  11  -1 -15 783.841 166.453  11
 -11   1  15 435.265 204.141   9
 -11  -1  15 501.260 231.496   9
  11   1 -14 4593.89 443.618  11
  11  -1 -14 4548.85 398.898  11
 -11   1  14 4435.35 635.102   9
 -11  -1  14 4388.19 622.565   9
  11   1 -13 6177.38 518.655  11
  11  -1 -13 5888.62 463.814  11
 -11   1  13 6122.15 744.944   9
 -11  -1  13 5970.82 717.884   9
 -11  -1  12 9435.26 1664.51   1
  11   1 -12 12665.5 736.801  11
  11  -1 -12 12896.7 691.865  11
 -11  -1  12 8788.23 1485.04  17
 -11   1  12 12610.0 1056.83   9
 -11  -1  12 11623.1 974.637   9
 -11   1  12 12443.8 662.093   8
 -11  -1  11 9604.95 1615.32   1
  11   1 -11 13367.5 738.445  11
  11  -1 -11 13604.3 709.156  11
  11   1 -11 10396.7 1940.73  18
 -11   1  11 12045.4 2144.38   1
 -11  -1  11 11249.3 1675.26  17
 -11   1  11 12994.9 1051.60   9
 -11  -1  11 13046.8 1005.63   9
 -11   1  11 13469.8 683.970   8
 -11  -1  10 144125. 6175.13   1
  11   1 -10 166057. 2567.61  11
  11  -1 -10 184339. 2614.26  11
 -11   1  10 160510. 7684.11   1
 -11  -1  10 155096. 6121.32  17
 -11   1  10 172818. 3693.56   9
 -11  -1  10 181201. 3588.75   9
 -11   1  10 177154. 2451.21   8
 -11  -1   9 25394.1 2530.10   1
  11   1  -9 29617.0 1060.96  11
  11  -1  -9 35166.3 1175.19  11
 -11   1   9 27426.7 3101.58   1
 -11  -1   9 23722.5 2348.83  17
 -11   1   9 27886.3 1419.46   9
 -11  -1   9 32087.4 1451.88   9
 -11   1   9 31109.4 1021.90   8
 -11  -1   8 28622.2 2593.45   1
  11   1  -8 36420.1 1151.04  11
  11  -1  -8 50453.7 1486.69  11
  11  -1  -8 35182.8 2555.90  19
  11   1  -8 38930.6 1233.59  10
 -11  -1   8 31631.2 2637.35  17
 -11   1   8 33133.3 3360.85   1
 -11  -1   8 41562.7 1582.67   9
 -11   1   8 40164.0 1154.46   8
 -11  -1   7 13117.2 1710.03   1
  11  -1  -7 13956.2 1529.72  19
 -11  -1   7 10925.1 1535.51  17
 -11   1   7 15089.1 2208.64   1
 -11  -1   6 43378.5 3005.89   1
 -11  -1   6 44332.5 3052.02  17
  11  -1  -6 46805.5 2685.60  19
 -11   1   6 43700.5 3705.09   1
 -11   1   5 4061.97 1107.75   1
 -11  -1   5 3263.94 806.952   1
  11  -1  -5 3953.98 765.193  19
 -11  -1   5 3627.03 858.916  17
 -11   1   4-187.721 389.168   1
  11  -1  -4 213.334 95.4557  19
 -11  -1   4 61.8914 113.253  17
  11   1  -3 2613.79 2088.95   4
  11  -1  -3 4630.17 755.302  19
 -11   1   3 3581.25 697.149   2
 -11  -1   3 3450.22 828.437  17
 -11   1   3 3231.88 939.696   1
 -11   1   2 9479.94 1578.84   1
  11  -1  -2 11921.8 1252.72  19
 -11   1   2 10339.8 1199.07   2
 -11  -1   2 8670.79 1316.44  17
 -11   1   1 27990.5 2683.30   1
  11  -1  -1 31571.4 2078.66  19
 -11  -1   1 28215.2 2400.50  17
 -11   1   1 29747.8 2111.62   2
  11  -1   0 47741.3 2653.23  19
 -11  -1   0 41071.2 2896.60  17
 -11   1   0 43060.2 2569.34   2
  11  -1   1 20052.8 1832.40  19
 -11  -1  -1 19668.7 1489.74   2
 -11  -1  -1 17973.0 1894.54  17
 -11   1  -1 17456.6 1663.40   2
  11   1   2 57562.7 1485.36   7
  11  -1   2 56723.6 1430.12   7
  11  -1   2 57167.2 1396.75  13
  11   1   3 9501.88 612.581   7
  11  -1   3 8587.04 571.053   7
  11   1   3 4593.33 2200.26   4
  11  -1   3 5549.14 1080.68  19
  11   1   3 9058.28 670.099  10
 -11   1  -3 6188.85 1006.69   2
  11  -1   3 8688.72 558.697  13
  11   1   4 19121.5 890.948   7
  11  -1   4 18255.1 863.600   7
  11  -1   4 13744.3 1889.29  19
  11   1   4 20461.4 1019.61  10
 -11   1  -4 13002.0 1485.58   2
  11  -1   4 18906.0 834.336  13
  11  -1   5 125.491 75.5920  13
  11  -1   5 129.754 109.588  12
  11   1   5 16.2433 47.5648   7
  11  -1   5 36.0096 41.6073   7
 -11   1  -5 348.247 218.426   2
  11  -1   5 166.518 381.699  19
  11   1   5 7.37246 48.7947  10
  11   1   6 14021.6 779.535   7
  11   1   6 14781.7 828.635  12
  11  -1   6 13721.7 789.528  12
  11  -1   6 12387.2 747.201   7
  11   1   6 14285.2 858.635  10
  11  -1   6 13156.8 714.575  13
  11   1   7 28179.5 1107.09   7
  11   1   7 30107.4 1184.94  12
  11  -1   7 29898.0 1168.76  12
  11  -1   7 26498.1 1101.62   7
  11   1   7 29932.5 1237.01  10
  11  -1   7 27195.1 1021.56  13
  11   1   8 5295.22 475.743   7
  11   1   8 5453.46 503.457  12
  11  -1   8 5235.73 483.969  12
  11  -1   8 4946.54 474.843   7
  11   1   8 5360.29 517.997  10
  11   1   8 3693.12 989.817  16
  11  -1   8 5153.26 441.356  13
  11   1   9 1555.23 241.491   7
  11   1   9 1713.80 277.746  12
  11  -1   9 1762.99 273.228  12
  11  -1   9 1570.22 260.531   7
  11   1   9 2036.40 297.992  10
  11   1   9 2101.03 610.856  16
  11  -1   9 1594.45 235.979  13
  11  -1  10 250.109 106.829  13
  11   1  10 452.737 129.469  12
  11  -1  10 485.107 152.734  12
  11   1  10 341.490 114.519   7
  11  -1  10 581.522 147.861   7
  11   1  10 267.971 112.357  10
  11   1  11 4299.13 359.354   7
  11  -1  11 4551.45 404.350   7
  11   1  11 4544.07 393.534  10
  11   1  11 3765.19 735.235  16
  11  -1  11 4483.22 341.208  13
  11  -1  12 297.194 74.1264  13
  11   1  12 388.673 101.586   7
  11  -1  12 375.735 114.130   7
  11   1  12 403.096 107.211  10
  11   1  13 6042.47 308.537   7
  11  -1  13 6567.37 386.443   7
  11  -1  14 24147.8 601.974   7
  11  -1  14 16103.6 521.157  10
  11   2 -19 3226.69 217.912  11
 -11  -2  18 1.41080 33.3704  13
  11   2 -18-43.8656 26.2029  11
 -11   2  18 8.69241 53.2377   9
  11   2 -17 4216.05 332.330  11
 -11   2  17 3985.39 453.852   9
 -11  -2  17 4203.00 324.172  13
  11   2 -16 3538.20 336.955  11
 -11   2  16 3317.72 465.867   9
 -11  -2  16 3468.92 437.352   9
 -11  -2  16 3816.08 350.821  13
 -11  -2  15 13650.7 734.343  13
  11   2 -15 13195.5 685.079  11
 -11   2  15 13516.2 980.482   9
 -11  -2  15 13433.1 923.988   9
 -11  -2  14 8139.27 598.694  13
  11   2 -14 8332.55 567.979  11
 -11   2  14 8099.05 792.849   9
 -11  -2  14 9298.73 812.993   9
  11   2 -13 9030.16 604.887  11
 -11   2  13 9103.60 854.220   9
 -11  -2  13 9218.00 829.067   9
  11   2 -13 8505.77 651.147  15
 -11   2  13 9097.63 551.990   8
  11   2 -12 12925.6 729.868  11
 -11   2  12 12868.7 1028.50   9
 -11  -2  12 12496.1 974.393   9
 -11   2  12 13412.4 683.702   8
  11   2 -11 18728.6 879.823  11
  11  -2 -11 20129.3 817.204  11
 -11   2  11 19215.7 1240.82   9
 -11  -2  11 18713.6 1184.85   9
 -11   2  11 20343.8 850.579   8
  11   2 -10 117.164 102.825  11
  11  -2 -10 73.7009 46.7525  11
 -11  -2  10-6.34767 97.7884   9
 -11   2  10 134.522 58.2860   8
 -11   2   9 145.250 158.671   1
  11   2  -9 67.2959 48.3037  11
  11  -2  -9 300.842 106.428  11
  11  -2  -9 157.621 164.153  19
 -11  -2   9 33.5100 87.9900   9
 -11   2   9 81.7583 70.7327   8
  11   2  -8 26818.2 1013.79  11
  11   2  -8 8348.65 4124.94   4
  11  -2  -8 43080.1 1545.42  11
  11  -2  -8 21918.3 2303.06  19
 -11  -2   8 23789.2 2260.98  17
 -11  -2   8 29355.3 1354.43   9
 -11   2   8 28927.8 1056.08   8
 -11   2   8 23694.3 3054.51   1
 -11   2   7 851.339 362.104   2
  11   2  -7 833.213 171.238  11
  11   2  -7 1089.54 206.830  10
  11  -2  -7 642.673 325.999  19
 -11  -2   7 1369.87 534.186  17
 -11   2   7 837.052 601.125   1
 -11  -2   7 1354.13 292.202   9
 -11   2   7 1219.70 212.137   8
 -11   2   6 14966.6 2345.74   1
  11  -2  -6 15469.6 1812.39  19
  11   2  -6 17545.7 877.110  10
 -11  -2   6 14712.1 1732.88  17
 -11   2   6 13216.0 1439.72   2
 -11  -2   6 19991.9 1065.44   9
 -11   2   6 16617.3 792.009   8
 -11   2   5 15889.1 2386.44   1
  11  -2  -5 17293.7 1863.13  19
  11   2  -5 21136.1 949.531  10
 -11  -2   5 15599.8 1740.95  17
 -11   2   5 16554.4 1644.03   2
 -11   2   5 19127.0 845.508   8
 -11   2   4 44890.6 3977.59   1
  11  -2  -4 47160.7 2985.25  19
 -11  -2   4 45227.7 3000.08  17
 -11   2   4 47003.5 2796.29   2
 -11   2   4 52239.6 1417.88   8
 -11   2   3 1438.07 497.350   2
 -11   2   3 2198.01 872.678   1
  11   2  -3 2313.80 318.540  10
  11  -2  -3 1692.10 577.064  19
 -11  -2   3 1912.29 603.324  17
  11  -2  -3 2110.54 253.396  13
 -11   2   3 2369.64 302.498   8
  11  -2  -2 18949.4 1818.96  19
  11   2  -2 23099.3 1018.73  10
 -11  -2   2 16893.9 1837.16  17
  11   2  -2 21161.5 2290.69  16
 -11   2   2 16123.8 1667.27   2
  11  -2  -2 20655.1 801.474  13
 -11   2   2 19719.5 875.926   8
  11   2  -1 15521.6 4867.02   4
  11  -2  -1 23028.4 2022.41  19
  11   2  -1 28882.3 1145.67  10
 -11  -2   1 20755.5 2021.73  17
  11   2  -1 24579.6 2562.87  16
 -11   2   1 20289.9 1896.20   2
  11  -2  -1 25224.6 895.106  13
 -11   2   1 24272.4 975.521   8
  11   2   0 19802.7 876.894   7
  11  -2   0 18100.1 1883.63  19
  11   2   0 20087.9 965.772  10
  11   2   0 19382.8 2308.04  16
 -11   2   0 15630.4 1684.63   2
 -11   2   0 18986.7 771.601  14
  11  -2   0 18123.2 774.403  13
 -11   2   0 16703.6 810.230   8
  11   2   1 36185.5 1180.98   7
  11   2   1 18930.8 5330.94   4
  11  -2   1 31387.8 2531.73  19
  11   2   1 38769.6 1346.88  10
  11   2   1 35856.5 3235.74  16
 -11   2  -1 24548.2 2153.34   2
 -11   2  -1 34500.8 1055.62  14
  11  -2   1 34063.7 1090.46  13
 -11   2  -1 28981.7 1078.64   8
  11   2   2 19865.7 872.031   7
  11   2   2 13189.0 4440.42   4
  11  -2   2 16077.3 1884.34  19
  11   2   2 19516.5 963.573  10
  11   2   2 20685.3 2468.04  16
 -11   2  -2 15024.6 1701.50   2
 -11   2  -2 17393.3 748.489  14
  11  -2   2 18176.9 806.478  13
  11   2   3 38369.1 1214.82   7
  11  -2   3 34196.2 1095.50   7
  11  -2   3 29216.2 2653.76  19
  11   2   3 38836.1 1353.75  10
  11   2   3 36072.7 3309.68  16
 -11   2  -3 27734.2 2347.98   2
 -11   2  -3 34836.5 1070.91  14
  11  -2   3 35243.0 1143.63  13
  11   2   4 45958.5 1339.64   7
  11  -2   4 41043.0 1219.28   7
  11   2   4 44607.4 1449.71  10
  11   2   4 39425.7 3522.28  16
 -11   2  -4 38964.7 1118.32  14
  11  -2   4 40827.6 1250.29  13
  11   2   5 22750.4 931.427   7
  11  -2   5 20381.5 880.780   7
  11   2   5 22194.8 1012.82  10
  11   2   5 18766.3 2390.69  16
 -11   2  -5 19943.7 789.381  14
  11  -2   5 20160.6 883.617  13
  11   2   6 16431.5 776.023   7
  11  -2   6 14834.1 756.541   7
  11   2   6 16350.9 846.032  10
  11   2   6 13544.1 1999.34  16
 -11   2  -6 14744.4 661.993  14
  11  -2   6 15667.5 778.370  13
  11   2   7 22209.2 875.740   7
  11  -2   7 20465.8 891.847   7
  11   2   7 21620.7 932.984  10
  11  -2   7 20148.8 872.673  13
  11  -2   8 196.997 96.1664  13
  11  -2   8 215.843 86.1763   7
  11   2   8 282.565 415.182  16
  11  -2   9 11862.2 633.172   7
  11   2   9 11589.5 1565.36  16
  11  -2   9 11606.3 612.951  13
  11  -2  10 8313.62 495.315   7
  11   2  10 7130.33 1090.05  16
  11  -2  10 8499.23 492.759  13
  11  -2  11 10111.7 500.480   7
  11   2  11 8820.38 1017.08  16
  11  -2  11 10016.0 488.497  13
  11  -2  12 3417.96 255.604   7
 -11   2 -12 2980.48 783.327   6
  11  -2  12 3347.76 242.389  13
  11  -2  13 293.839 60.8735   7
  11  -2  13 195.265 65.0070  10
  11   3 -17 13400.0 444.262  11
 -11  -3  17 13693.0 462.145  13
  11   3 -16 1237.96 154.574  11
 -11  -3  16 1350.11 174.478  13
 -11  -3  15 176.338 70.1058  13
  11   3 -15 149.786 65.7390  11
 -11  -3  14 651.168 140.747  13
  11   3 -14 659.550 135.490  11
  11   3 -14 715.941 153.753  15
 -11  -3  13 464.052 140.910  13
  11   3 -13 402.105 110.285  11
  11   3 -13 529.111 152.672  15
 -11   3  13 403.639 95.8174   8
 -11  -3  12 105.393 74.1284  13
  11   3 -12 11.5710 36.5189  11
  11   3 -12 24.1588 80.4239  15
 -11   3  12 51.4319 40.9562   8
 -11  -3  11 31134.2 1196.59  13
  11   3 -11 31303.3 1011.30  11
  11   3 -11 31990.6 1370.82  15
  11   3 -10 2075.16 256.870  11
  11   3 -10 2219.74 375.149  15
 -11   3  10 2736.67 316.344   8
 -11   3   9 13938.4 725.097   8
 -11   3   8 197.751 78.9566   8
  11  -3  -7 74374.4 2247.06  11
 -11   3   7 36245.3 1204.02   8
 -11  -3   6 11684.3 814.201   9
 -11   3   6 9713.20 627.386   8
 -11  -3   5 1544.13 296.510   9
 -11   3   5 1200.31 223.019   8
  11   3  -4 44267.2 3051.10  16
 -11   3   4 46663.1 1413.41   8
  11   3  -3 16197.7 838.990  10
  11   3  -3 13770.7 1772.64  16
 -11   3   3 14997.9 800.871   8
  11   3  -2 100.691 84.7605  10
  11   3  -2-49.0226 160.295  16
 -11   3   2 124.500 68.0246   8
  11   3  -1 35156.8 3049.35  16
 -11   3   1 37611.9 1121.92  14
 -11   3   1 34701.8 1252.89   8
  11   3   0 19436.4 886.149  10
  11   3   0 16819.0 2162.37  16
 -11   3   0 17233.1 762.646  14
  11  -3   0 17759.4 742.256  13
 -11   3   0 15876.9 846.043   8
  11   3   1 20842.0 2424.40  16
 -11   3  -1 21358.5 853.843  14
  11  -3   1 21337.9 833.975  13
 -11   3  -1 19570.3 938.216   8
  11   3   2 5335.69 1286.39  16
 -11   3  -2 5093.43 417.019  14
  11  -3   2 5287.59 417.859  13
 -11   3  -2 4928.51 478.197   8
  11   3   3 58908.1 4070.65  16
 -11   3  -3 56965.6 1378.16  14
  11  -3   3 58153.6 1405.72  13
  11   3   4 13318.0 1942.16  16
 -11   3  -4 13222.8 652.206  14
  11  -3   4 13015.9 668.476  13
  11  -3   5 986.468 188.378  13
 -11   3  -5 49.8859 416.569   6
  11   3   5 652.601 520.422  16
 -11   3  -5 1073.17 181.478  14
  11   3   6 4421.29 1057.82  16
 -11   3  -6 4880.03 371.230  14
  11  -3   6 5107.26 407.570  13
 -11   3  -6 3937.74 374.404   8
 -11   3  -7 4180.64 1099.98   6
  11   3   7 4794.57 1039.73  16
  11  -3   7 4744.26 384.699  13
 -11   3  -7 4062.78 340.738   8
 -11   3  -8 765.682 371.447   6
  11   3   8 504.303 296.867  16
  11  -3   8 1180.56 187.710  13
  11  -3   9 293.593 93.3389  13
  11   3   9 206.051 193.393  16
 -11   3 -10 6279.36 1053.73   6
  11   3  10 7579.12 825.536  16
  11  -3  10 9180.54 425.827  13
  11  -3  11 320.194 71.2633  13
 -11   3 -11 145.006 114.241   6
 -11  -4  14 5384.97 270.761  13
  11   4 -13 2792.31 249.434  15
 -11  -4  13 3062.95 231.835  13
  11   4 -12 2388.17 266.752  15
 -11   4  12 2453.25 192.618   8
 -11  -4  12 2688.89 238.069  13
  11   4 -11 4379.35 403.388  15
 -11   4  11 4685.75 297.130   8
 -11  -4  11 4147.73 320.942  13
  11   4 -10 22658.0 1005.21  15
 -11   4  10 25485.7 751.178   8
 -11  -4  10 23059.9 781.981  13
  11   4  -9 12588.1 793.554  15
 -11   4   9 14120.3 602.694   8
 -11  -4   9 12156.1 579.806  13
  11   4  -8 3140.97 415.443  15
 -11   4   8 3544.87 321.525   8
 -11  -4   8 2652.07 274.178  13
  11   4  -7 1119.37 247.794  15
 -11   4   7 1620.26 224.099   8
  11   4  -6 7149.94 638.286  15
 -11   4   6 8664.47 545.034   8
  11   4  -5 11865.4 821.455  15
 -11   4   5 14144.3 705.543   8
  11   4  -4 7824.18 1084.77  16
  11   4  -4 8287.93 680.891  15
 -11   4   4 9276.63 578.068   8
  11   4  -3 763.370 206.045  15
 -11   4   3 651.975 160.026   8
  11   4  -2 129.079 85.6206  15
 -11   4   2 353.889 125.191   8
  11   4  -1 4348.33 934.509  16
  11   4  -1 4181.47 424.172  15
 -11   4   1 4493.88 413.681   8
  11   4   0 3922.96 875.454  16
 -11   4   0 5914.45 476.149   8
 -11   4  -1 4204.34 1013.40   6
  11   4   1 3931.94 908.439  16
 -11   4  -1 3469.43 362.130   8
 -11   4  -2 2531.89 807.502   6
  11   4   2 3465.52 826.254  16
 -11   4  -2 3496.57 358.428   8
 -11   4  -3 26683.7 2543.97   6
  11   4   3 31834.7 2509.24  16
 -11   4  -3 31975.1 1039.24   8
  11   4   4 6553.35 1091.92  16
  11  -4   4 7595.33 387.771  13
 -11   4  -4 7207.13 468.168   8
  11   4   5 28793.8 2127.49  16
  11  -4   5 30899.9 762.577  13
 -11   4  -5 28587.0 872.946   8
  11  -4   6 35.6225 32.6285  13
  11   4   6 42.8919 180.137  16
 -11   4  -6-39.5018 38.0844   8
 -11   4  -7 994.681 381.422   6
  11   4   7 1241.21 376.571  16
  11  -4   7 1732.44 158.696  13
 -11   4  -7 1361.70 148.233   8
  11   4   8 1221.25 283.869  16
  11  -4   8 1298.87 119.285  13
  11   5  -9 35.8035 24.7605  15
  11   5  -8 98.1624 38.0553  15
  11   5  -7 290.841 77.7574  15
 -11   5   7 205.447 48.6468   8
  11   5  -6 247.268 74.5550  15
 -11   5   6 291.188 62.4334   8
  11   5  -5 3132.24 244.377  15
 -11   5   5 4153.01 253.556   8
  11   5  -4 276.844 72.1845  15
 -11   5   4 359.519 84.8413   8
 -11   5   3 20196.9 603.723   8
  11   5  -2 2336.25 411.645  16
 -11   5   2 2969.35 233.415   8
  11   5  -1 774.947 260.674  16
 -11   5   1 1143.86 143.139   8
  11   5   0 176.072 174.503  16
 -11   5   0 341.187 82.0468   8
  11   5   1 24643.4 1400.89  16
 -11   5  -1 26220.4 651.036   8
  11   5   2 156.068 155.434  16
 -11   5  -2 387.732 76.9743   8
  11   5   3 1756.61 329.511  16
 -11   5  -3 1771.03 143.026   8
 -12   0  20 8296.95 514.735   9
  12   0 -19 4.02344 16.4186  11
 -12   0  19-59.5537 60.3065   9
  12   0 -18 1369.95 173.031  11
 -12   0  18 1273.51 275.766   9
  12   0 -17 33.0339 42.0035  11
 -12   0  17 23.9823 86.3453   9
  12   0 -16 30911.4 1009.41  11
 -12   0  16 30694.5 1585.55   9
  12   0 -15 33.3942 59.6346  11
 -12   0  15-98.0340 76.8422   9
  12   0 -14 4114.71 400.010  11
 -12   0  14 4094.20 599.398   9
  12   0 -13 52.0481 60.6897  11
 -12   0  13 225.613 170.747   9
  12   0 -12 16306.2 815.336  11
 -12   0  12 14134.9 1109.76   9
 -12   0  11 54.8538 115.626  17
  12   0 -11 50.3598 60.1614  11
 -12   0  11-137.000 107.870   9
  12   0 -10 14384.4 753.840  11
 -12   0  10 12654.0 2030.22   1
 -12   0  10 10574.0 1740.08  17
 -12   0  10 14078.7 1023.46   9
  12   0  -9-4.19936 48.7185  11
  12   0  -9 188.516 100.616  10
 -12   0   9-5.78928 289.266   1
 -12   0   9-35.6930 118.789  17
 -12   0   9-43.4843 147.982   9
 -12   0   9-10.9979 64.8210   8
  12   0  -8 25811.6 1002.65  11
  12   0  -8 22907.5 913.186  10
 -12   0   8 18314.1 2380.65   1
 -12   0   8 19212.2 2327.83  17
 -12   0   8 26183.1 1300.27   9
 -12   0   8 22368.5 813.152   8
  12   0  -7 7.66828 54.1751  11
 -12   0   7 80.1021 173.667   1
 -12   0   7 32.1112 124.685  17
 -12   0   7-18.8549 63.1186   9
 -12   0   6 4684.22 1159.77   1
 -12   0   6 4139.17 1070.91  17
 -12   0   5 75.9342 92.8510  17
 -12   0   5 29.2492 127.930   1
 -12   0   4 14656.3 1977.55  17
 -12   0   4 16693.9 2054.90   1
 -12   0   3-178.768 340.415  17
 -12   0   3-10.7569 141.848   1
  12   0  -2 58865.0 8121.52   4
 -12   0   2 109718. 5287.15  17
  12   0  -1-301.596 1086.68   4
 -12   0   1-149.110 212.762   2
  12   0   0 1903.36 262.626   7
 -12   0   0 990.531 381.044   2
  12   0   0 1603.20 269.435  10
  12   0   0 1417.74 216.747  13
  12   0   1-20.0530 41.7489  13
  12   0   1 20.9677 31.9782   7
 -12   0  -1 9.33099 157.950   2
  12   0   1-17.4715 77.8655  10
  12   0   2 104315. 2033.38   7
  12   0   2 110538. 2311.16  10
  12   0   2 105715. 1975.40  13
  12   0   3 41.4809 58.0937  13
  12   0   3 44.0757 61.6595   7
 -12   0  -3 6.74324 199.509   2
  12   0   4 99447.0 2076.04   7
  12   0   4 100048. 1956.62  13
  12   0   5 21.8607 54.0487  13
  12   0   5-4.39700 53.5125   7
  12   0   6 4487.52 456.709   7
  12   0   6 4605.73 416.181  13
  12   0   7-20.1982 97.2000  13
  12   0   7 16.8712 62.2671   7
  12   0   8 21192.1 972.269   7
  12   0   8 21191.2 841.901  13
  12   0   9 21.2933 45.3906  13
  12   0   9-40.3596 49.1063   7
  12   0  10 9994.63 601.205   7
  12   0  11 54.3245 44.0576   7
  12   0  11-14.5934 54.7397  10
  12   0  11 182.496 265.441  16
  12   0  12 4207.98 319.348   7
  12   0  12 3820.83 323.760  10
  12   0  13-54.9518 50.0410   7
  12   0  13-50.8337 42.9354  10
 -12   1  20 5688.08 391.430   9
  12   1 -19 812.807 116.866  11
 -12   1  19 1037.32 204.848   9
 -12  -1  19 800.688 175.832   9
  12   1 -18 5079.70 343.175  11
 -12   1  18 4832.76 517.317   9
 -12  -1  18 4721.24 490.119   9
  12   1 -17 3395.79 310.171  11
  12  -1 -17 3267.66 254.765  11
 -12   1  17 3597.27 498.642   9
 -12  -1  17 3173.12 451.711   9
 -12  -1  17 3440.71 288.039  13
 -12  -1  16 1148.21 187.915  13
  12  -1 -16 1007.84 156.983  11
  12   1 -16 818.171 168.240  11
 -12   1  16 848.898 253.067   9
 -12  -1  16 1011.27 269.724   9
 -12  -1  15-72.4914 60.8443  13
  12   1 -15-2.35505 40.2849  11
  12  -1 -15 29.7837 42.4677  11
 -12   1  15 2.25746 112.349   9
 -12  -1  15 99.8715 92.3681   9
  12  -1 -14 1236.12 207.713  11
  12   1 -14 1306.25 227.722  11
 -12   1  14 1148.52 352.077   9
 -12  -1  14 1155.09 317.340   9
  12   1 -13 8987.36 618.254  11
  12  -1 -13 8723.05 563.485  11
 -12   1  13 7480.40 817.131   9
 -12  -1  13 8056.93 826.380   9
  12   1 -12 10533.9 674.111  11
  12  -1 -12 10714.9 631.439  11
 -12   1  12 10245.7 942.123   9
 -12  -1  12 9874.99 909.994   9
 -12   1  12 10644.8 611.918   8
 -12  -1  11 3526.73 1039.69   1
  12   1 -11 4092.68 424.168  11
  12  -1 -11 3736.41 380.325  11
 -12   1  11 3752.03 557.163   9
 -12  -1  11 4257.64 586.162   9
 -12   1  11 3792.00 362.662   8
  12   1 -10 11982.1 705.903  11
 -12  -1  10 9045.41 1621.78   1
  12  -1 -10 11455.5 667.404  11
 -12  -1  10 11484.7 1743.28  17
 -12   1  10 11133.9 2084.54   1
 -12   1  10 10551.7 912.813   9
 -12  -1  10 11456.8 919.438   9
 -12   1  10 11141.4 620.929   8
  12   1  -9 8141.89 568.223  11
  12  -1  -9 9058.72 616.797  11
 -12  -1   9 6423.93 1311.90   1
 -12  -1   9 7533.59 1400.46  17
 -12   1   9 6273.38 1521.22   1
 -12   1   9 7433.01 751.178   9
 -12  -1   9 8705.34 774.373   9
 -12   1   9 8282.99 533.654   8
  12   1  -8 9507.39 602.128  11
  12  -1  -8 11959.3 750.369  11
 -12  -1   8 8309.56 1504.14   1
  12   1  -8 10451.3 652.890  10
 -12  -1   8 7698.65 1388.53  17
 -12   1   8 9641.77 813.945   9
 -12  -1   8 10659.1 821.997   9
 -12   1   8 7454.60 1650.49   1
 -12   1   8 10075.5 583.765   8
  12   1  -7 12741.7 687.011  11
 -12  -1   7 10051.6 1581.40   1
  12   1  -7 13346.3 739.314  10
 -12  -1   7 10872.4 1626.02  17
 -12   1   7 11855.6 870.432   9
 -12  -1   7 13538.7 904.481   9
 -12   1   7 10301.8 1900.76   1
 -12   1   7 12877.9 664.580   8
  12   1  -6 53825.7 1397.04  11
  12   1  -6 58140.9 1559.88  10
 -12  -1   6 45686.5 3331.64  17
 -12  -1   6 62963.6 1897.82   9
 -12   1   6 48286.3 4015.94   1
 -12   1   6 55985.3 1379.18   8
 -12   1   5 3403.81 1089.08   1
  12   1  -5 4433.93 433.282  10
 -12  -1   5 2931.78 851.776  17
  12  -1  -5 3513.21 340.060  13
  12  -1  -4 396.268 133.188  13
  12   1  -4 567.003 1590.14   4
  12   1  -4 375.433 128.853  10
 -12   1   4 187.538 117.674   2
 -12  -1   4 53.4025 226.220  17
 -12   1   4 795.835 568.784   1
 -12   1   3 42048.1 3520.53   1
  12   1  -3 54702.3 1557.11  10
 -12  -1   3 41132.6 3146.04  17
 -12   1   3 47572.3 2735.78   2
  12  -1  -3 50871.9 1304.35  13
  12   1  -3 45647.7 1330.36   7
  12   1  -2 25318.1 984.394   7
 -12   1   2 21638.6 2497.57   1
  12  -1  -2 24457.8 1856.91  19
  12   1  -2 27414.2 1111.46  10
 -12  -1   2 19462.3 2138.26  17
 -12   1   2 23425.4 1936.91   2
  12  -1  -2 25823.0 937.891  13
  12   1  -1 8294.40 558.336   7
  12  -1  -1 7683.13 505.620   7
  12   1  -1 5746.95 2815.81   4
  12  -1  -1 7657.46 1096.48  19
  12   1  -1 9375.27 662.384  10
  12  -1  -1 8411.51 579.794  10
 -12  -1   1 5921.52 1190.17  17
 -12   1   1 6854.01 1065.51   2
  12  -1  -1 8571.78 547.166  13
  12  -1   0 187.164 88.0288  13
  12   1   0 155.289 66.4621   7
  12  -1   0 28.9078 40.0614   7
  12   1   0 364.523 693.289   4
 -12   1   0 68.7047 173.834   2
  12  -1   0-208.114 256.853  19
  12   1   0 286.172 139.690  10
  12  -1   0 24.0493 38.6645  10
 -12  -1   0 2.09601 154.884  17
  12   1   1 2556.24 323.549   7
  12  -1   1 2094.10 267.705   7
 -12   1  -1 1735.73 541.170   2
  12   1   1 2741.15 369.598  10
  12   1   1 2393.32 292.472  13
  12  -1   1 2592.26 305.266  13
  12   1   2 4675.28 440.096   7
  12  -1   2 4155.77 396.515   7
 -12   1  -2 2568.70 671.936   2
  12  -1   2 2915.20 805.994  19
  12   1   2 4359.91 477.749  10
  12   1   2 3957.28 381.917  13
  12  -1   2 4278.38 401.496  13
  12   1   3 33121.2 1181.62   7
  12  -1   3 30224.6 1104.50   7
  12  -1   3 19436.7 2205.48  19
  12   1   3 34710.1 1340.07  10
 -12   1  -3 20881.6 1924.00   2
  12   1   3 33178.5 1104.46  13
  12  -1   3 31325.9 1092.04  13
  12   1   4 29479.1 1124.15   7
  12  -1   4 27838.8 1073.69   7
  12   1   4 30720.5 1274.40  10
  12   1   4 28584.5 1020.19  13
  12  -1   4 27718.4 1041.12  13
  12   1   5 19895.8 930.481   7
  12  -1   5 18697.6 894.238   7
  12   1   5 21636.8 1067.44  10
  12  -1   5 19736.8 877.902  13
  12   1   6 33873.1 1202.70   7
  12  -1   6 31501.9 1178.85   7
  12  -1   6 31821.0 1117.75  13
  12   1   7 16160.3 820.037   7
  12  -1   7 14947.4 808.401   7
  12   1   7 16720.7 914.918  10
  12   1   7 15336.6 2114.31  16
  12  -1   7 15315.2 756.598  13
  12   1   8 4408.05 410.439   7
  12  -1   8 4182.76 420.730   7
  12   1   8 4515.96 448.406  10
  12   1   8 3917.39 998.725  16
  12  -1   8 4440.07 394.182  13
  12   1   9 6368.71 469.773   7
  12  -1   9 6337.06 492.487   7
  12   1   9 6337.28 515.394  10
  12   1   9 4746.93 1056.37  16
  12  -1   9 6013.74 432.143  13
  12   1  10 3625.32 331.845   7
  12  -1  10 3043.19 317.552   7
  12   1  10 2966.26 316.469  10
  12   1  10 2748.78 710.162  16
  12  -1  10 2861.37 275.884  13
  12   1  11 3778.33 303.053   7
  12  -1  11 3346.31 309.456   7
  12   1  11 3281.22 298.476  10
  12  -1  11 3223.11 257.738  13
  12   1  12 4535.85 276.176   7
  12  -1  12 4754.48 324.086   7
  12  -1  12 4065.77 326.934  10
  12  -1  13 21872.0 577.457   7
  12  -1  13 17013.2 548.005  10
  12   2 -19 1806.15 146.343  11
  12   2 -18 1336.61 155.883  11
 -12   2  18 1252.05 199.803   9
 -12  -2  18 1059.37 123.878  13
 -12  -2  17 184.976 72.4394  13
  12   2 -17 297.089 91.3527  11
 -12   2  17 199.071 105.208   9
  12   2 -16 10102.5 537.439  11
 -12   2  16 9717.98 726.755   9
 -12  -2  16 9078.79 667.875   9
 -12  -2  16 10121.5 549.148  13
 -12  -2  15 19936.9 848.845  13
  12   2 -15 19678.1 802.339  11
 -12   2  15 19321.9 1116.79   9
 -12  -2  15 19306.0 1084.93   9
 -12  -2  14 3509.72 377.491  13
  12   2 -14 4050.40 380.941  11
 -12   2  14 2761.42 438.682   9
 -12  -2  14 3098.68 461.635   9
  12   2 -13 151.930 76.9713  11
 -12   2  13-14.1528 99.6659   9
 -12  -2  13-79.2124 70.0197   9
  12   2 -13 104.450 75.0363  15
 -12   2  13 50.1512 36.7598   8
  12   2 -12 9862.27 623.872  11
  12  -2 -12 10485.9 573.514  11
 -12   2  12 9641.17 857.412   9
 -12  -2  12 9741.47 856.377   9
 -12   2  12 9965.73 580.491   8
  12   2 -11 5113.55 452.466  11
  12  -2 -11 5032.96 409.432  11
 -12   2  11 4064.32 553.688   9
 -12  -2  11 5267.02 625.823   9
 -12   2  11 5561.88 442.169   8
  12   2 -10 25525.9 1018.59  11
  12  -2 -10 28563.9 1014.39  11
 -12  -2  10 27351.5 1398.87   9
 -12   2  10 27345.9 998.804   8
  12   2  -9 1421.77 241.259  11
  12  -2  -9 1681.10 267.413  11
 -12  -2   9 1388.45 304.140   9
 -12   2   9 1468.94 232.177   8
 -12   2   8 13799.6 2330.51   1
  12   2  -8 16607.3 796.884  11
  12  -2  -8 15101.6 1827.32  19
 -12  -2   8 13789.0 1819.84  17
 -12  -2   8 19304.6 1122.77   9
 -12   2   8 17323.8 820.987   8
 -12   2   7 21385.7 2894.83   1
  12   2  -7 20996.7 869.450  11
  12  -2  -7 17701.0 1923.04  19
  12   2  -7 22820.6 1031.35  10
 -12  -2   7 18123.7 2067.64  17
 -12   2   7 16693.3 1697.08   2
 -12  -2   7 25701.9 1274.28   9
 -12   2   7 22256.8 925.505   8
 -12   2   6 10906.8 2044.19   1
  12  -2  -6 11054.5 1503.58  19
  12   2  -6 14324.2 807.475  10
 -12  -2   6 10594.2 1579.38  17
 -12   2   6 10571.4 1368.66   2
 -12  -2   6 14735.7 947.339   9
 -12   2   6 13464.9 719.864   8
  12   2  -5 4382.16 3094.95   4
 -12   2   5 2366.04 629.794   2
  12   2  -5 4305.20 444.993  10
  12  -2  -5 3461.35 825.569  19
 -12  -2   5 2453.38 743.607  17
 -12  -2   5 4430.45 518.502   9
 -12   2   5 3925.40 388.738   8
 -12   2   5 3931.97 1217.31   1
 -12   2   4 15241.2 2400.06   1
  12  -2  -4 17413.6 1770.75  19
  12   2  -4 22755.2 1026.93  10
 -12  -2   4 18609.0 2080.92  17
 -12   2   4 17782.9 1791.77   2
  12  -2  -4 19004.7 775.046  13
 -12   2   4 20060.0 874.659   8
  12  -2  -3 33.2725 32.7034  13
  12   2  -3-767.789 1402.69   4
 -12   2   3-73.2162 168.317   2
  12  -2  -3-42.6156 261.153  19
  12   2  -3-8.51479 49.9097  10
 -12  -2   3-217.256 255.858  17
  12   2  -3-216.962 498.465  16
 -12   2   3 97.0462 76.5888   8
  12  -2  -2 41587.6 2755.72  19
  12   2  -2 52403.0 1580.66  10
 -12  -2   2 37102.9 2931.02  17
  12   2  -2 47320.7 3523.04  16
 -12   2   2 38672.8 2687.43   2
  12  -2  -2 45022.9 1230.93  13
 -12   2   2 44959.5 1328.45   8
 -12   2   1 2689.89 710.394   2
  12   2  -1 3400.19 408.541  10
  12  -2  -1 2462.35 677.422  19
 -12  -2   1 2505.57 790.338  17
  12   2  -1 3529.70 1030.77  16
  12  -2  -1 3031.40 322.400  13
 -12   2   1 2846.80 333.820   8
  12  -2   0 134.986 55.2302  13
  12   2   0 381.146 811.129   4
 -12   2   0-1.77638 244.227   2
  12  -2   0 412.852 288.617  19
  12   2   0 24.5049 61.8296  10
  12   2   0 409.586 425.449  16
 -12   2   0 160.663 78.3984   8
  12  -2   1 896.128 183.378  13
  12   2   1 848.273 182.910   7
 -12   2  -1 1041.63 466.987   2
  12  -2   1 586.473 377.472  19
  12   2   1 941.606 224.010  10
  12   2   1 479.619 409.805  16
 -12   2  -1 866.845 180.704   8
  12   2   2 4265.87 410.211   7
  12   2   2 5008.18 506.224  10
  12   2   2 4203.26 1121.11  16
  12  -2   2 3964.70 385.345  13
  12  -2   3 413.556 125.646  13
  12   2   3 549.836 155.069   7
  12  -2   3 516.381 134.963   7
  12   2   3 733.186 195.651  10
  12   2   4 46364.4 1340.59   7
  12  -2   4 42166.9 1218.16   7
  12   2   4 47127.3 1486.45  10
  12   2   4 39194.3 3476.53  16
  12  -2   4 42192.1 1277.32  13
  12   2   5 3653.17 365.975   7
  12  -2   5 3143.54 338.462   7
  12   2   5 3354.46 392.793  10
  12   2   5 2753.65 955.526  16
  12  -2   5 3447.97 362.926  13
  12   2   6 4796.51 410.145   7
  12  -2   6 3759.79 362.685   7
  12   2   6 4710.23 441.828  10
 -12   2  -6 2908.26 1097.83   6
  12   2   6 3149.80 951.369  16
  12  -2   6 4188.93 391.859  13
  12   2   7 4293.66 364.229   7
  12  -2   7 4752.12 397.570   7
  12   2   7 4586.01 407.549  10
 -12   2  -7 2477.46 894.573   6
  12   2   7 3134.26 937.105  16
  12  -2   7 4819.06 414.742  13
  12  -2   8 31261.3 987.575   7
  12   2   8 29194.3 2536.88  16
  12  -2   8 31285.8 1003.84  13
  12  -2   9 553.669 131.719  13
  12  -2   9 442.836 114.944   7
 -12   2  -9 75.9403 387.879   6
  12   2   9 376.563 253.445  16
  12  -2  10 4487.67 321.545   7
  12   2  10 4027.28 736.101  16
  12  -2  10 4364.23 320.836  13
  12  -2  11 585.045 106.143  13
  12  -2  11 513.769 98.2868   7
  12   2  11 427.039 230.568  16
  12  -2  12 120.987 34.3988  13
  12  -2  12 39.7091 26.1764  10
  12   3 -17 3548.45 197.418  11
 -12  -3  17 3683.12 212.768  13
  12   3 -16 7223.50 340.152  11
 -12  -3  16 7277.93 370.699  13
 -12  -3  15-15.4213 40.5635  13
  12   3 -15 33.2244 29.1143  11
  12   3 -14 8519.28 446.851  11
  12   3 -14 8402.61 495.698  15
 -12  -3  14 8637.45 513.522  13
 -12  -3  13 7297.43 512.192  13
  12   3 -13 7137.35 430.396  11
  12   3 -13 6660.29 517.388  15
 -12   3  13 7385.07 419.019   8
 -12  -3  12 1879.93 272.104  13
  12   3 -12 1782.65 220.581  11
  12   3 -12 1627.49 279.902  15
 -12   3  12 2056.10 240.240   8
 -12  -3  11 753.305 184.941  13
  12   3 -11 722.545 150.259  11
  12   3 -11 872.890 235.389  15
 -12   3  11 874.023 167.236   8
  12   3 -10 792.034 156.070  11
  12   3 -10 548.733 186.523  15
 -12   3  10 941.187 186.997   8
 -12   3   9 2872.87 321.688   8
  12  -3  -8 5939.05 456.764  11
 -12  -3   8 5191.62 542.665   9
 -12   3   8 4914.11 430.242   8
 -12  -3   7 41633.8 1557.15   9
 -12   3   7 38690.7 1233.99   8
 -12  -3   6 3008.42 408.605   9
 -12   3   6 2285.73 299.790   8
 -12  -3   5 21302.3 1107.42   9
 -12   3   5 18268.4 865.087   8
  12   3  -4 13343.4 1647.48  16
 -12  -3   4 14824.1 930.964   9
 -12   3   4 11971.9 700.366   8
  12   3  -3 41492.8 1334.44  10
  12   3  -3 38059.0 2926.34  16
 -12   3   3 37568.5 1259.30   8
  12   3  -2 267.713 123.548  10
  12   3  -2-124.298 412.059  16
 -12   3   2 311.674 141.924   8
  12  -3  -1-29.0802 31.3526  13
  12   3  -1 34.6503 33.9472  10
 -12   3   1 47.9405 47.8957   8
  12   3   0 1244.63 217.814  10
  12   3   0 1390.21 665.834  16
  12  -3   0 1440.16 213.450  13
 -12   3   0 1138.24 220.870   8
  12   3   1 6874.44 1350.87  16
  12  -3   1 6208.01 444.619  13
 -12   3  -1 5648.27 484.306   8
  12   3   2 6928.61 1329.47  16
  12  -3   2 7582.39 494.036  13
 -12   3  -2 7143.86 530.126   8
  12  -3   3 1353.68 208.160  13
 -12   3  -3 1231.53 215.294   8
  12   3   4 34386.2 2912.75  16
  12  -3   4 36771.7 1079.13  13
 -12   3  -4 34344.5 1100.61   8
  12   3   5 59105.8 3727.03  16
  12  -3   5 64575.1 1412.07  13
 -12   3  -5 60197.3 1361.28   8
  12   3   6 37395.0 2783.19  16
  12  -3   6 36600.0 1027.01  13
 -12   3  -6 34694.7 932.605   8
 -12   3  -7 5884.55 1165.15   6
  12   3   7 7407.69 1144.70  16
  12  -3   7 7814.56 452.223  13
  12  -3   8 257.420 84.8408  13
 -12   3  -8 294.017 241.997   6
  12   3   8 254.315 240.021  16
 -12   3  -9 848.303 392.870   6
  12   3   9 1118.98 356.114  16
  12  -3   9 1183.05 149.637  13
  12  -3  10 1093.52 126.759  13
  12   4 -13 12062.0 458.199  15
 -12  -4  13 12619.9 414.510  13
  12   4 -12 4661.66 345.358  15
 -12  -4  12 5104.02 296.003  13
 -12  -4  11 276.365 78.8616  13
  12   4 -11 406.767 135.867  15
 -12   4  11 208.431 57.0219   8
 -12  -4  10 89.1231 57.2038  13
  12   4 -10 195.677 103.960  15
 -12   4  10 168.346 67.7376   8
  12   4  -9 19312.8 922.760  15
 -12   4   9 20875.3 693.041   8
 -12  -4   9 18291.1 656.327  13
  12   4  -8 16007.7 878.889  15
 -12   4   8 18478.4 703.141   8
  12   4  -7 750.906 194.425  15
 -12   4   7 810.834 146.543   8
  12   4  -6 1341.52 264.402  15
 -12   4   6 1521.76 212.796   8
  12   4  -5 18372.7 974.269  15
 -12   4   5 22499.7 843.287   8
  12   4  -4 1238.58 380.230  16
  12   4  -4 1022.42 231.605  15
 -12   4   4 1218.55 196.932   8
  12   4  -3 5485.98 883.083  16
  12   4  -3 5455.75 504.906  15
 -12   4   3 6342.59 457.115   8
  12   4  -2 717.970 391.804  16
  12   4  -2 1066.02 219.452  15
 -12   4   2 979.843 183.608   8
  12   4  -1 1037.82 188.525  15
 -12   4   1 1261.69 204.804   8
  12   4   0-558.308 365.465  16
 -12   4   0-76.6562 82.6951   8
  12   4   1-44.8287 163.408  16
 -12   4  -1 112.389 61.8366   8
  12   4   2-260.389 229.378  16
 -12   4  -2 48.0922 53.9732   8
  12   4   3 298.607 229.170  16
 -12   4  -3 72.5505 43.1504   8
  12   4   4 1293.43 452.337  16
  12  -4   4 1234.54 136.724  13
 -12   4  -4 1357.25 175.715   8
  12  -4   5 25.8799 22.3518  13
 -12   4  -5 11.3608 24.8278   8
  12   4   6 13027.4 1126.48  16
  12  -4   6 13118.7 391.031  13
 -12   4  -6 12201.2 385.589   8
  12   4   7 6977.01 689.653  16
 -12   5   6 72.6541 29.9800   8
 -12   5   5 3912.92 213.757   8
 -12   5   4 3116.52 201.289   8
 -12   5   3 44.6308 33.5201   8
 -12   5   2 50.5524 23.8872   8
 -12   5   1 3418.52 210.907   8
 -12   5   0 51.2927 29.7456   8
 -13   0  20 4822.52 344.825   9
  13   0 -19 32.8188 29.6926  11
 -13   0  19 46.5976 49.0041   9
  13   0 -18 5457.57 324.765  11
 -13   0  18 5836.18 564.881   9
  13   0 -17-17.5294 41.3569  11
 -13   0  17-77.5131 101.969   9
  13   0 -16 3112.41 313.550  11
 -13   0  16 3077.03 492.638   9
  13   0 -15-52.0089 61.2414  11
 -13   0  15 17.5563 96.8618   9
  13   0 -14 5605.64 463.543  11
 -13   0  14 5287.68 674.545   9
  13   0 -13 4.27335 67.4368  11
 -13   0  13-0.77705 118.212   9
  13   0 -12 18449.6 866.446  11
 -13   0  12 18226.3 1253.59   9
  13   0 -11 37.9242 48.8805  11
 -13   0  11-33.1990 115.038   9
  13   0 -10 20522.3 922.159  11
 -13   0  10 16738.9 2415.74   1
 -13   0  10 14888.2 2120.42  17
 -13   0  10 19833.5 1254.20   9
  13   0  -9 132.280 101.891  11
  13   0  -9 50.8284 72.1555  10
 -13   0   9 22.3085 376.333  17
 -13   0   9 90.8605 231.320   1
 -13   0   9 18.2489 68.2051   9
  13   0  -8 6282.63 506.560  11
  13   0  -8 5514.94 450.400  10
 -13   0   8 4065.33 1107.14  17
 -13   0   8 6043.96 644.647   9
 -13   0   8 4445.56 1220.12   1
 -13   0   8 5011.59 389.404   8
  13   0  -7 42.1591 54.6680  11
  13   0  -7-38.6843 30.0830  10
 -13   0   7 336.819 233.398  17
 -13   0   7 352.617 387.361   1
 -13   0   7-121.259 80.7173   9
  13   0  -6 342.463 124.338  11
  13   0  -6 271.278 107.977  10
 -13   0   6 37.7902 411.744  17
 -13   0   6 89.0075 42.8418   9
 -13   0   6-181.210 429.272   1
 -13   0   5 112.983 251.937   1
  13   0  -5-6.07978 59.2511  11
  13   0  -5 54.7772 73.4577  10
 -13   0   5 135.317 260.608  17
 -13   0   5 81.7116 66.5462   9
  13   0  -4 408.884 137.959  10
 -13   0   4 214.263 146.165  17
 -13   0   4 575.798 175.721   9
  13   0  -3-88.2910 73.3182   7
  13   0  -3 134.547 646.887   4
  13   0  -3-35.7213 74.9633  10
 -13   0   3 209.590 368.513  17
  13   0  -3 24.1111 48.9436  13
  13   0  -2 4353.44 415.910   7
  13   0  -2 4478.96 450.916  10
  13   0  -2 4689.76 424.575  13
  13   0  -1 49.1997 57.3515  13
  13   0  -1 33.1025 62.0677   7
 -13   0   1-96.2391 206.878   2
  13   0  -1-32.4201 70.6244  10
  13   0   0 3927.10 398.527   7
  13   0   0 3852.29 434.871  10
 -13   0   0 2879.54 694.477   2
  13   0   0 3789.51 378.096  13
  13   0   1 33.7229 66.6944  13
  13   0   1 12.3362 58.8872   7
 -13   0  -1-94.3922 109.993   2
  13   0   1 21.3662 69.0734  10
  13   0   2 8051.50 581.436   7
  13   0   2 7836.86 633.878  10
  13   0   2 7381.91 546.221  13
  13   0   3 15.7262 64.9115  13
  13   0   3-48.9384 56.7671   7
  13   0   3-70.4062 119.029  10
  13   0   4 1648.87 267.762   7
  13   0   4 1854.40 318.241  10
  13   0   4 1627.68 241.238  13
  13   0   5 55.7791 55.4706  13
  13   0   5 24.4059 76.2941   7
  13   0   5 3.75446 60.4007  10
  13   0   6 20877.3 957.411   7
  13   0   6 22671.3 1087.48  10
  13   0   6 21597.8 883.932  13
  13   0   7 32.6958 28.3254  13
  13   0   7-27.0451 47.2483   7
  13   0   7-22.3932 61.2171  10
  13   0   8 7292.58 533.015   7
  13   0   8 7893.20 602.341  10
  13   0   8 7450.97 463.496  13
  13   0   9 32.4287 38.8156   7
  13   0   9-18.2074 88.7680  10
  13   0  10 1114.41 183.182   7
  13   0  10 1154.83 205.102  10
  13   0  10 863.974 357.524  16
  13   0  11-57.5229 65.7108   7
  13   0  11-33.9013 41.3874  10
  13   0  11-39.5456 95.3583  16
  13   0  12 42912.2 849.641   7
  13   0  12 39180.1 832.393  10
  13   1 -19 117.661 42.7679  11
 -13   1  19 159.297 60.9673   9
  13   1 -18 12274.9 502.126  11
 -13   1  18 12980.1 779.696   9
 -13  -1  18 11818.2 725.851   9
 -13  -1  17 15.4385 36.1133  13
  13   1 -17 102.268 57.8473  11
  13  -1 -17 98.7126 45.7152  11
 -13   1  17 21.8844 102.237   9
 -13  -1  17-51.3982 93.1767   9
 -13  -1  16 80.2740 67.0370  13
  13   1 -16 58.7267 58.3619  11
  13  -1 -16 17.9097 31.2085  11
 -13   1  16 62.8057 100.761   9
 -13  -1  16 32.4648 58.1302   9
 -13  -1  15 624.717 153.018  13
  13   1 -15 563.432 145.266  11
  13  -1 -15 497.877 123.265  11
 -13   1  15 342.064 144.251   9
 -13  -1  15 666.690 252.529   9
  13   1 -14 6633.05 506.694  11
  13  -1 -14 6425.42 461.251  11
 -13   1  14 6180.03 721.792   9
 -13  -1  14 6138.15 702.058   9
  13   1 -13 5401.47 469.932  11
  13  -1 -13 4928.08 416.860  11
 -13   1  13 4259.35 613.673   9
 -13  -1  13 4870.87 629.906   9
  13   1 -12 5338.85 477.251  11
  13  -1 -12 4907.34 424.486  11
 -13   1  12 4215.90 592.414   9
 -13  -1  12 4168.07 590.410   9
 -13   1  12 4341.55 387.051   8
  13   1 -11-38.7659 52.2099  11
  13  -1 -11 10.8394 38.1048  11
 -13  -1  11-9.97624 124.905   9
 -13   1  11-5.26054 33.6979   8
  13   1 -10 10340.3 655.444  11
  13  -1 -10 11698.4 679.628  11
 -13   1  10 11109.1 944.157   9
 -13  -1  10 11649.6 939.115   9
 -13   1  10 10901.6 609.996   8
  13   1  -9 8859.50 600.052  11
  13  -1  -9 9378.39 629.582  11
 -13  -1   9 7874.88 1517.64  17
 -13   1   9 7807.18 770.895   9
 -13  -1   9 9568.55 829.579   9
 -13   1   9 8483.79 1820.21   1
 -13   1   9 8005.10 519.506   8
  13   1  -8 70606.7 1674.93  11
  13  -1  -8 83584.8 1949.10  11
  13   1  -8 74688.4 1794.90  10
 -13  -1   8 56194.2 3999.66  17
 -13   1   8 69843.8 2232.72   9
 -13  -1   8 76967.5 2282.64   9
 -13   1   8 63626.9 4935.22   1
 -13   1   8 69620.6 1550.37   8
  13   1  -7 22210.7 927.648  11
  13   1  -7 23243.8 1004.36  10
 -13  -1   7 20055.2 2397.74  17
 -13   1   7 21445.1 1189.84   9
 -13  -1   7 25538.0 1277.93   9
 -13   1   7 22913.4 892.531   8
 -13   1   7 17381.1 2528.36   1
  13   1  -6 59058.3 1497.07  11
  13   1  -6 61222.4 1649.43  10
 -13  -1   6 44966.1 3529.89  17
 -13   1   6 61211.5 1946.59   9
 -13  -1   6 67865.9 2040.08   9
 -13   1   6 62205.8 1455.12   8
 -13   1   6 49394.6 4167.72   1
 -13   1   5 14579.4 2223.51   1
  13   1  -5 18357.2 816.881  11
  13   1  -5 19189.1 930.483  10
 -13  -1   5 13308.9 1915.61  17
 -13   1   5 16923.1 1699.81   2
 -13  -1   5 21386.1 1122.35   9
 -13   1   5 17670.2 771.486   8
  13  -1  -4 225.300 79.5089  13
 -13   1   4 59.2842 420.504   1
 -13   1   4 131.026 231.929   2
  13   1  -4 72.1183 54.1103  11
  13   1  -4 129.323 99.2041  10
 -13  -1   4 375.616 384.939  17
 -13   1   4 21.1209 37.8707   8
  13  -1  -3 6109.36 460.764   7
  13   1  -3 2719.44 2166.26   4
  13   1  -3 7310.29 583.941  10
  13  -1  -3 6363.49 494.089  10
 -13  -1   3 4503.56 1094.08  17
 -13   1   3 5267.90 954.612   2
 -13   1   3 5125.23 1286.20   1
  13  -1  -3 6573.10 489.053  13
  13   1  -2 1089.40 213.754   7
  13  -1  -2 837.638 167.886   7
  13   1  -2 613.565 840.136   4
 -13   1   2 791.110 415.046   2
  13   1  -2 1114.92 241.602  10
  13  -1  -2 935.406 200.312  10
 -13  -1   2 763.693 383.167  17
  13  -1  -2 1130.25 203.834  13
  13  -1  -1 1006.35 198.243  13
  13   1  -1 896.211 197.290   7
  13  -1  -1 1053.05 188.246   7
 -13   1   1 624.347 306.725   2
  13   1  -1 962.557 227.690  10
  13  -1  -1 968.533 200.495  10
 -13  -1   1 756.487 521.281  17
  13   1   0 3518.52 383.878   7
  13  -1   0 3526.75 365.056   7
  13   1   0 2696.92 1918.02   4
  13   1   0 3911.55 442.522  10
  13  -1   0 3697.09 399.821  10
 -13   1   0 3109.89 762.448   2
  13  -1   0 3344.24 351.883  13
  13   1   1 7667.35 571.865   7
  13  -1   1 7451.62 534.890   7
  13   1   1 7466.76 626.672  10
  13  -1   1 7905.01 599.660  10
  13  -1   1 7586.38 540.733  13
  13   1   2 1658.49 271.844   7
  13  -1   2 1723.55 264.067   7
 -13   1  -2 1658.31 571.531   2
  13   1   2 1892.07 320.331  10
  13  -1   2 1655.59 285.168  10
  13  -1   2 1711.19 266.115  13
  13   1   3 1604.34 265.717   7
  13  -1   3 1375.39 248.290   7
  13   1   3 1669.69 307.643  10
  13  -1   3 1365.72 230.027  13
  13  -1   4 463.421 137.274  13
  13   1   4 693.943 192.200   7
  13  -1   4 475.423 141.525   7
  13   1   4 528.992 192.782  10
  13  -1   5 238.675 99.0662  13
  13   1   5 186.032 44.3078   7
  13  -1   5 137.609 81.8203   7
  13   1   5 172.233 106.129  10
  13   1   6 31802.4 1150.76   7
  13  -1   6 28415.2 1080.58   7
  13   1   6 32246.6 1267.39  10
  13   1   6 28140.5 2872.19  16
  13  -1   6 29973.5 1057.95  13
  13   1   7 10270.0 634.529   7
  13  -1   7 8925.46 588.064   7
  13   1   7 10217.3 683.158  10
  13   1   7 8877.67 1575.48  16
  13  -1   7 9323.23 568.917  13
  13  -1   8 201.865 89.5945  13
  13   1   8 210.701 94.0519   7
  13  -1   8 51.9010 55.1092   7
  13   1   8 186.023 86.9192  10
  13   1   8 294.912 181.606  16
  13   1   9 1168.22 191.146   7
  13  -1   9 800.652 157.919   7
  13   1   9 1226.99 206.978  10
  13   1   9 850.354 442.406  16
  13  -1   9 1044.94 170.918  13
  13   1  10 2664.73 252.799   7
  13  -1  10 2327.38 254.895   7
  13   1  10 2562.50 260.585  10
  13  -1  10 2324.54 283.575  10
  13   1  10 1972.96 539.534  16
  13  -1  10 2234.73 217.968  13
  13   1  11 964.787 129.212   7
  13  -1  11 1085.69 158.767   7
  13   1  11 874.667 122.342  10
  13  -1  11 961.350 164.498  10
  13  -1  11 814.825 107.043  13
  13  -1  12 249.005 64.7482   7
  13  -1  12 248.400 66.4532  10
 -13  -2  18 278.895 55.8801  13
  13   2 -18 287.785 68.4681  11
  13   2 -17 1442.00 170.138  11
 -13   2  17 1396.41 216.302   9
 -13  -2  17 1287.08 156.439  13
  13   2 -16 3303.42 289.645  11
 -13   2  16 3279.28 384.587   9
 -13  -2  16 3111.43 370.302   9
 -13  -2  16 3411.50 299.371  13
 -13  -2  15 5162.85 412.164  13
  13   2 -15 5281.68 393.429  11
 -13   2  15 4831.86 516.885   9
 -13  -2  15 4834.81 522.658   9
 -13  -2  14 1389.41 233.608  13
  13   2 -14 1426.58 214.408  11
 -13   2  14 1285.65 289.910   9
 -13  -2  14 1417.29 305.658   9
  13   2 -13 5307.10 432.652  11
  13  -2 -13 5398.68 378.806  11
 -13   2  13 4813.06 560.819   9
 -13  -2  13 5236.46 593.399   9
  13   2 -13 4832.67 471.593  15
 -13   2  13 5308.04 400.999   8
  13   2 -12 5811.53 464.952  11
  13  -2 -12 6140.30 434.329  11
 -13   2  12 5146.47 605.280   9
 -13  -2  12 5938.25 653.803   9
 -13   2  12 6296.65 446.809   8
  13   2 -11 4193.60 405.901  11
  13  -2 -11 4438.75 382.924  11
 -13  -2  11 4155.97 557.383   9
 -13   2  11 4330.60 381.665   8
  13   2 -10 8469.89 572.388  11
  13  -2 -10 8642.52 554.593  11
 -13  -2  10 8486.89 777.833   9
 -13   2  10 8386.96 542.887   8
  13   2  -9 20224.1 882.745  11
  13  -2  -9 21414.2 927.021  11
 -13  -2   9 20885.0 1204.49   9
 -13   2   9 20061.8 856.135   8
  13   2  -8 68630.4 1608.15  11
 -13   2   8 72398.1 1654.51   8
  13   2  -7 3231.44 338.823  11
  13   2  -7 3768.68 419.249  10
 -13  -2   7 3719.08 494.282   9
 -13   2   7 3223.58 351.917   8
  13   2  -6 21794.9 1018.15  10
 -13  -2   6 24583.3 1251.95   9
 -13   2   6 23457.7 948.422   8
  13   2  -5 9860.50 679.979  10
 -13  -2   5 10643.4 817.247   9
 -13   2   5 9301.12 597.323   8
  13  -2  -4 20684.0 828.512  13
 -13   2   4 21604.6 906.615   8
  13  -2  -3 1034.75 186.828  13
  13   2  -3 864.915 218.493  10
 -13  -2   3 463.548 130.778  17
  13   2  -3 728.965 434.209  16
 -13   2   3 964.448 195.412   8
  13   2  -2 4455.55 464.348  10
  13   2  -2 4294.24 1125.14  16
  13  -2  -2 3893.30 370.908  13
 -13   2   2 3760.63 370.446   8
  13  -2  -1 41.8091 44.7261  13
  13   2  -1 155.121 105.267  10
 -13   2   1 29.9076 65.3994   8
  13   2   0 26325.8 1139.23  10
  13   2   0 21732.3 2541.12  16
  13  -2   0 21502.4 888.031  13
 -13   2   0 21529.2 890.443   8
  13   2   1 1161.16 244.079  10
  13  -2   1 1333.37 220.254  13
  13   2   2 5828.17 489.719   7
  13  -2   2 5473.73 425.623   7
  13   2   2 5670.05 522.836  10
  13  -2   2 5539.65 476.006  10
  13   2   2 4945.10 1174.08  16
  13  -2   2 4878.97 433.324  13
  13   2   3 25517.1 1003.78   7
  13  -2   3 22755.1 871.032   7
  13   2   3 24640.0 1077.35  10
  13  -2   3 23761.4 990.167  10
  13   2   3 21757.9 2551.50  16
  13  -2   3 21513.0 905.813  13
  13  -2   4 507.644 154.867  13
  13   2   4 741.395 168.472   7
  13  -2   4 566.228 140.803   7
  13   2   4 971.909 212.506  10
  13   2   5 3459.00 348.193   7
  13  -2   5 3207.48 319.723   7
  13   2   5 3313.09 372.251  10
  13   2   5 2051.57 912.572  16
  13  -2   5 3068.51 332.810  13
  13   2   6 3651.87 337.621   7
  13  -2   6 3428.23 326.640   7
  13   2   6 4302.93 394.745  10
  13   2   6 3334.01 977.705  16
  13  -2   6 3623.95 357.125  13
  13   2   7 20245.6 734.610   7
  13  -2   7 19076.4 729.675   7
  13   2   7 20050.2 784.918  10
  13  -2   7 19154.4 775.762  13
  13  -2   8 499.597 123.100  13
  13  -2   8 357.070 87.1997   7
  13   2   8 233.851 225.614  16
  13  -2   9 7938.58 406.503   7
  13  -2   9 7922.05 471.824  10
  13   2   9 6859.26 971.495  16
  13  -2   9 7914.58 426.071  13
  13  -2  10 920.571 123.408   7
  13  -2  10 722.864 132.653  10
  13   2  10 592.214 234.519  16
  13  -2  10 804.332 120.092  13
  13  -2  11 3566.96 230.431  10
  13  -2  11 5475.97 247.027  13
  13   3 -16 788.522 94.6415  11
 -13  -3  16 949.445 122.055  13
 -13  -3  15 345.797 90.8928  13
  13   3 -15 374.546 74.1976  11
  13   3 -14 7009.04 363.804  11
  13   3 -14 6455.15 398.052  15
 -13  -3  14 6760.76 420.924  13
 -13  -3  13 4042.73 355.738  13
  13   3 -13 4066.21 295.415  11
  13   3 -13 3811.50 366.119  15
 -13   3  13 3981.39 293.436   8
 -13  -3  12 8146.58 540.602  13
  13   3 -12 8203.51 439.920  11
  13   3 -12 8287.00 606.580  15
 -13   3  12 8845.07 466.495   8
 -13  -3  11 4389.09 412.572  13
  13   3 -11 4448.47 329.347  11
  13   3 -11 4371.83 472.906  15
 -13   3  11 5080.24 371.746   8
  13   3 -10 324.739 151.321  15
 -13   3  10 368.356 112.435   8
  13  -3  -9 2036.80 237.062  11
 -13  -3   9 1964.45 336.213   9
 -13   3   9 2257.86 272.345   8
  13  -3  -8 8983.04 551.330  11
 -13  -3   8 8140.51 689.268   9
 -13   3   8 7958.66 527.775   8
  13  -3  -7 3370.95 383.261  11
 -13  -3   7 2925.45 420.504   9
 -13   3   7 2789.15 319.418   8
 -13  -3   6 116.902 96.3775   9
 -13   3   6 265.598 105.681   8
 -13  -3   5 12131.1 839.228   9
 -13   3   5 10499.9 632.685   8
 -13  -3   4 1842.49 327.178   9
 -13   3   4 1554.89 239.720   8
  13   3  -3 9659.81 632.069  10
  13   3  -3 8344.67 1342.99  16
 -13  -3   3 9471.26 748.472   9
 -13   3   3 8019.45 559.193   8
  13   3  -2 7937.89 569.799  10
  13   3  -2 6399.35 1209.42  16
 -13   3   2 6556.07 498.181   8
  13   3  -1 9406.35 602.203  10
  13   3  -1 8482.30 1395.28  16
  13  -3  -1 8580.68 500.070  13
 -13   3   1 8091.32 555.062   8
  13   3   0 4970.73 428.103  10
  13   3   0 3858.94 947.842  16
  13  -3   0 4613.13 370.682  13
 -13   3   0 4322.73 399.563   8
  13  -3   1 178.451 92.8612  13
  13   3   1 104.514 47.2222  10
 -13   3  -1-1.26975 48.6890   8
  13  -3   2 65.5219 87.4602  13
  13   3   2 10.9404 265.174  16
 -13   3  -2-61.0813 43.4396   8
  13   3   3 1773.41 637.846  16
  13  -3   3 2294.50 278.263  13
 -13   3  -3 1864.48 234.147   8
  13  -3   4 38.8082 45.9486  13
  13   3   4 52.6925 219.268  16
 -13   3  -4 25.7785 41.5189   8
  13   3   5 16582.2 1820.46  16
  13  -3   5 19598.9 722.468  13
  13   3   6 5435.14 954.446  16
  13  -3   6 6445.74 396.852  13
  13   3   7 5197.86 857.690  16
  13  -3   7 5230.56 334.636  13
  13   3   8 3084.83 555.121  16
  13  -3   8 3912.87 262.323  13
  13  -3   9 9557.47 349.980  13
  13   4 -12 11722.0 480.887  15
 -13  -4  12 11335.8 366.235  13
 -13  -4  11 33.3911 21.0151  13
  13   4 -11-29.8057 54.8517  15
 -13   4  11 11.8351 26.3435   8
  13   4 -10 1220.61 204.176  15
 -13   4  10 1346.72 151.564   8
 -13  -4  10 1339.32 151.148  13
  13   4  -9 9938.06 617.767  15
 -13   4   9 10942.6 462.218   8
 -13  -4   9 9920.16 419.881  13
  13   4  -8 1747.84 261.470  15
 -13   4   8 1775.43 202.042   8
  13   4  -7 6547.37 535.001  15
 -13   4   7 7795.13 440.143   8
  13   4  -6 3772.57 413.833  15
 -13   4   6 4430.80 338.937   8
  13   4  -5 7913.80 593.232  15
 -13   4   5 9805.50 515.558   8
  13   4  -4 4927.41 458.263  15
 -13   4   4 6368.99 421.528   8
  13   4  -3 530.242 303.177  16
  13   4  -3 259.883 111.971  15
 -13   4   3 369.886 102.544   8
  13   4  -2 3546.12 674.767  16
  13   4  -2 3459.29 346.769  15
 -13   4   2 3862.92 326.745   8
  13   4  -1 3058.29 628.421  16
 -13   4   1 4355.65 345.910   8
  13   4   0 796.175 386.671  16
 -13   4   0 840.657 148.610   8
  13   4   1 828.096 370.146  16
 -13  -4  -1 648.118 144.534   9
 -13   4  -1 552.629 116.122   8
  13   4   2 1572.41 471.567  16
 -13  -4  -2 1883.02 224.853   9
 -13   4  -2 1503.65 180.237   8
  13   4   3 8343.17 1027.55  16
 -13  -4  -3 7775.30 430.184   9
 -13   4  -3 8561.43 389.784   8
  13   4   4 71283.8 2787.49  16
 -13   4  -4 73505.2 1001.57   8
  13   4   5 621.580 243.245  16
 -14   0  19 58.9440 56.4624   9
  14   0 -18 9973.51 405.731  11
 -14   0  18 10061.0 688.038   9
  14   0 -17 11.4878 41.2627  11
 -14   0  17 59.7179 86.8982   9
  14   0 -16 2627.79 272.127  11
 -14   0  16 2997.22 448.523   9
  14   0 -15 25.0707 49.5687  11
 -14   0  15 34.1009 111.181   9
  14   0 -14 24.3725 35.3596  11
 -14   0  14 131.765 146.545   9
  14   0 -13-73.0635 64.7434  11
 -14   0  13-123.914 159.089   9
  14   0 -12 1380.57 232.431  11
 -14   0  12 1296.83 359.941   9
  14   0 -11 103.566 95.5874  11
 -14   0  11-76.1048 135.535   9
  14   0 -10 37656.4 1255.01  11
 -14   0  10 36201.9 1689.23   9
  14   0  -9 191.054 87.3471  11
  14   0  -9 41.8558 61.2673  10
 -14   0   9 115.538 174.181   9
  14   0  -8 21470.3 944.463  11
  14   0  -8 19654.0 872.402  10
 -14   0   8 20578.8 1203.27   9
 -14   0   7 339.145 445.026   1
  14   0  -7-36.7866 72.0183  11
  14   0  -7-76.7129 50.8078  10
 -14   0   7 163.542 109.888  17
 -14   0   7 4.76837 97.4063   9
  14   0  -6 112096. 2227.04  11
 -14   0   6 102032. 2544.72   9
  14   0  -5 11.8926 63.3799  11
  14   0  -5-112.861 77.8245  10
 -14   0   5-21.7826 100.025   9
  14   0  -4 3828.83 410.479  10
 -14   0   4 4427.87 510.111   9
  14   0  -3 81.4788 40.9574   7
  14   0  -3 44.1695 69.4411  11
  14   0  -3 30.2014 56.4232  10
 -14   0   3-55.8641 134.207   2
 -14   0   3 37.0300 50.7232   9
  14   0  -2 5218.41 463.816   7
  14   0  -2 5342.43 497.467  10
 -14   0   2 4403.67 886.685   2
  14   0  -2 5895.66 489.390  13
  14   0  -1 108.398 91.3507  13
  14   0  -1-62.6390 45.0559   7
 -14   0   1-102.268 150.672   2
  14   0  -1 25.0154 48.5494  10
  14   0   0 34774.1 1206.68   7
  14   0   0 36449.5 1348.21  10
  14   0   0 35833.0 1219.77  13
  14   0   1-19.2168 60.9606  13
  14   0   1 149.620 75.7456   7
  14   0   1 112.818 91.8660  10
  14   0   2 88607.2 1973.54   7
  14   0   2 91700.0 2192.76  10
  14   0   2 90655.4 1923.63  13
  14   0   3-63.0663 86.7806  13
  14   0   3-28.4632 58.3431   7
  14   0   3 17.7139 51.0926  10
  14   0   4 4149.51 420.508   7
  14   0   4 4229.16 471.057  10
  14   0   4 4380.08 409.393  13
  14   0   5 225.572 124.642  13
  14   0   5 481.054 186.161   7
  14   0   5 493.340 190.984  10
  14   0   6 17460.5 833.744   7
  14   0   6 19326.8 964.619  10
  14   0   6 18401.0 776.171  13
  14   0   7 25.4576 50.0439  13
  14   0   7-11.4523 47.2163   7
  14   0   7 62.6279 68.2193  10
  14   0   8 32161.9 1031.19   7
  14   0   8 32626.9 1131.68  10
  14   0   8 31662.8 857.113  13
  14   0   9-31.5448 46.3079   7
  14   0   9 76.9565 45.0216  10
  14   0   9-78.5885 305.882  16
  14   0  10 2667.25 243.265   7
  14   0  10 2276.84 244.928  10
  14   0  11-16.7173 35.0096   7
  14   0  11 59.8184 36.2065  10
  14   1 -19 70.9470 27.4466  11
 -14   1  19 64.1662 54.8817   9
  14   1 -18 4797.46 287.199  11
 -14   1  18 4672.07 422.880   9
 -14  -1  18 4728.43 421.735   9
 -14  -1  17 450.785 93.1591  13
  14   1 -17 466.787 98.6839  11
  14  -1 -17 469.650 81.4936  11
 -14   1  17 519.720 163.461   9
 -14  -1  17 611.489 182.660   9
 -14  -1  16 1087.35 169.737  13
  14  -1 -16 1010.80 153.981  11
  14   1 -16 981.762 165.932  11
 -14   1  16 1147.45 276.640   9
 -14  -1  16 1022.79 245.236   9
 -14  -1  15 129.418 69.9770  13
  14   1 -15 79.6380 98.2205  11
  14  -1 -15 146.566 73.3786  11
 -14   1  15 9.20950 103.648   9
 -14  -1  15 281.897 167.844   9
  14   1 -14 17477.0 791.430  11
  14  -1 -14 16931.5 726.706  11
 -14   1  14 16122.2 1103.14   9
 -14  -1  14 15921.3 1091.66   9
  14   1 -13 2958.38 336.494  11
  14  -1 -13 2838.64 313.255  11
 -14   1  13 2909.42 477.238   9
 -14  -1  13 2401.54 433.039   9
  14   1 -12 21632.8 941.852  11
  14  -1 -12 22881.8 915.064  11
 -14   1  12 20963.9 1288.90   9
 -14  -1  12 20982.0 1294.58   9
  14   1 -11 796.078 182.250  11
  14  -1 -11 1039.73 198.103  11
 -14   1  11 754.451 241.517   9
 -14  -1  11 856.700 256.116   9
 -14   1  11 851.834 169.207   8
  14   1 -10 53416.2 1470.96  11
  14  -1 -10 55133.3 1469.66  11
 -14   1  10 51775.4 2006.79   9
 -14  -1  10 54617.2 2053.33   9
 -14   1  10 50777.3 1295.71   8
  14   1  -9 29.3428 40.9619  11
  14  -1  -9-31.1558 47.7413  11
 -14   1   9 131.882 90.4359   9
 -14  -1   9 125.361 62.6514   9
 -14   1   9 25.5977 48.3104   8
  14   1  -8 432.678 138.106  11
  14  -1  -8 530.460 164.138  11
  14   1  -8 450.055 131.326  10
 -14   1   8 383.646 202.792   9
 -14  -1   8 613.882 209.175   9
 -14   1   8 534.643 129.765   8
  14   1  -7 2932.33 344.203  11
  14  -1  -7 4012.11 475.200  11
  14   1  -7 3280.02 377.634  10
 -14   1   7 2927.59 445.882   9
 -14  -1   7 3800.90 510.222   9
 -14   1   7 2769.48 301.143   8
 -14   1   6 101245. 6048.24   1
  14   1  -6 122241. 2167.22  11
  14   1  -6 126104. 2403.51  10
 -14  -1   6 96171.1 5454.82  17
 -14   1   6 112768. 4509.73   2
 -14   1   6 122899. 2795.57   9
 -14  -1   6 137900. 2995.03   9
 -14   1   6 118149. 1966.57   8
  14   1  -5 5206.09 438.986  11
 -14   1   5 4793.51 1301.96   1
  14   1  -5 4899.38 481.134  10
 -14   1   5 3938.99 825.212   2
 -14  -1   5 3845.02 1101.77  17
 -14  -1   5 5893.44 611.916   9
 -14   1   5 4897.44 396.504   8
 -14   1   4 17061.4 2417.17   1
  14   1  -4 17755.4 5556.57   4
  14   1  -4 23665.5 913.308  11
  14   1  -4 23217.0 1059.44  10
 -14  -1   4 18600.2 2376.89  17
 -14   1   4 19716.1 1913.62   2
  14  -1  -4 21541.5 904.597  13
  14   1  -3 6165.42 542.625  10
  14  -1  -3 5580.13 472.321  10
 -14  -1   3 4558.25 1154.45  17
 -14   1   3 4370.84 921.011   2
  14  -1  -3 5672.01 468.778  13
  14  -1  -3 5363.57 444.917   7
  14  -1  -2 39636.5 1215.54   7
  14   1  -2 45633.6 1510.30  10
  14  -1  -2 40848.9 1312.20  10
 -14  -1   2 28452.7 2864.11  17
 -14   1   2 33296.5 2539.18   2
  14  -1  -2 41351.4 1276.56  13
  14   1  -1 2312.14 321.728   7
  14  -1  -1 2635.60 312.962   7
  14   1  -1 2987.28 383.487  10
  14  -1  -1 2364.73 328.519  10
  14  -1  -1 2725.63 330.622  13
  14   1   0 5522.97 490.929   7
  14  -1   0 4985.29 440.229   7
  14   1   0 5713.50 544.233  10
  14  -1   0 5354.73 498.025  10
  14  -1   0 4893.47 442.376  13
  14   1   1 1885.41 324.704   7
  14  -1   1 1391.22 233.474   7
  14   1   1 1894.66 389.494  10
  14  -1   1 1611.93 276.922  10
  14  -1   1 1501.06 233.831  13
  14   1   2 6967.26 546.630   7
  14  -1   2 6158.87 495.379   7
  14   1   2 7239.31 612.589  10
  14  -1   2 6909.55 572.179  10
  14  -1   2 6331.18 500.666  13
  14   1   3 3179.43 364.214   7
  14  -1   3 2556.91 320.718   7
  14   1   3 3043.97 406.356  10
  14  -1   3 2858.78 370.257  10
  14  -1   3 2665.38 323.738  13
  14   1   4 5462.50 474.190   7
  14  -1   4 4408.35 413.593   7
  14   1   4 4856.17 498.760  10
  14  -1   4 4746.31 474.448  10
  14  -1   4 4274.25 408.661  13
  14   1   5 6733.37 514.918   7
  14  -1   5 6241.85 484.659   7
  14   1   5 7174.88 588.521  10
  14  -1   5 6464.54 544.398  10
  14   1   5 5979.28 1321.21  16
  14  -1   5 5976.55 466.589  13
  14   1   6 2450.72 301.209   7
  14  -1   6 2111.90 280.804   7
  14   1   6 2597.59 338.471  10
  14  -1   6 2581.31 337.444  10
  14   1   6 1480.91 659.102  16
  14  -1   6 2197.18 280.749  13
  14   1   7 1729.43 236.740   7
  14  -1   7 1450.57 217.181   7
  14   1   7 1680.88 258.928  10
  14  -1   7 1356.31 234.736  10
  14   1   7 1361.62 654.735  16
  14  -1   7 1585.92 216.685  13
  14   1   8 9015.98 506.704   7
  14  -1   8 8654.08 503.011   7
  14   1   8 8973.03 544.486  10
  14  -1   8 8687.00 558.508  10
  14   1   8 7499.92 1221.66  16
  14  -1   8 8576.70 468.516  13
  14   1   9 6667.07 388.956   7
  14  -1   9 6171.85 396.218   7
  14   1   9 6021.54 394.695  10
  14  -1   9 6413.84 441.885  10
  14   1   9 5377.73 892.778  16
  14  -1   9 5881.47 347.517  13
  14  -1  10 108.623 38.1452  13
  14   1  10 83.2609 40.1874   7
  14  -1  10 8.75078 31.7476   7
  14   1  10 130.300 57.0792  10
  14  -1  10 132.828 70.6719  10
  14   1  10 293.181 198.125  16
  14  -1  10 330.003 208.138  16
  14  -1  11-33.8078 31.9005   7
  14  -1  11-37.8677 39.4824  10
  14   2 -18 9490.43 317.847  11
  14   2 -17 10374.1 411.145  11
 -14  -2  17 9798.50 385.102  13
 -14  -2  16 741.440 133.215  13
  14   2 -16 792.402 132.106  11
 -14   2  16 699.596 149.516   9
 -14  -2  16 757.957 175.417   9
 -14  -2  15 596.224 139.153  13
  14   2 -15 527.129 118.546  11
 -14   2  15 411.534 136.541   9
 -14  -2  15 547.544 167.912   9
 -14  -2  14-52.0190 52.5192  13
  14   2 -14-82.3153 75.5472  11
  14  -2 -14-19.0196 29.7677  11
 -14   2  14-155.351 138.306   9
 -14  -2  14-31.4837 78.4218   9
  14   2 -13 39.3233 55.9085  11
  14  -2 -13 87.4102 42.8556  11
 -14   2  13 117.677 117.876   9
 -14  -2  13 68.6322 66.4037   9
  14   2 -13-44.6847 53.2546  15
  14   2 -12 16197.5 735.024  11
  14  -2 -12 17301.9 701.459  11
 -14  -2  12 16205.6 1040.24   9
 -14   2  12 16160.1 692.798   8
  14   2 -11 26101.6 958.458  11
  14  -2 -11 26689.7 919.432  11
 -14  -2  11 25795.6 1339.39   9
 -14   2  11 25372.5 889.236   8
  14   2 -10 11437.3 643.666  11
  14  -2 -10 11645.1 630.404  11
 -14  -2  10 12146.4 913.140   9
 -14   2  10 10750.1 589.568   8
  14   2  -9 13702.3 701.297  11
  14  -2  -9 14151.5 734.299  11
 -14  -2   9 14240.6 988.766   9
 -14   2   9 13020.8 668.975   8
  14   2  -8 7108.30 501.348  11
 -14  -2   8 7895.15 727.677   9
 -14   2   8 7448.96 515.664   8
  14   2  -7 13769.3 804.953  10
 -14  -2   7 14199.9 970.825   9
 -14   2   7 13258.2 694.971   8
  14   2  -6 5092.21 485.104  10
 -14  -2   6 4857.86 559.937   9
 -14   2   6 4696.31 413.698   8
  14   2  -5 1173.93 235.095  10
 -14  -2   5 1560.73 325.950   9
 -14   2   5 1430.38 233.799   8
  14   2  -4 21680.9 1018.96  10
 -14  -2   4 22937.9 1209.09   9
  14  -2  -4 19097.3 805.157  13
 -14   2   4 19463.5 842.326   8
  14   2  -3 21992.9 1025.78  10
  14   2  -3 20501.2 2222.05  16
  14  -2  -3 18824.3 814.842  13
 -14   2   3 20785.3 858.018   8
  14  -2  -2 1054.15 192.339  13
  14   2  -2 1531.10 277.063  10
 -14   2   2 1244.14 211.888   8
  14   2  -1 27362.9 1158.47  10
  14   2  -1 21672.9 2434.54  16
  14  -2  -1 23302.2 915.624  13
 -14   2   1 24587.4 899.549   8
  14   2   0 40747.0 1409.14  10
  14   2   0 36599.5 3230.81  16
  14  -2   0 35179.6 1137.15  13
  14  -2   1 142.790 86.3373  13
  14   2   1 145.607 78.3518  10
  14  -2   2 18048.3 742.635   7
  14   2   2 19672.2 944.738  10
  14  -2   2 18192.8 823.358  10
  14   2   2 16432.8 2192.25  16
  14  -2   2 17177.2 793.190  13
  14  -2   3 6677.28 446.951   7
  14   2   3 7523.23 571.839  10
  14  -2   3 6712.55 499.671  10
  14  -2   3 6454.91 477.872  13
  14  -2   4 4222.27 351.791   7
  14   2   4 4148.48 403.573  10
  14  -2   4 4016.37 379.725  10
  14   2   4 3857.84 1055.52  16
  14  -2   4 3937.68 370.290  13
  14  -2   5 8172.31 473.058   7
  14   2   5 8554.88 554.812  10
  14  -2   5 7562.14 516.301  10
  14   2   5 6893.96 1302.94  16
  14  -2   5 7835.82 505.297  13
  14  -2   6 4986.90 350.871   7
  14   2   6 5607.41 405.535  10
  14  -2   6 4888.85 401.620  10
  14   2   6 4615.70 1008.08  16
  14  -2   6 5093.05 388.158  13
  14  -2   7 123.151 70.1569  13
  14  -2   7 110.954 59.3904   7
  14   2   7 61.6142 49.2976  10
  14  -2   7 29.2712 42.0210  10
  14  -2   8 4133.68 274.678   7
  14  -2   8 4145.95 315.990  10
  14   2   8 3328.33 695.382  16
  14  -2   8 4065.21 295.123  13
  14  -2   9 3177.21 203.560   7
  14  -2   9 3261.66 249.368  10
  14   2   9 3279.60 566.704  16
  14  -2   9 3465.31 241.509  13
 -14  -3  15 5677.10 306.620  13
  14   3 -14 12860.3 414.247  11
  14   3 -14 12574.9 488.943  15
 -14  -3  14 13730.0 548.046  13
 -14  -3  13 1867.80 222.684  13
  14   3 -13 1807.17 170.646  11
  14   3 -13 1599.51 219.765  15
 -14  -3  12 1619.72 223.877  13
  14   3 -12 1513.26 242.689  15
 -14   3  12 1716.62 195.562   8
 -14  -3  11 0.61213 53.3171  13
  14   3 -11-34.9426 52.7711  15
 -14   3  11 58.4868 57.9380   8
  14  -3 -10 16398.2 597.523  11
 -14  -3  10 15637.5 880.629   9
  14   3 -10 15127.5 874.525  15
 -14   3  10 16345.9 657.378   8
  14  -3  -9 6389.01 398.083  11
 -14  -3   9 5670.91 552.395   9
 -14   3   9 6986.04 446.539   8
  14  -3  -8 5493.67 406.485  11
 -14  -3   8 5535.94 540.712   9
 -14   3   8 5045.47 391.649   8
  14  -3  -7 10628.9 619.701  11
 -14  -3   7 9394.20 721.098   9
 -14   3   7 9236.04 548.121   8
 -14  -3   6 2246.52 344.944   9
 -14   3   6 2244.67 271.499   8
 -14  -3   5 5092.26 527.872   9
 -14   3   5 4527.80 392.183   8
 -14  -3   4 6506.71 595.749   9
 -14   3   4 5543.24 433.775   8
 -14  -3   3 9688.84 724.161   9
 -14   3   3 8351.08 529.465   8
  14   3  -2 1893.45 263.361  10
  14   3  -2 1545.88 554.707  16
 -14   3   2 1900.06 249.913   8
  14  -3  -1 613.953 133.625  13
  14   3  -1 534.675 128.479  10
  14   3  -1 248.733 228.701  16
 -14   3   1 359.982 103.308   8
  14   3   0 8357.19 518.993  10
  14   3   0 7229.40 1230.96  16
  14  -3   0 7297.12 444.817  13
 -14   3   0 6817.63 447.086   8
  14  -3   1 54.9729 31.5275  13
  14   3   1 96.1515 60.8847  10
  14   3   1 143.188 330.776  16
 -14   3  -1 32.7506 40.6013   8
  14  -3   2 756.243 143.167  13
  14   3   2 486.397 263.341  16
 -14   3  -2 649.636 124.899   8
  14   3   3 5743.12 1044.32  16
  14  -3   3 6240.56 397.835  13
 -14   3  -3 5929.74 352.978   8
  14   3   4 2308.25 652.812  16
  14  -3   4 2472.16 243.710  13
  14   3   5 1239.34 431.760  16
  14  -3   5 1345.54 170.398  13
  14   3   6 13205.1 1301.02  16
  14  -3   6 14717.1 524.212  13
  14   3   7 7035.62 809.850  16
  14  -3   7 8452.52 359.043  13
  14   4 -11 7989.69 398.534  15
  14   4 -10 1606.88 204.688  15
 -14   4  10 1723.69 152.181   8
  14   4  -9 11919.4 598.928  15
 -14   4   9 12263.3 440.857   8
  14   4  -8 9692.98 568.235  15
 -14   4   8 9947.44 418.599   8
  14   4  -7 70.6612 82.4304  15
 -14   4   7-16.9032 37.3010   8
  14   4  -6 1435.63 229.770  15
 -14   4   6 1574.08 180.398   8
  14   4  -5 4478.03 400.035  15
 -14   4   5 5484.17 350.243   8
  14   4  -4 15245.0 717.221  15
 -14   4   4 18614.1 649.474   8
  14   4  -3 3654.88 331.359  15
 -14   4   3 4795.44 325.153   8
  14   4  -2 617.144 256.169  16
  14   4  -2 420.917 99.8528  15
 -14   4   2 747.383 129.358   8
  14   4  -1 1247.86 372.355  16
 -14   4   1 1242.63 158.960   8
  14   4   0 18248.2 1393.69  16
 -14   4   0 19848.2 609.493   8
  14   4   1 14.9073 155.893  16
 -14   4  -1 244.950 64.5698   8
  14   4   2 4438.54 652.420  16
 -14   4  -2 5221.93 262.161   8
  14   4   3 14512.2 1101.67  16
  14   4   4 157.256 112.597  16
  15   0 -18 12090.3 397.311  11
 -15   0  18 11692.2 659.470   9
  15   0 -17 3.39163 27.6472  11
 -15   0  17 36.4410 67.3267   9
  15   0 -16 12856.4 562.359  11
 -15   0  16 12680.3 872.285   9
  15   0 -15 47.9670 58.5396  11
 -15   0  15-50.1623 68.0442   9
  15   0 -14 5682.83 431.667  11
 -15   0  14 5726.00 640.080   9
  15   0 -13-31.1859 57.2763  11
 -15   0  13 31.8225 110.465   9
  15   0 -12 6357.94 484.988  11
 -15   0  12 6368.18 712.378   9
  15   0 -11 40.8907 84.9978  11
 -15   0  11 95.2591 63.3165   9
  15   0 -10 6410.69 506.020  11
 -15   0  10 5578.53 661.873   9
  15   0  -9-43.1580 70.1126  11
 -15   0   9-4.60139 134.863   9
  15   0  -8 31428.3 1141.49  11
  15   0  -8 30197.2 1079.38  10
 -15   0   8 30661.5 1474.70   9
  15   0  -7 61.6808 47.2245  11
  15   0  -7 75.4335 64.3802  10
 -15   0   7-7.87472 115.044   9
  15   0  -6 13435.1 761.544  11
  15   0  -6 11441.4 694.702  10
 -15   0   6 12348.9 903.369   9
  15   0  -5 23.1440 61.6000  11
  15   0  -5 35.5618 50.4236  10
 -15   0   5-8.49212 62.5165   9
  15   0  -4 41428.9 1375.68  10
 -15   0   4 46284.8 1673.73   9
  15   0  -3-146.736 117.500  11
  15   0  -3-28.2917 91.7574  10
 -15   0   3 31.3993 45.4876   9
  15   0  -2 15993.3 831.964   7
  15   0  -2 15963.4 884.386  10
  15   0  -1 23.3902 44.0945   7
  15   0  -1 113.375 99.1008  11
  15   0  -1 97.2135 72.9678  10
  15   0   0 848.464 192.730  13
  15   0   0 801.955 180.514   7
  15   0   0 792.089 196.986  10
  15   0   1-0.73134 77.5532  13
  15   0   1-5.62853 51.5155   7
  15   0   1 105.529 77.5482  10
  15   0   2 57318.0 1560.43   7
  15   0   2 59248.5 1744.51  10
  15   0   2 58395.2 1528.07  13
  15   0   3-23.8350 92.5957  13
  15   0   3 39.0360 64.8545   7
  15   0   3 35.2084 63.7619  10
  15   0   4 1067.01 190.595  13
  15   0   4 1120.38 209.623   7
  15   0   4 1041.14 229.618  10
  15   0   5 68.8529 49.9688  13
  15   0   5-80.2837 91.6812   7
  15   0   5 15.2214 56.7948  10
  15   0   6 27626.8 980.092   7
  15   0   6 27373.8 1064.87  10
  15   0   6 26712.4 856.515  13
  15   0   7 8.11500 49.3650   7
  15   0   7 17.8147 41.6024  10
  15   0   8 8422.18 466.610   7
  15   0   8 7908.53 493.179  10
  15   0   9 9.37892 23.5312   7
  15   0   9 41.8506 44.8264  10
  15   0  10 7953.57 337.707   7
  15   0  10 7962.04 351.686  10
  15   1 -18 1797.62 154.090  11
 -15   1  18 1716.19 219.661   9
 -15  -1  18 1432.63 201.019   9
 -15  -1  17 342.510 67.4027  13
  15   1 -17 527.752 102.398  11
  15  -1 -17 382.138 69.9515  11
 -15   1  17 542.166 153.533   9
 -15  -1  17 675.588 169.333   9
 -15  -1  16 29430.4 784.984  13
  15   1 -16 32750.9 878.436  11
  15  -1 -16 32464.7 783.389  11
 -15   1  16 31040.9 1244.24   9
 -15  -1  16 32680.1 1300.95   9
 -15  -1  15 1880.90 229.439  13
  15   1 -15 2020.04 237.086  11
  15  -1 -15 2085.11 226.140  11
 -15   1  15 1886.68 330.495   9
 -15  -1  15 1841.39 344.093   9
  15   1 -14 8476.01 522.188  11
  15  -1 -14 8526.53 492.740  11
 -15   1  14 8028.01 723.995   9
 -15  -1  14 7666.81 724.065   9
  15   1 -13 2379.71 291.330  11
  15  -1 -13 2126.25 257.706  11
 -15   1  13 2206.01 397.666   9
 -15  -1  13 2268.98 396.340   9
  15   1 -12 4834.25 427.670  11
  15  -1 -12 4643.06 397.610  11
 -15   1  12 4215.36 558.970   9
 -15  -1  12 5109.56 627.208   9
  15   1 -11 10675.4 644.488  11
  15  -1 -11 10089.5 607.064  11
 -15   1  11 9255.25 825.817   9
 -15  -1  11 9978.09 877.774   9
  15   1 -10 11723.7 680.025  11
  15  -1 -10 12142.8 684.586  11
 -15   1  10 11348.2 909.441   9
 -15  -1  10 12399.2 957.317   9
 -15   1  10 10987.1 581.574   8
  15   1  -9 6204.50 488.591  11
  15  -1  -9 6302.89 499.830  11
 -15   1   9 5860.72 641.715   9
 -15  -1   9 5710.68 633.401   9
 -15   1   9 5635.75 414.149   8
  15   1  -8 1259.25 228.257  11
  15  -1  -8 1395.06 245.631  11
  15   1  -8 1304.63 249.793  10
 -15   1   8 1221.60 292.786   9
 -15  -1   8 1521.04 343.299   9
 -15   1   8 1019.42 178.402   8
  15   1  -7 14695.2 745.094  11
  15   1  -7 14566.2 803.715  10
 -15   1   7 13713.9 963.030   9
 -15  -1   7 14739.2 999.581   9
 -15   1   7 14146.3 653.404   8
  15   1  -6 12070.4 669.721  11
  15   1  -6 11509.6 727.219  10
 -15   1   6 11515.7 857.055   9
 -15  -1   6 13089.0 933.135   9
 -15   1   6 10934.4 571.236   8
  15   1  -5 753.677 160.638  11
  15   1  -5 854.877 197.333  10
 -15  -1   5 1084.14 295.962   9
  15   1  -4 61461.3 1446.43  11
  15   1  -4 59631.9 1702.78  10
 -15  -1   4 63265.4 2002.98   9
  15   1  -3 11462.5 755.754  10
  15  -1  -3 11361.1 666.430  10
  15   1  -3 11634.4 1692.44  16
  15  -1  -3 11373.5 669.900  13
  15  -1  -2 109207. 2030.18   7
  15   1  -2 116266. 2420.93  10
  15  -1  -2 110206. 2138.23  10
  15   1  -2 111746. 5453.17  16
  15  -1  -2 107415. 2074.65  13
  15  -1  -1 2123.78 283.951   7
  15   1  -1 2428.20 345.600  10
  15  -1  -1 2062.06 307.877  10
  15  -1  -1 2272.47 298.095  13
  15   1   0 18488.6 906.525   7
  15  -1   0 17993.6 826.208   7
  15   1   0 18978.5 980.629  10
  15  -1   0 17496.9 882.325  10
  15  -1   0 18505.2 861.924  13
  15   1   1 23573.5 1017.00   7
  15  -1   1 21056.4 893.080   7
  15   1   1 23124.0 1095.21  10
  15  -1   1 21460.5 980.274  10
  15  -1   1 21056.5 916.087  13
  15   1   2 10222.4 656.718   7
  15  -1   2 10097.7 615.333   7
  15   1   2 9973.11 702.724  10
  15  -1   2 9298.48 646.927  10
  15  -1   2 9746.48 616.006  13
  15   1   3 7049.18 529.503   7
  15  -1   3 6436.36 482.607   7
  15   1   3 7293.65 587.716  10
  15  -1   3 6836.49 550.888  10
  15   1   3 6472.19 1418.90  16
  15  -1   3 6888.88 506.060  13
  15   1   4 38744.8 1215.53   7
  15  -1   4 36954.1 1152.56   7
  15   1   4 38961.6 1329.87  10
  15  -1   4 37768.1 1268.15  10
  15   1   4 36777.4 3126.38  16
  15  -1   4 36985.6 1144.24  13
  15   1   5 5627.39 440.492   7
  15  -1   5 5386.30 424.799   7
  15   1   5 5645.83 483.350  10
  15  -1   5 5285.05 463.162  10
  15   1   5 5014.34 1109.97  16
  15  -1   5 5353.40 417.598  13
  15   1   6 17533.9 740.342   7
  15  -1   6 16218.9 704.774   7
  15   1   6 17309.6 798.715  10
  15  -1   6 16498.8 781.417  10
  15   1   6 14153.5 1789.72  16
  15  -1   6 15887.1 679.217  13
  15   1   7 2286.47 249.176   7
  15  -1   7 2231.38 244.074   7
  15   1   7 2346.56 269.497  10
  15  -1   7 2031.36 257.564  10
  15   1   7 1956.20 632.085  16
  15  -1   7 2148.28 229.484  13
  15   1   8 19822.5 652.290   7
  15  -1   8 18328.4 640.505   7
  15   1   8 19555.3 688.060  10
  15  -1   8 18918.3 721.283  10
  15   1   8 17304.3 1583.87  16
  15  -1   8 18825.4 600.976  13
  15  -1   9 3339.50 239.645   7
  15   1   9 3244.83 227.975  10
  15  -1   9 3327.28 270.217  10
  15   1   9 3000.01 542.565  16
  15   1   9 3633.09 238.342   7
  15   2 -17 10742.6 349.304  11
  15   2 -16 6526.00 325.901  11
 -15  -2  16 6579.72 339.238  13
 -15  -2  15 2940.12 264.645  13
  15   2 -15 2974.12 245.099  11
 -15  -2  15 2925.79 344.231   9
 -15  -2  14 425.944 113.999  13
  15   2 -14 478.963 104.910  11
  15  -2 -14 473.405 98.3008  11
 -15  -2  14 470.779 152.479   9
  15   2 -13 8533.32 475.387  11
  15  -2 -13 8045.65 421.073  11
 -15  -2  13 7563.09 659.745   9
  15   2 -13 8159.35 537.553  15
  15   2 -12 69.4281 46.6644  11
  15  -2 -12 20.5265 52.4306  11
 -15  -2  12 161.686 127.175   9
 -15   2  12 123.646 72.3430   8
  15   2 -11 29755.3 946.172  11
  15  -2 -11 29167.7 919.978  11
 -15  -2  11 28887.9 1359.32   9
 -15   2  11 28042.2 885.472   8
  15   2 -10 364.607 109.300  11
  15  -2 -10 557.433 133.827  11
 -15  -2  10 646.417 208.566   9
 -15   2  10 549.790 129.548   8
  15   2  -9 7797.83 495.279  11
  15  -2  -9 7923.12 526.824  11
 -15  -2   9 8406.72 750.980   9
 -15   2   9 7467.18 474.607   8
  15   2  -8-83.0804 55.7902  11
  15  -2  -8-3.49490 56.7181  11
 -15  -2   8 30.0385 74.7971   9
 -15   2   8 25.7592 32.1188   8
 -15  -2   7 17624.9 1066.71   9
 -15   2   7 16238.0 727.331   8
  15   2  -6 14410.2 806.422  10
 -15  -2   6 13745.9 933.658   9
 -15   2   6 13023.3 655.673   8
  15   2  -5 2347.64 327.905  10
 -15  -2   5 2811.21 425.150   9
 -15   2   5 2260.92 272.279   8
  15   2  -4 21522.2 992.316  10
 -15  -2   4 22753.8 1186.64   9
 -15   2   4 20633.2 820.419   8
  15   2  -3 20597.9 974.219  10
  15   2  -3 19803.7 2074.57  16
 -15  -2   3 21067.1 1141.53   9
  15  -2  -3 17881.7 778.556  13
 -15   2   3 19304.0 778.688   8
  15  -2  -2 136.230 72.6325  13
  15   2  -2 300.208 143.921  10
 -15   2   2 299.810 93.7790   8
  15   2  -1 1610.63 279.382  10
  15   2  -1 1100.50 544.676  16
  15  -2  -1 1310.84 218.562  13
  15  -2   0 1019.94 189.156  13
  15   2   0 1029.65 222.252  10
  15   2   0 765.381 366.068  16
  15  -2   1 620.700 149.784  13
  15   2   1 921.979 207.739  10
  15   2   1 649.103 231.070  16
  15  -2   2 1737.58 214.547   7
  15   2   2 2384.63 302.881  10
  15  -2   2 2027.24 262.453  10
  15   2   2 1513.25 706.267  16
  15  -2   2 1911.26 258.620  13
  15  -2   3 6885.11 416.335   7
  15   2   3 7358.61 521.662  10
  15  -2   3 6416.35 448.154  10
  15   2   3 6121.31 1183.37  16
  15  -2   3 6570.81 458.129  13
  15  -2   4 2279.52 231.359   7
  15   2   4 2879.99 305.246  10
  15  -2   4 2343.19 262.237  10
  15   2   4 2225.87 713.428  16
  15  -2   4 2570.47 271.495  13
  15  -2   5 109.038 68.8049  13
  15  -2   5 80.8132 60.0033   7
  15   2   5 79.3243 52.0408  10
  15  -2   5 43.7619 41.2227  10
  15   2   5 167.077 232.409  16
  15  -2   6 5948.77 329.550   7
  15   2   6 6497.84 370.770  10
  15  -2   6 5902.63 377.426  10
  15   2   6 5194.18 942.138  16
  15  -2   6 6127.00 383.394  13
  15  -2   7 12739.0 428.449   7
  15  -2   7 12634.1 501.067  10
  15  -2   7 13050.7 508.607  13
  15  -2   8 16178.9 483.615  10
  15   2   8 17509.1 1255.39  16
 -15  -3  14 2303.30 194.155  13
  15   3 -13 3556.42 281.854  15
 -15  -3  13 3849.41 280.763  13
 -15  -3  12 11811.7 541.767  13
  15   3 -12 11399.7 596.488  15
 -15  -3  11 1107.47 178.330  13
  15   3 -11 984.494 189.592  15
 -15   3  11 1040.94 144.989   8
 -15  -3  10 6681.89 454.488  13
  15  -3 -10 7021.57 358.781  11
 -15  -3  10 7222.38 547.107   9
  15   3 -10 6485.47 530.334  15
 -15   3  10 7083.73 397.421   8
  15  -3  -9 849.211 137.190  11
 -15  -3   9 758.379 178.487   9
 -15   3   9 947.972 149.383   8
  15  -3  -8 3290.08 283.559  11
 -15  -3   8 3183.04 389.033   9
 -15   3   8 3302.78 290.730   8
  15  -3  -7 9667.76 539.830  11
 -15  -3   7 8936.61 666.377   9
 -15   3   7 8283.71 474.463   8
  15  -3  -6 3.11671 45.8732  11
 -15  -3   6-15.3227 74.5738   9
 -15   3   6 77.6933 65.8200   8
 -15  -3   5 2625.17 355.516   9
 -15   3   5 2457.11 264.594   8
  15  -3  -4 981.968 259.089  11
 -15  -3   4 604.882 178.940   9
 -15   3   4 514.408 122.325   8
  15   3  -3 16758.5 1575.92  16
 -15  -3   3 19965.6 989.882   9
 -15   3   3 18306.6 718.871   8
  15   3  -2 1875.75 568.570  16
 -15  -3   2 2150.72 329.236   9
 -15   3   2 1762.75 214.264   8
  15   3  -1 2487.49 663.653  16
 -15  -3   1 3138.88 382.804   9
  15  -3  -1 2320.46 230.346  13
 -15   3   1 2484.99 248.908   8
  15   3   0 1341.63 504.718  16
  15  -3   0 1644.70 196.636  13
 -15   3   0 1502.33 183.392   8
  15   3   1 6274.45 1042.86  16
  15  -3   1 6451.21 384.395  13
 -15   3  -1 6924.20 370.008   8
  15   3   2 2874.67 722.928  16
  15  -3   2 2544.03 230.602  13
  15  -3   3 301.856 77.2358  13
  15   3   3 349.377 202.375  16
  15  -3   4 211.655 69.1302  13
  15   3   4 57.1445 172.613  16
  15   3   5 912.869 267.632  16
  15  -3   5 1698.77 164.376  13
  15   3   6 2507.56 440.543  16
  15  -3   6 3573.31 209.060  13
  15   4 -10 601.896 114.253  15
  15   4  -9 2289.08 222.777  15
 -15   4   9 2258.45 160.709   8
  15   4  -8 5252.25 358.830  15
 -15   4   8 5300.27 263.552   8
  15   4  -7 3881.02 318.715  15
 -15   4   7 3949.81 238.717   8
  15   4  -6 31.9683 40.0287  15
 -15   4   6-24.5170 38.4559   8
  15   4  -5 30988.1 882.039  15
 -15   4   5 35339.8 758.119   8
  15  -4  -4 11776.1 394.870  11
 -15   4   4 11788.8 439.679   8
  15  -4  -3 4035.27 248.849  11
 -15   4   3 3651.66 239.587   8
  15  -4  -2 570.692 108.128  11
 -15   4   2 454.933 86.9430   8
  15  -4  -1 13300.9 535.137  11
 -15   4   1 8451.52 333.710   8
  15  -4   0 18025.2 697.646  11
 -15   4   0 7744.29 286.675   8
  15  -4   1 1558.20 198.090  11
 -16   0  18 7326.34 432.341   9
  16   0 -17 11.0538 22.0553  11
 -16   0  17 11.2553 54.0306   9
  16   0 -16 21441.1 656.588  11
 -16   0  16 20882.8 999.649   9
  16   0 -15 36.2734 56.3248  11
 -16   0  15-68.8150 119.043   9
  16   0 -14 11523.3 583.757  11
 -16   0  14 10709.1 822.246   9
  16   0 -13-8.56582 72.4739  11
 -16   0  13-16.3320 113.225   9
  16   0 -12 25765.6 942.300  11
 -16   0  12 23478.2 1304.16   9
  16   0 -11-27.6207 53.5277  11
 -16   0  11-105.396 108.618   9
  16   0 -10 525.289 135.398  11
 -16   0  10 288.261 105.915   9
  16   0  -9 25.4789 38.8052  11
 -16   0   9 76.2238 113.149   9
  16   0  -8 81233.8 1783.13  11
  16   0  -8 78150.9 1684.32  10
 -16   0   8 75122.7 2271.38   9
  16   0  -7-8.40837 58.8060  11
  16   0  -7 24.8397 66.9211  10
 -16   0   7-65.5733 94.2857   9
  16   0  -6 12840.8 717.924  11
  16   0  -6 11463.3 673.765  10
 -16   0   6 12516.9 897.773   9
  16   0  -5 98.7515 80.3425  11
  16   0  -5 1.88583 57.2254  10
 -16   0   5-84.2336 79.4601   9
  16   0  -4 4428.26 426.152  11
  16   0  -4 3645.56 392.522  10
 -16   0   4 4274.51 512.826   9
  16   0  -3 72.8723 71.6188  11
  16   0  -3-12.0412 37.2411  10
 -16   0   3-56.0801 106.636   9
  16   0  -2 22999.7 1025.04  10
 -16   0   2 25877.3 1197.89   9
  16   0  -1 10.4550 61.9517  11
  16   0  -1-80.5086 75.3509  10
 -16   0   1 19.5013 65.9851   9
  16   0  -1-87.6301 102.672   7
  16   0   0 414.480 124.081   7
  16   0   0 594.595 145.784  11
  16   0   0 231.015 101.376  10
 -16   0   0 417.071 141.567   9
  16   0   1 1.40655 45.6841   7
  16   0   1-6.59335 60.5684  10
 -16   0  -1-49.1503 62.3069   9
  16   0   2 2120.71 285.759   7
  16   0   2 2240.43 324.635  10
 -16   0  -2 1777.99 275.848   9
  16   0   3-0.32337 50.2162   7
  16   0   3-8.12154 77.5015  10
  16   0   4 4577.96 396.042   7
  16   0   4 4585.91 427.521  10
  16   0   5 7.70787 55.1390   7
  16   0   5 77.0833 76.1316  10
  16   0   6 40138.1 1045.01   7
  16   0   6 39670.0 1134.37  10
  16   0   7 31.6044 30.4469   7
  16   0   7-82.3217 64.8307  10
  16   0   7-126.755 236.281  16
  16   0   8 26311.9 692.810   7
  16   0   8 26495.3 738.842  10
  16   0   9 12.4983 18.3527   7
  16   1 -17 1429.58 141.760  11
 -16   1  17 1258.87 182.114   9
 -16  -1  17 1158.40 196.206   9
 -16  -1  16 4812.00 275.060  13
  16   1 -16 5898.92 336.577  11
  16  -1 -16 5704.38 291.155  11
 -16   1  16 4840.02 425.183   9
 -16  -1  16 5650.53 495.166   9
 -16  -1  15 213.238 65.5407  13
  16   1 -15 359.069 89.4120  11
  16  -1 -15 360.572 91.2830  11
 -16   1  15 164.832 102.702   9
 -16  -1  15 169.645 136.669   9
  16   1 -14 17391.7 684.009  11
  16  -1 -14 17588.6 655.207  11
 -16   1  14 16121.7 929.820   9
 -16  -1  14 16405.8 981.617   9
  16   1 -13 38.4114 48.6820  11
  16  -1 -13 76.8388 70.7357  11
 -16   1  13-17.5631 76.7065   9
 -16  -1  13 68.7729 90.0105   9
  16   1 -12 16322.3 740.228  11
  16  -1 -12 15921.3 702.243  11
 -16   1  12 14219.0 943.523   9
 -16  -1  12 15896.2 1043.96   9
  16   1 -11 5307.39 434.991  11
  16  -1 -11 5546.05 424.231  11
 -16   1  11 4495.30 540.715   9
 -16  -1  11 4932.30 585.433   9
  16   1 -10 27344.1 982.269  11
  16  -1 -10 26898.0 978.618  11
 -16   1  10 25304.8 1289.20   9
 -16  -1  10 26580.3 1364.62   9
  16   1  -9 4249.31 391.912  11
  16  -1  -9 4151.64 393.503  11
 -16   1   9 3350.71 469.987   9
 -16  -1   9 4100.30 528.825   9
 -16   1   9 3774.36 322.998   8
  16  -1  -8 1385.56 236.323  11
  16   1  -8 1124.52 197.335  11
  16   1  -8 1214.67 232.518  10
 -16   1   8 746.566 195.672   9
 -16  -1   8 1083.59 280.138   9
 -16   1   8 1137.55 175.781   8
  16   1  -7 540.245 143.128  11
  16  -1  -7 958.653 203.291  11
  16   1  -7 927.113 199.802  10
 -16   1   7 458.975 163.607   9
 -16  -1   7 612.624 186.374   9
 -16   1   7 765.053 140.708   8
  16   1  -6 33525.8 1076.86  11
  16  -1  -6 39649.0 1337.69  11
  16   1  -6 32864.1 1194.44  10
 -16   1   6 30528.7 1361.24   9
 -16  -1   6 36439.0 1543.03   9
  16   1  -5 3994.86 360.900  11
  16   1  -5 3631.87 404.769  10
 -16  -1   5 4307.90 522.738   9
  16   1  -4 7886.88 601.529  10
  16  -1  -4 8215.02 537.848  10
 -16  -1   4 8744.08 737.705   9
  16   1  -3 1775.44 291.001  10
  16  -1  -3 1902.81 264.285  10
  16   1  -3 1111.85 489.706  16
 -16  -1   3 1833.56 337.196   9
  16   1  -2 16755.8 892.799  10
  16  -1  -2 15837.8 782.396  10
  16   1  -2 16200.8 2000.19  16
 -16  -1   2 17495.3 1023.02   9
  16  -1  -1 10.8952 83.3436  13
  16   1  -1 77.3399 104.903  10
  16  -1  -1 69.2181 69.9085  10
  16   1  -1 136.582 306.409  16
  16  -1  -1-38.8279 43.5382   7
  16  -1   0 16281.1 757.502   7
  16   1   0 17894.5 912.273  10
  16  -1   0 16650.8 813.044  10
  16   1   0 17993.1 2208.90  16
  16  -1   0 16220.4 785.710  13
  16  -1   1 12132.4 644.351   7
  16   1   1 13137.2 779.911  10
  16  -1   1 11921.2 685.031  10
  16   1   1 11931.6 1762.35  16
  16  -1   1 12190.3 667.930  13
  16   1   2 6068.64 485.176   7
  16  -1   2 5325.74 415.713   7
  16   1   2 6164.47 515.963  10
  16  -1   2 5364.88 457.617  10
  16   1   2 6411.10 1341.17  16
  16  -1   2 5887.89 453.915  13
  16   1   3 8359.64 546.863   7
  16  -1   3 7166.14 473.908   7
  16   1   3 7745.43 565.540  10
  16  -1   3 7135.76 517.971  10
  16   1   3 6144.79 1207.81  16
  16  -1   3 7431.47 493.604  13
  16  -1   4 947.352 170.570  13
  16   1   4 919.948 182.097   7
  16  -1   4 919.619 164.965   7
  16   1   4 951.148 191.281  10
  16  -1   4 937.751 184.248  10
  16   1   4 922.280 565.648  16
  16  -1   5 5.68925 29.6366  13
  16   1   5 99.7921 68.7755   7
  16  -1   5 134.770 58.6695   7
  16   1   5 51.3642 78.2573  10
  16  -1   5 64.1622 57.8623  10
  16   1   6 3637.34 296.363   7
  16  -1   6 3407.63 282.129   7
  16   1   6 3595.52 315.517  10
  16  -1   6 3404.78 309.004  10
  16   1   6 3261.16 773.293  16
  16  -1   6 3450.05 277.201  13
  16  -1   7 2126.47 201.744   7
  16   1   7 2391.37 224.468  10
  16  -1   7 2080.68 221.528  10
  16   1   7 2238.85 555.322  16
  16  -1   8 1139.30 126.171   7
  16   1   8 1043.20 122.002  10
  16  -1   8 999.064 132.443  10
  16   1   8 846.551 285.159  16
  16  -1   8 941.207 318.478  16
 -16  -2  16 1617.06 137.374  13
 -16  -2  15-14.7727 19.8559  13
  16   2 -15 23.9221 18.9186  11
 -16  -2  15 17.3183 45.2261   9
 -16  -2  14 2601.65 249.080  13
  16   2 -14 2467.07 211.048  11
  16  -2 -14 2495.06 188.662  11
 -16  -2  14 2585.74 322.322   9
  16   2 -13 23.3393 27.4276  11
  16  -2 -13 48.5239 31.1043  11
 -16  -2  13 70.3229 92.1965   9
  16   2 -13 35.3166 35.5189  15
  16   2 -12 1908.66 212.549  11
  16  -2 -12 1795.60 201.276  11
 -16  -2  12 1716.90 310.161   9
  16   2 -11 54.5893 38.2823  11
  16  -2 -11 25.4792 35.6167  11
 -16  -2  11 96.6137 83.4594   9
 -16   2  11 67.5252 48.1018   8
  16   2 -10 103.221 61.3867  11
  16  -2 -10 74.5844 30.4912  11
 -16  -2  10-19.6501 69.6259   9
 -16   2  10 48.1850 40.9422   8
  16   2  -9 268.047 81.0971  11
  16  -2  -9 353.521 100.380  11
 -16  -2   9 166.052 111.033   9
 -16   2   9 271.512 79.9545   8
  16  -2  -8 3116.30 327.961  11
 -16  -2   8 2871.06 412.043   9
 -16   2   8 2771.69 269.262   8
 -16  -2   7 11559.1 828.671   9
 -16   2   7 10158.3 520.416   8
  16   2  -6 4973.91 453.811  10
 -16  -2   6 4875.68 538.556   9
 -16   2   6 4318.03 341.295   8
  16   2  -5 3890.05 403.841  10
 -16  -2   5 4017.31 482.833   9
 -16   2   5 3515.75 304.711   8
  16   2  -4 36774.8 1243.37  10
 -16  -2   4 36412.3 1451.98   9
  16   2  -3 6462.07 515.413  10
  16   2  -3 5103.11 967.251  16
 -16  -2   3 7121.73 643.218   9
  16   2  -2 8704.55 594.367  10
  16   2  -2 7651.11 1211.15  16
 -16  -2   2 9534.30 726.353   9
  16   2  -1 22764.9 950.224  10
  16   2  -1 21288.8 2110.45  16
  16  -2  -1 19066.0 771.853  13
  16   2   0 12966.1 706.301  10
  16   2   0 10646.1 1499.58  16
  16  -2   0 10878.4 579.150  13
  16  -2   1 166.978 88.1585  13
  16   2   1 244.714 93.4849  10
  16   2   1 77.1644 192.893  16
  16  -2   2 128.818 74.0505  13
  16   2   2-54.8692 63.2610  10
  16   2   2 99.4752 267.326  16
  16   2   3 3174.96 303.716  10
  16  -2   3 3022.89 260.755  10
  16   2   3 3070.42 778.343  16
  16  -2   3 3195.61 292.251  13
  16   2   4 19538.3 689.044  10
  16  -2   4 17859.6 612.606  10
  16   2   4 16445.4 1668.54  16
  16  -2   4 17831.5 658.823  13
  16  -2   5 92.1584 42.9275  13
  16   2   5 136.596 50.5217  10
  16  -2   5 95.5402 45.2449  10
  16  -2   6 5205.78 267.072  10
  16   2   6 5685.45 802.142  16
  16  -2   6 6453.61 331.959  13
  16   2   7 8845.95 813.788  16
 -16  -3  13 6922.96 315.995  13
 -16  -3  12 130.663 51.7859  13
  16   3 -12 269.260 92.8403  15
 -16  -3  11 45.6509 40.8641  13
  16   3 -11-0.79529 44.0993  15
 -16   3  11 113.332 47.5844   8
 -16  -3  10 5925.80 376.805  13
  16  -3 -10 5912.71 289.730  11
 -16  -3  10 5511.06 422.729   9
  16   3 -10 6000.91 457.507  15
 -16   3  10 5990.45 327.471   8
 -16  -3   9 964.873 161.139  13
  16  -3  -9 755.211 113.736  11
 -16  -3   9 774.554 174.977   9
  16   3  -9 777.643 187.730  15
 -16   3   9 735.985 116.888   8
  16  -3  -8 5558.37 331.951  11
 -16  -3   8 5576.89 480.223   9
 -16   3   8 5087.47 320.221   8
  16  -3  -7-17.7383 41.4538  11
 -16  -3   7 104.290 96.4113   9
 -16   3   7 3.16893 39.0002   8
 -16  -3   6 12624.1 734.506   9
 -16   3   6 12050.4 513.010   8
  16  -3  -5 206.124 89.5030  11
 -16  -3   5 77.8993 62.3131   9
 -16   3   5 163.779 70.6116   8
 -16  -3   4 20368.1 938.018   9
 -16   3   4 19238.4 645.710   8
 -16  -3   3 3672.77 391.589   9
 -16   3   3 3505.88 269.063   8
  16   3  -2 37.5991 178.059  16
 -16  -3   2 16.8709 55.1125   9
 -16   3   2 10.9240 21.9982   8
  16   3  -1 2116.67 513.093  16
 -16  -3   1 2587.64 318.853   9
 -16   3   1 2326.26 197.843   8
  16   3   0 6.98317 166.457  16
 -16  -3   0 71.6034 82.1902   9
  16   3   1 11246.8 1169.91  16
 -16  -3  -1 12545.2 652.080   9
  16   3   2 1206.09 367.360  16
 -16  -3  -2 1668.99 226.884   9
  16   3   3 691.664 297.422  16
 -16  -3  -3 538.779 120.702   9
  16   3   4 6315.28 717.157  16
 -16  -3  -4 5546.46 342.141   9
 -16   4   6 96.7491 30.4185   8
 -16   4   5 8007.21 272.074   8
 -17   0  17 28.1027 27.2145   9
  17   0 -16 10847.5 406.323  11
 -17   0  16 10523.0 619.507   9
  17   0 -15 31.1073 41.4649  11
 -17   0  15 18.0358 42.6338   9
  17   0 -14 9586.36 483.071  11
 -17   0  14 8645.35 669.327   9
  17   0 -13 25.6541 32.5847  11
 -17   0  13-149.465 125.393   9
  17   0 -12 18082.6 736.737  11
 -17   0  12 16424.4 1020.15   9
  17   0 -11 75.5403 98.8554  11
 -17   0  11-54.0282 83.7038   9
  17   0 -10 7505.87 501.062  11
 -17   0  10 7185.14 690.552   9
  17   0  -9-9.22854 41.5181  11
 -17   0   9 43.1092 144.158   9
  17   0  -8 5383.40 440.468  11
  17   0  -8 5563.28 421.812  10
 -17   0   8 5153.06 582.782   9
  17   0  -7-105.880 78.2646  11
  17   0  -7-47.2115 30.7400  10
  17   0  -6 30717.2 1042.05  11
  17   0  -6 28744.2 1014.32  10
 -17   0   6 29457.2 1320.92   9
  17   0  -5 56.9600 63.0145  11
  17   0  -5-66.9969 84.1411  10
 -17   0   5 87.2073 74.6373   9
  17   0  -4 44181.9 1235.82  11
 -17   0   4 42403.3 1545.68   9
  17   0  -3 17.9026 43.3109  11
  17   0  -3-88.5955 56.5293  10
 -17   0   3-139.354 92.7178   9
  17   0  -2 17450.7 753.269  11
  17   0  -2 15284.9 795.321  10
 -17   0   2 16521.8 903.190   9
  17   0  -1 50.1985 63.6265  11
  17   0  -1 7.30713 65.4759  10
 -17   0   1-91.2684 82.5780   9
  17   0   0 3861.02 399.587  10
 -17   0   0 4064.51 422.752   9
  17   0   1 134.855 79.2350  10
 -17   0  -1-20.6273 67.1526   9
  17   0   1-28.3041 69.8553   7
  17   0   2 7257.78 489.065   7
  17   0   2 7625.08 534.870  10
  17   0   3-1.62155 36.8680   7
  17   0   3 18.4066 39.0156  10
  17   0   4 5996.91 407.561   7
  17   0   4 5947.83 433.312  10
  17   0   4 5286.35 1018.78  16
  17   0   5 6.81395 28.4196   7
  17   0   5 62.3963 53.1838  10
  17   0   5-174.070 269.579  16
  17   0   6 56.5282 40.0512   7
  17   0   6 73.1680 53.2238  10
  17   0   6 147.492 258.557  16
  17   0   7-34.5594 39.1300  10
  17   0   7-193.042 217.615  16
  17   1 -16 102.734 39.1452  11
 -17  -1  16 36.9428 35.2809   9
 -17  -1  15-58.1602 45.1987  13
  17   1 -15 38.3415 49.5811  11
  17  -1 -15 32.3949 19.9210  11
 -17   1  15-73.2051 56.8479   9
 -17  -1  15-49.7523 79.4184   9
  17   1 -14 808.301 135.261  11
  17  -1 -14 850.118 136.209  11
 -17   1  14 768.943 178.036   9
 -17  -1  14 777.817 187.017   9
  17   1 -13 318.185 88.2535  11
  17  -1 -13 276.375 90.5607  11
 -17   1  13 322.937 137.699   9
 -17  -1  13 456.705 188.884   9
  17   1 -12 453.236 115.214  11
  17  -1 -12 413.489 104.083  11
 -17   1  12 628.979 193.205   9
 -17  -1  12 314.402 150.791   9
  17   1 -11 1418.24 206.743  11
  17  -1 -11 1154.60 181.463  11
 -17   1  11 1021.67 233.584   9
 -17  -1  11 1249.38 286.154   9
  17   1 -10 18243.6 743.580  11
  17  -1 -10 17818.7 752.308  11
 -17   1  10 15507.7 920.837   9
 -17  -1  10 18210.4 1073.47   9
  17   1  -9 2933.21 297.650  11
  17  -1  -9 2956.71 312.704  11
 -17   1   9 2932.94 406.813   9
 -17  -1   9 2789.55 415.529   9
  17   1  -8 2466.95 277.148  11
  17  -1  -8 2362.94 282.412  11
 -17   1   8 1806.42 318.890   9
 -17  -1   8 2396.87 387.909   9
  17   1  -7 10062.1 548.095  11
  17  -1  -7 10846.2 627.395  11
  17   1  -7 10045.0 623.410  10
 -17   1   7 8882.87 688.873   9
 -17  -1   7 10570.8 807.795   9
  17   1  -6 1093.59 180.374  11
  17  -1  -6 1401.52 229.197  11
  17   1  -6 1504.90 240.570  10
 -17  -1   6 1569.21 317.579   9
  17  -1  -5 2914.54 348.591  11
  17   1  -5 2084.99 288.264  10
 -17  -1   5 1953.43 348.008   9
  17  -1  -4 1189.43 239.270  11
  17  -1  -4 1271.32 201.619  10
  17   1  -4 992.477 199.756  10
 -17  -1   4 1155.58 267.003   9
  17  -1  -3 286.394 122.669  11
  17   1  -3 212.854 99.7140  10
  17  -1  -3 88.8247 40.6709  10
  17   1  -3 80.5898 286.860  16
 -17  -1   3 242.546 137.266   9
  17   1  -2 26422.4 1052.94  10
  17  -1  -2 23963.0 887.878  10
  17   1  -2 24666.0 2250.32  16
 -17  -1   2 27424.4 1205.17   9
  17   1  -1 18000.6 859.659  10
  17  -1  -1 17210.2 757.792  10
  17   1  -1 16881.0 1888.68  16
 -17  -1   1 19222.0 983.007   9
  17   1   0 53175.6 1467.29  10
  17  -1   0 49046.0 1278.68  10
 -17  -1   0 52228.7 1597.19   9
  17   1   1 492.159 145.208  10
  17  -1   1 380.092 112.399  10
  17   1   1 97.0540 218.239  16
 -17  -1  -1 259.099 102.833   9
  17   1   2 50449.1 1350.57  10
  17  -1   2 46659.6 1208.49  10
  17  -1   2 47798.1 1149.02   7
  17  -1   3 68.4825 41.6637   7
  17  -1   3 94.2210 36.1324  11
  17   1   3-2.61184 36.8299  10
  17  -1   3 49.8844 38.1356  10
  17   1   3 97.4062 295.404  16
  17  -1   4 1330.77 176.361   7
  17   1   4 1443.72 204.748  10
  17  -1   4 1334.56 192.263  10
  17   1   4 1291.62 509.775  16
 -17  -1  -4 1017.23 184.529   9
  17  -1   5 47.3403 40.3359   7
  17   1   5 127.959 73.2870  10
  17  -1   5 76.9566 51.5219  10
  17   1   5 158.653 188.689  16
 -17  -1  -5-27.4046 25.8300   9
  17   1   6 8364.38 381.332  10
  17  -1   6 8163.86 382.799  10
  17   1   6 7368.88 904.207  16
  17  -1   6 8037.10 351.889   7
 -17  -2  14 10712.2 433.039  13
  17   2 -14 9942.17 335.879  11
 -17  -2  14 10364.8 548.615   9
 -17  -2  13 5306.95 345.313  13
  17   2 -13 5183.56 271.561  11
  17  -2 -13 5228.73 272.158  11
 -17  -2  13 5018.74 433.292   9
  17   2 -13 4880.33 314.718  15
  17   2 -12 14847.5 492.620  11
  17  -2 -12 15765.3 530.350  11
 -17  -2  12 15455.3 818.923   9
  17   2 -12 14529.2 644.915  15
  17   2 -11-39.9398 40.9469  11
  17  -2 -11 38.8950 45.6722  11
 -17  -2  11-29.2500 110.967   9
  17  -2 -10 5809.87 370.203  11
 -17  -2  10 5410.50 524.279   9
  17  -2  -9 6264.05 404.770  11
 -17  -2   9 6036.19 558.946   9
 -17   2   9 5729.48 340.810   8
  17  -2  -8 3971.46 336.281  11
 -17  -2   8 3781.39 447.497   9
 -17   2   8 3299.30 261.836   8
  17  -2  -7 12384.5 618.972  11
 -17  -2   7 11916.9 800.142   9
 -17   2   7 10829.6 474.592   8
  17  -2  -6 896.226 168.022  11
 -17  -2   6 968.904 235.726   9
 -17   2   6 787.411 125.522   8
  17  -2  -5 248.524 111.890  11
  17   2  -5 46.6536 63.4273  10
 -17  -2   5 99.6346 100.797   9
 -17   2   5 51.1071 41.5728   8
  17   2  -4 4404.87 398.188  10
 -17  -2   4 4475.24 484.421   9
  17   2  -3 1963.81 263.203  10
 -17  -2   3 1934.68 307.482   9
  17   2  -2 8679.28 547.602  10
 -17  -2   2 8941.43 653.981   9
  17   2  -1 5458.39 417.185  10
  17   2  -1 4740.05 869.700  16
 -17  -2   1 5574.98 505.644   9
  17   2   0 18138.1 741.027  10
 -17  -2   0 18363.3 888.927   9
  17   2   1 33.4506 53.7836  10
 -17  -2  -1 165.192 83.4961   9
  17   2   2 282.519 95.6515  10
  17   2   2 619.185 361.998  16
 -17  -2  -2 200.179 112.049   9
  17  -2   3 82.7678 67.6223  11
  17   2   3 139.504 46.2527  10
 -17  -2  -3 109.834 81.6867   9
  17   2   4 2007.78 173.519  10
  17   2   4 1699.70 457.041  16
 -17  -2  -4 1935.82 228.269   9
  17   2   5 948.503 286.328  16
 -17  -2  -5 745.366 119.440   9
 -17  -3  11 4741.69 256.603  13
  17   3 -11 4742.91 310.717  15
 -17  -3  10 9809.78 394.488  13
  17   3 -10 9854.82 499.400  15
 -17  -3   9 5752.91 316.141  13
  17  -3  -9 5939.43 271.351  11
 -17  -3   9 5641.18 388.437   9
  17   3  -9 5937.16 417.717  15
 -17   3   9 6016.48 283.770   8
  17  -3  -8 26487.9 630.234  11
 -17  -3   8 25075.1 884.156   9
  17   3  -8 24357.2 880.776  15
 -17   3   8 24199.7 589.065   8
 -17  -3   7 1047.87 137.886  13
  17  -3  -7 1202.66 143.155  11
 -17  -3   7 1246.02 210.348   9
 -17   3   7 1171.40 130.328   8
  17  -3  -6 761.022 119.448  11
 -17  -3   6 700.838 156.304   9
 -17   3   6 607.013 93.2071   8
  17  -3  -5 1347.61 170.846  11
 -17  -3   5 1211.35 207.934   9
 -17   3   5 954.980 117.090   8
 -17  -3   4 11961.0 637.031   9
 -17   3   4 10245.9 369.004   8
 -17  -3   3 7745.58 509.710   9
 -17   3   3 6092.67 265.793   8
  17  -3  -2 193.283 63.7784  11
  17   3  -2 160.274 55.3093  15
 -17  -3   2 214.659 87.5451   9
  17   3  -1 3847.81 538.150  16
 -17  -3   1 5181.23 392.762   9
  17   3   0 14193.5 1039.34  16
 -17  -3   0 17320.1 691.017   9
  17   3   1 7479.87 723.498  16
 -17  -3  -1 9430.23 476.643   9
  17  -3   2 1443.27 164.129  11
 -17  -3  -2 583.842 106.740   9
  18   0 -15-33.1347 31.2692  11
 -18   0  15 44.0027 54.3973   9
  18   0 -14 13568.7 501.139  11
 -18   0  14 12326.5 693.235   9
  18   0 -13-44.4308 39.4978  11
 -18   0  13 54.2827 64.6967   9
  18   0 -12 10269.8 499.621  11
 -18   0  12 9526.86 689.417   9
  18   0 -11 78.5984 62.0833  11
 -18   0  11-117.576 132.386   9
  18   0 -10 11338.5 564.822  11
 -18   0  10 11062.1 768.169   9
  18   0  -9 39.1489 33.5795  11
 -18   0   9-69.9652 106.888   9
  18   0  -8 11126.9 572.743  11
 -18   0   8 10626.6 767.825   9
  18   0  -7 66.6202 52.2130  11
  18   0  -7-42.2264 58.4882  10
 -18   0   7 109.401 74.4954   9
  18   0  -6 22692.2 817.165  11
  18   0  -6 22437.5 819.173  10
 -18   0   6 21692.4 1077.72   9
  18   0  -5 13.7596 49.5746  11
  18   0  -5 16.7264 58.2545  10
 -18   0   5 89.9570 58.0449   9
  18   0  -4 829.635 149.170  11
  18   0  -4 888.760 169.883  10
 -18   0   4 1031.39 232.789   9
  18   0  -3 28.9152 25.0826  11
  18   0  -3 6.58448 43.6368  10
 -18   0   3 41.5048 80.0250   9
  18   0  -2 39584.3 958.848  11
  18   0  -2 38070.8 1139.42  10
  18   0  -2 36834.1 2568.28  16
 -18   0   2 37614.7 1250.82   9
  18   0  -1-40.8703 63.0711  10
 -18   0   1-100.566 70.4296   9
  18   0   0 73175.6 1555.61  10
  18   0   0 68601.0 3573.25  16
 -18   0   0 67441.5 1502.18   9
  18   0   1 44.2426 43.4504  10
[truncated: 15,632 more chars]
