# Supplementary material for: Crystal structure of 5-[2-(9H-carbazol-9-yl)eth­yl]-1,3,4-oxa­diazole-2(3H)-thione
Source: Acta Crystallogr E Crystallogr Commun. 2017 Jun 23;73(Pt 7):1066–9. doi: 10.1107/S2056989017009252 (PMC5499292; doi:10.1107/S2056989017009252)
Supplement: Supplementary file 2 [file e-73-01066-Isup2.hkl]

data_I                                                                          
_shelx_title ' SKMT10 in P2(1)/c'                                               
_shelx_refln_list_code          4                                               
_shelx_F_calc_maximum      148.54                                               
_exptl_crystal_F_000       616.00                                               
_reflns_d_resolution_high  0.7929                                               
                                                                                
loop_                                                                           
 _space_group_symop_operation_xyz                                               
 'x, y, z'                                                                      
 '-x, y+1/2, -z+1/2'                                                            
 '-x, -y, -z'                                                                   
 'x, -y-1/2, z-1/2'                                                             
                                                                                
_cell_length_a    16.6868                                                       
_cell_length_b     4.9600                                                       
_cell_length_c    17.2353                                                       
_cell_angle_alpha  90.000                                                       
_cell_angle_beta  105.909                                                       
_cell_angle_gamma  90.000                                                       
                                                                                
_shelx_F_squared_multiplier     1.000                                           
                                                                                
loop_                                                                           
 _refln_index_h                                                                 
 _refln_index_k                                                                 
 _refln_index_l                                                                 
 _refln_F_squared_calc                                                          
 _refln_F_squared_meas                                                          
 _refln_F_squared_sigma                                                         
 _refln_observed_status                                                         
   2   0   0          5.60          4.74         0.91 o                         
   3   0   0      12518.10      13077.45        96.20 o                         
   4   0   0       1282.32       1221.59        20.85 o                         
   5   0   0        633.75        683.18        17.82 o                         
   6   0   0       2987.34       2860.23        56.80 o                         
   7   0   0       1923.68       1715.58        48.17 o                         
   8   0   0       1854.32       1566.04        50.09 o                         
   9   0   0         15.07          5.09         2.71 o                         
  10   0   0       2115.25       1940.62        71.45 o                         
  11   0   0        114.23        117.44        27.11 o                         
  12   0   0         37.36         38.75         3.89 o                         
  13   0   0         93.73         92.77         5.40 o                         
  14   0   0        792.91        874.79        17.76 o                         
  15   0   0         21.40         19.99         2.69 o                         
  16   0   0          9.57         10.09         1.52 o                         
  17   0   0        105.28         97.18         7.13 o                         
  18   0   0       1825.63       1722.54        42.33 o                         
  19   0   0        208.20        206.68        14.38 o                         
  20   0   0        361.65        331.33        10.19 o                         
   1   1   0       1264.09       1203.26        37.49 o                         
   2   1   0       4680.97       5250.44        57.63 o                         
   3   1   0      22065.32      24464.88       161.85 o                         
   4   1   0       1361.31       1417.78        19.33 o                         
   5   1   0        176.58        145.80         6.52 o                         
   6   1   0          5.20          2.68         1.15 o                         
   7   1   0       1202.48       1306.57        27.97 o                         
   8   1   0        640.59        688.04        22.01 o                         
   9   1   0        501.29        491.47        20.17 o                         
  10   1   0        177.73        164.08        13.73 o                         
  11   1   0       1162.00       1086.52        45.58 o                         
  12   1   0          4.16          1.92         1.11 o                         
  13   1   0         91.11         87.13         4.11 o                         
  14   1   0        129.06        129.22         5.25 o                         
  15   1   0        425.61        448.43         9.74 o                         
  16   1   0        445.35        410.98         9.79 o                         
  17   1   0       1214.23       1258.33        29.44 o                         
  18   1   0         22.48         18.16         1.74 o                         
  19   1   0         40.09         33.92         1.88 o                         
   0   2   0       6208.76       6342.70        88.81 o                         
   1   2   0       3798.67       3786.15        38.49 o                         
   2   2   0        865.04        826.77        16.81 o                         
   3   2   0        175.33        244.78         8.92 o                         
   4   2   0        476.24        515.60        38.55 o                         
   5   2   0         45.15         38.41         8.10 o                         
   6   2   0       1587.95       1565.84       158.90 o                         
   7   2   0        183.58        142.57        11.26 o                         
   8   2   0       2112.19       2010.27        45.83 o                         
   9   2   0        565.12        508.27        24.72 o                         
  10   2   0        378.61        372.51        21.02 o                         
  11   2   0        434.69        455.95        11.25 o                         
  12   2   0          1.92          3.27         1.54 o                         
  13   2   0        545.36        558.97        25.19 o                         
  14   2   0        902.32        920.54        37.46 o                         
  15   2   0         18.90         24.23         3.29 o                         
  16   2   0        292.94        287.65        18.29 o                         
  17   2   0        414.93        447.45        13.97 o                         
  18   2   0        509.17        512.46        12.88 o                         
  19   2   0        146.38        112.04         7.59 o                         
   1   3   0        352.38        409.14        26.46 o                         
   2   3   0         88.65         70.31         9.55 o                         
   3   3   0        101.37         82.15        10.01 o                         
   4   3   0         45.87         30.07         6.14 o                         
   5   3   0         90.18         70.36         8.83 o                         
   6   3   0         16.99          4.98         2.62 o                         
   7   3   0        391.18        425.68        18.21 o                         
   8   3   0         79.12         71.04         5.52 o                         
   9   3   0        160.06        166.95        10.18 o                         
  10   3   0        193.81        212.47        10.04 o                         
  11   3   0        462.38        431.68        11.92 o                         
  12   3   0         31.67         31.79         3.03 o                         
  13   3   0        116.97        112.85         5.47 o                         
  14   3   0        186.59        182.82         6.77 o                         
  15   3   0         33.87         38.22         3.18 o                         
  16   3   0          0.42          1.23         1.81 o                         
  17   3   0        426.02        404.69        38.37 o                         
   0   4   0        199.61        214.55        20.04 o                         
   1   4   0          0.83          2.13         1.59 o                         
   2   4   0         28.56         26.69         3.32 o                         
   3   4   0          4.78          4.82         2.17 o                         
   4   4   0        133.83        144.41         5.73 o                         
   5   4   0         55.12         57.45         3.70 o                         
   6   4   0         38.71         37.35         3.93 o                         
   7   4   0        379.97        390.82        12.59 o                         
   8   4   0        278.53        271.16        12.75 o                         
   9   4   0        702.32        725.77        21.22 o                         
  10   4   0        368.79        355.52        12.15 o                         
  11   4   0        146.62        137.14        24.44 o                         
  12   4   0          0.21         -4.06         5.91 o                         
  13   4   0         22.79         20.45         3.40 o                         
  14   4   0        474.47        481.27        19.63 o                         
  15   4   0        203.43        261.26       126.16 o                         
   1   5   0         38.91         43.57         4.53 o                         
   2   5   0         67.34         77.16         6.16 o                         
   3   5   0         77.50         97.76         7.36 o                         
   4   5   0        376.47        401.02        14.90 o                         
   5   5   0        337.89        359.63         9.86 o                         
   6   5   0          2.95          1.61         1.36 o                         
   7   5   0         70.09         70.27         4.33 o                         
   8   5   0         48.80         46.63         4.87 o                         
   9   5   0          2.75          2.36         1.51 o                         
  10   5   0         25.60         26.23         3.30 o                         
  11   5   0         11.08          7.35         2.03 o                         
  12   5   0          1.06          1.26         0.73 o                         
   0   6   0        163.27        181.58        20.52 o                         
   1   6   0        105.94         85.84         9.65 o                         
   2   6   0          7.13          5.50         4.78 o                         
   3   6   0        220.44        242.65        23.61 o                         
   4   6   0          0.56         -1.80         4.17 o                         
   5   6   0         14.92         12.92         4.84 o                         
 -20   1   1          0.59         -0.42         0.69 o                         
 -19   1   1        212.11        183.64         5.15 o                         
 -18   1   1         68.69         70.52         4.32 o                         
 -17   1   1        426.47        440.33        11.69 o                         
 -16   1   1          0.27          0.56         0.78 o                         
 -15   1   1         55.25         54.38         3.76 o                         
 -14   1   1         66.00         63.89         3.66 o                         
 -13   1   1         24.34         23.25         2.09 o                         
 -12   1   1        188.17        201.96         8.70 o                         
 -11   1   1        735.92        729.02        28.00 o                         
 -10   1   1        127.02        120.47        10.74 o                         
  -9   1   1        181.07        188.44        12.29 o                         
  -8   1   1        581.94        610.78        20.73 o                         
  -7   1   1         26.45         23.22         3.07 o                         
  -6   1   1        843.37        897.53        23.84 o                         
  -5   1   1        112.09        134.33         6.51 o                         
  -4   1   1        959.64        977.98        20.04 o                         
  -3   1   1       1454.18       1433.89        25.31 o                         
  -2   1   1          3.70          2.89         1.02 o                         
  -1   1   1       9684.47      10056.50       148.80 o                         
   0   1   1       1274.43       1455.19        13.38 o                         
   1   1   1       3644.92       4092.92        43.34 o                         
   2   1   1       2227.45       2535.41        31.44 o                         
   3   1   1       1957.84       2215.01        28.51 o                         
   4   1   1      20725.35      22226.68       324.12 o                         
   5   1   1        418.42        466.91        49.67 o                         
   6   1   1        141.44        135.91        17.29 o                         
   7   1   1         98.45         95.62        12.53 o                         
   8   1   1        195.01        203.04        13.43 o                         
   9   1   1         15.63          5.12         2.44 o                         
  10   1   1        529.69        497.19        30.57 o                         
  11   1   1        508.24        463.82        20.83 o                         
  12   1   1         49.67         59.44         3.26 o                         
  13   1   1        177.51        186.85         6.27 o                         
  14   1   1         31.43         39.50         3.03 o                         
  15   1   1        491.59        539.29        12.51 o                         
  16   1   1        287.77        301.69         8.30 o                         
  17   1   1          9.77          8.10         1.83 o                         
  18   1   1          0.59          1.17         0.49 o                         
  19   1   1        105.48         88.62         4.40 o                         
 -19   2   1        122.13        110.97         4.84 o                         
 -18   2   1         52.20         54.68         4.10 o                         
 -17   2   1        133.56        133.16         7.41 o                         
 -16   2   1        506.03        509.07        24.56 o                         
 -15   2   1         32.30         34.48         4.03 o                         
 -14   2   1        602.88        606.50        25.59 o                         
 -13   2   1          0.02          1.49         0.86 o                         
 -12   2   1         73.59         73.73         4.39 o                         
 -11   2   1        580.38        615.28        30.08 o                         
 -10   2   1       1170.96       1029.90        42.77 o                         
  -9   2   1        700.15        643.14        27.70 o                         
  -8   2   1        262.42        260.83        16.53 o                         
  -7   2   1       1466.13       1513.00        37.92 o                         
  -6   2   1        995.97        975.01        26.92 o                         
  -5   2   1        361.59        394.02        16.33 o                         
  -4   2   1        786.13        943.07        21.45 o                         
  -3   2   1        950.79       1015.54        17.30 o                         
  -2   2   1         44.47         55.85         4.04 o                         
  -1   2   1       1172.68       1111.56        40.28 o                         
   0   2   1        776.00        737.83        20.23 o                         
   1   2   1        913.67        885.63        28.73 o                         
   2   2   1        560.70        558.88        13.21 o                         
   3   2   1       1834.85       2119.19        26.37 o                         
   4   2   1        822.79        945.91        22.10 o                         
   5   2   1         21.59         27.72         4.45 o                         
   6   2   1       2136.73       2565.35        46.20 o                         
   7   2   1       3882.18       3867.23       377.39 o                         
   8   2   1        502.09        515.28        23.06 o                         
   9   2   1          3.85          2.01         4.38 o                         
  10   2   1          0.06          1.46         2.40 o                         
  11   2   1        757.84        831.86        40.14 o                         
  12   2   1         21.71         20.82         2.17 o                         
  13   2   1         40.16         30.97         4.01 o                         
  14   2   1          1.85          3.54         1.42 o                         
  15   2   1         14.79         17.93         2.64 o                         
  16   2   1          5.57          4.43         1.49 o                         
  17   2   1          0.78          2.09         1.62 o                         
  18   2   1        117.74        117.94         6.77 o                         
 -18   3   1          0.03          1.10         0.68 o                         
 -17   3   1        129.25        117.89        16.36 o                         
 -16   3   1         56.67         58.41         3.92 o                         
 -15   3   1         68.55         62.50         3.70 o                         
 -14   3   1         15.73         11.63         1.91 o                         
 -13   3   1        204.46        212.80         7.57 o                         
 -12   3   1          0.70          0.33         0.57 o                         
 -11   3   1        914.59        890.72        23.40 o                         
 -10   3   1        302.77        332.38         9.51 o                         
  -9   3   1          8.76          7.83         2.24 o                         
  -8   3   1        451.71        474.29        17.18 o                         
  -7   3   1       1243.26       1202.11        39.35 o                         
  -6   3   1         64.53         49.33         7.89 o                         
  -5   3   1          3.49          4.98         2.89 o                         
  -4   3   1       1359.65       1354.66        38.68 o                         
  -3   3   1         19.34         25.58         4.33 o                         
  -2   3   1         56.88         53.66         6.15 o                         
  -1   3   1        738.06        855.99        39.31 o                         
   0   3   1         85.56         76.20         7.90 o                         
   1   3   1        351.47        340.91        15.69 o                         
   2   3   1        351.73        287.60        19.18 o                         
   3   3   1        176.46        125.07        11.38 o                         
   4   3   1        873.84        830.94        30.01 o                         
   5   3   1        345.99        336.22        19.42 o                         
   6   3   1         24.59         23.06         4.95 o                         
   7   3   1       1661.04       1801.94        50.67 o                         
   8   3   1        112.97        127.43         8.02 o                         
   9   3   1        146.30        141.50         6.53 o                         
  10   3   1       2322.12       2286.81        29.60 o                         
  11   3   1        526.38        512.12        12.10 o                         
  12   3   1        150.09        147.82         8.16 o                         
  13   3   1          1.56          1.92         1.19 o                         
  14   3   1          1.12          1.48         0.56 o                         
  15   3   1        163.71        163.95         6.34 o                         
  16   3   1        279.37        300.96        15.93 o                         
  17   3   1        225.11        219.19        23.93 o                         
 -15   4   1        200.04        252.61        59.51 o                         
 -14   4   1         31.95         30.52         3.59 o                         
 -13   4   1        104.15        101.32        15.92 o                         
 -12   4   1         25.90         28.26         3.40 o                         
 -11   4   1        102.73        106.70         6.93 o                         
 -10   4   1        762.66        742.70        18.87 o                         
  -9   4   1        309.60        318.89         9.84 o                         
  -8   4   1        143.64        148.97         6.69 o                         
  -7   4   1        844.53        845.94        18.64 o                         
  -6   4   1        174.46        177.69         8.48 o                         
  -5   4   1          2.38          1.11         1.58 o                         
  -4   4   1          6.17          6.83         1.70 o                         
  -3   4   1         15.29         13.42         3.77 o                         
  -2   4   1        861.26        934.48        28.61 o                         
  -1   4   1        373.30        359.07        14.29 o                         
   0   4   1         36.42         23.57         3.20 o                         
   1   4   1        101.87        110.43         7.83 o                         
   2   4   1        234.90        239.43         8.78 o                         
   3   4   1          1.99          3.80         1.75 o                         
   4   4   1        771.55        840.43        29.25 o                         
   5   4   1          2.51          3.28         2.83 o                         
   6   4   1        116.77        113.20         8.16 o                         
   7   4   1       1294.54       1341.76        42.68 o                         
   8   4   1        523.36        555.82        18.52 o                         
   9   4   1        135.28        137.77         7.58 o                         
  10   4   1        123.98        125.19         6.91 o                         
  11   4   1        105.06         88.77         7.84 o                         
  12   4   1          0.87          1.70         1.93 o                         
  13   4   1         18.12         15.15         2.16 o                         
  14   4   1          5.42          4.62         2.82 o                         
  15   4   1         23.16         38.24         4.86 o                         
 -12   5   1         89.47         83.90         5.18 o                         
 -11   5   1         32.95         26.53         4.53 o                         
 -10   5   1        226.22        226.64        12.75 o                         
  -9   5   1         46.97         52.88         7.24 o                         
  -8   5   1         89.07        105.51         7.34 o                         
  -7   5   1        329.55        359.79        14.21 o                         
  -6   5   1        342.03        370.77        14.80 o                         
  -5   5   1        413.81        456.83        16.52 o                         
  -4   5   1         10.73         10.77         2.61 o                         
  -3   5   1          4.58          6.41         4.27 o                         
  -2   5   1        510.47        515.63        16.70 o                         
  -1   5   1        561.43        565.98        22.23 o                         
   0   5   1         77.13         70.12         6.10 o                         
   1   5   1       1998.32       2259.28        43.89 o                         
   2   5   1        286.39        318.31        12.96 o                         
   3   5   1        189.50        197.81         7.65 o                         
   4   5   1         58.18         59.45         4.79 o                         
   5   5   1          6.78          5.80         1.83 o                         
   6   5   1         85.55         86.68         5.07 o                         
   7   5   1        230.92        258.27         8.51 o                         
   8   5   1        289.35        296.33        12.36 o                         
   9   5   1        152.19        165.52         9.02 o                         
  10   5   1        197.87        201.54         8.93 o                         
  11   5   1        588.76        637.00        19.35 o                         
  -5   6   1         10.26          4.00         3.42 o                         
  -4   6   1        188.52        215.57        21.08 o                         
  -3   6   1          2.48         -4.58         4.79 o                         
  -2   6   1        430.94        490.65        32.38 o                         
  -1   6   1        277.59        291.29        18.24 o                         
   0   6   1        446.55        448.69        22.69 o                         
   1   6   1          2.58          7.31         3.21 o                         
   2   6   1         15.80         17.82         4.26 o                         
   3   6   1         94.04         91.52        14.27 o                         
   4   6   1         37.29         46.13        10.17 o                         
   5   6   1         46.09         56.27        13.32 o                         
 -20   0   2          2.86          2.51         1.26 o                         
 -19   0   2        227.39        202.35        14.92 o                         
 -18   0   2        937.32        945.76        15.08 o                         
 -17   0   2        385.97        405.07        12.63 o                         
 -16   0   2        574.22        596.39        35.31 o                         
 -15   0   2        413.99        392.18        14.87 o                         
 -14   0   2        129.84        132.85         6.53 o                         
 -13   0   2        113.91        110.71         6.09 o                         
 -12   0   2       3295.21       2461.62       624.05 o                         
 -11   0   2       2833.65       2547.51       118.15 o                         
 -10   0   2        351.82        303.82        26.52 o                         
  -9   0   2       1026.81       1042.64        37.98 o                         
  -8   0   2       1058.79       1027.31        55.25 o                         
  -7   0   2        842.44        896.79        34.55 o                         
  -6   0   2        146.69        167.21         9.84 o                         
  -5   0   2       1013.56       1021.16        22.47 o                         
  -4   0   2       3345.47       3672.21        45.76 o                         
  -3   0   2        181.74        170.63         7.61 o                         
  -2   0   2         46.67         60.30         3.67 o                         
   0   0   2        825.20       1757.15        61.33 o                         
   1   0   2       1761.92       1769.50        22.69 o                         
   2   0   2       8424.83       8810.82       214.86 o                         
   3   0   2      15203.32      16290.65       247.25 o                         
   4   0   2       1356.55       1378.57        28.15 o                         
   5   0   2        407.83        423.90        16.64 o                         
   6   0   2        153.80        125.21         8.85 o                         
   7   0   2        197.68        185.72        11.59 o                         
   8   0   2        235.34        226.95        16.37 o                         
   9   0   2       1582.64       1502.17        46.10 o                         
  10   0   2        151.56         88.36        12.71 o                         
  11   0   2        152.14        120.81        20.41 o                         
  12   0   2       2308.46       2616.27        41.11 o                         
  13   0   2        189.86        190.13         8.27 o                         
  14   0   2       2083.96       2215.11        28.63 o                         
  15   0   2       1377.25       1430.05        22.71 o                         
  16   0   2         54.92         50.15         4.16 o                         
  17   0   2        204.44        182.34         8.86 o                         
  18   0   2          1.80          2.86         1.53 o                         
  19   0   2        367.76        324.80        22.72 o                         
 -20   1   2          9.33         10.85         1.64 o                         
 -19   1   2          0.37          1.23         0.74 o                         
 -18   1   2        840.33        881.23        36.33 o                         
 -17   1   2        629.02        628.22        18.48 o                         
 -16   1   2        373.26        406.30        12.13 o                         
 -15   1   2       2622.93       2712.21        28.69 o                         
 -14   1   2        964.91       1001.14        48.38 o                         
 -13   1   2         30.01         23.99         2.09 o                         
 -12   1   2        592.11        622.81        21.56 o                         
 -11   1   2        258.68        254.19        16.14 o                         
 -10   1   2         10.29         19.53         4.37 o                         
  -9   1   2       3201.92       3256.67        62.76 o                         
  -8   1   2       1440.46       1403.16        31.82 o                         
  -7   1   2       2053.41       2044.45        37.46 o                         
  -6   1   2        938.75       1000.39        22.93 o                         
  -5   1   2        596.22        522.70        19.42 o                         
  -4   1   2        481.65        449.35        12.50 o                         
  -3   1   2         36.39         54.44         3.63 o                         
  -2   1   2       1080.34       1154.65        31.63 o                         
  -1   1   2       4081.47       4505.80        63.70 o                         
   0   1   2       4410.07       4574.79        54.13 o                         
   1   1   2      11087.51      11447.20        96.46 o                         
   2   1   2         23.52          9.52         1.95 o                         
   3   1   2      15549.85      16384.11      1149.24 o                         
   4   1   2       5032.19       5276.43       439.49 o                         
   5   1   2       5530.50       6070.60       421.98 o                         
   6   1   2         50.03         68.26         6.62 o                         
   7   1   2        142.43        196.37        12.43 o                         
   8   1   2        291.30        217.92        47.63 o                         
   9   1   2       2021.84       1904.08        41.58 o                         
  10   1   2        551.28        425.09        20.90 o                         
  11   1   2       1345.28       1402.48        20.35 o                         
  12   1   2        104.61        101.94         5.55 o                         
  13   1   2         46.08         42.22         3.00 o                         
  14   1   2        161.82        164.04         5.93 o                         
  15   1   2        234.90        242.37         7.08 o                         
  16   1   2        133.91        141.33         5.01 o                         
  17   1   2       1212.44       1182.58        24.15 o                         
  18   1   2        659.85        616.84        17.25 o                         
  19   1   2         69.14         61.35         7.69 o                         
 -19   2   2         13.86         13.66         1.91 o                         
 -18   2   2        273.05        320.96        14.65 o                         
 -17   2   2        187.31        215.72        10.30 o                         
 -16   2   2        228.67        218.50        12.04 o                         
 -15   2   2          5.95          5.64         1.35 o                         
 -14   2   2         25.05         30.64         3.11 o                         
 -13   2   2        102.58         98.43         5.49 o                         
 -12   2   2       1144.47       1124.34        42.67 o                         
 -11   2   2        492.80        501.46        19.55 o                         
 -10   2   2         12.91         12.69         3.76 o                         
  -9   2   2         14.65          9.93         3.21 o                         
  -8   2   2        738.38        689.29        25.23 o                         
  -7   2   2        966.34       1065.31        29.78 o                         
  -6   2   2        420.74        442.79        18.34 o                         
  -5   2   2         27.44         38.29         4.40 o                         
  -4   2   2        719.33        764.31        18.68 o                         
  -3   2   2       2435.71       2541.52        51.55 o                         
  -2   2   2          3.53          5.16         1.24 o                         
  -1   2   2        223.08        189.94         9.34 o                         
   0   2   2        474.67        455.29        19.46 o                         
   1   2   2          7.67         11.04         2.21 o                         
   2   2   2        586.76        595.02        13.26 o                         
   3   2   2         98.18         71.95         6.82 o                         
   4   2   2        299.71        308.99        35.02 o                         
   5   2   2        313.93        414.13        47.63 o                         
   6   2   2       3511.16       3830.41        56.70 o                         
   7   2   2       2173.94       2108.58       210.67 o                         
   8   2   2       2210.32       2316.45        65.63 o                         
   9   2   2          0.56          3.70         5.43 o                         
  10   2   2         24.12         19.90         2.22 o                         
  11   2   2        432.10        451.69        19.73 o                         
  12   2   2         91.88        106.75         5.89 o                         
  13   2   2        118.39        133.76         5.03 o                         
  14   2   2        474.04        445.23        10.67 o                         
  15   2   2         51.42         48.36         3.07 o                         
  16   2   2          1.39          0.92         1.42 o                         
  17   2   2          4.37          7.15         2.47 o                         
  18   2   2        122.71        119.95         7.22 o                         
 -18   3   2         50.72         48.78         3.96 o                         
 -17   3   2          4.73          4.55         0.93 o                         
 -16   3   2          1.13          0.36         0.50 o                         
 -15   3   2         44.35         46.47         4.20 o                         
 -14   3   2         33.08         45.82         4.23 o                         
 -13   3   2        182.27        175.61        12.37 o                         
 -12   3   2          7.04          5.67         2.73 o                         
 -11   3   2          1.04          2.03         1.24 o                         
 -10   3   2        173.26        161.02         6.38 o                         
  -9   3   2        591.85        586.92        14.45 o                         
  -8   3   2       2345.75       2496.22        58.27 o                         
  -7   3   2        853.91        817.59        32.75 o                         
  -6   3   2        318.34        317.32        19.86 o                         
  -5   3   2        139.75        100.51         8.75 o                         
  -4   3   2        457.66        432.61        18.00 o                         
  -3   3   2         13.21          8.18         2.42 o                         
  -2   3   2        259.95        247.83        16.58 o                         
  -1   3   2       1626.79       1702.43        72.37 o                         
   0   3   2       1380.29       1414.95        35.62 o                         
   1   3   2        471.50        449.40        18.24 o                         
   2   3   2       4350.22       4466.96        82.73 o                         
   3   3   2        917.24        954.07        31.63 o                         
   4   3   2        140.52        118.91        11.36 o                         
   5   3   2         58.49         41.60         6.80 o                         
   6   3   2         24.77         22.69         7.04 o                         
   7   3   2        305.49        329.18        12.98 o                         
   8   3   2         48.56         39.48         3.46 o                         
   9   3   2        495.14        549.63        13.56 o                         
  10   3   2       2389.14       2481.83        31.25 o                         
  11   3   2        141.17        125.91         6.05 o                         
  12   3   2        184.94        180.53         8.56 o                         
  13   3   2          0.26         -0.40         0.94 o                         
  14   3   2         19.51         16.51         2.18 o                         
  15   3   2         63.77         63.28         5.39 o                         
  16   3   2         39.73         38.51         5.68 o                         
  17   3   2         24.18         25.11        10.55 o                         
 -15   4   2         11.74         12.44         1.66 o                         
 -14   4   2         18.91         14.53         2.03 o                         
 -13   4   2        102.51         90.06         5.50 o                         
 -12   4   2         29.51         24.01         3.25 o                         
 -11   4   2          7.44          5.41         2.76 o                         
 -10   4   2          1.86          0.59         1.38 o                         
  -9   4   2         84.24         81.66         4.90 o                         
  -8   4   2          1.93          2.62         1.51 o                         
  -7   4   2        690.93        699.63        14.37 o                         
  -6   4   2        390.17        440.86        11.31 o                         
  -5   4   2        684.55        761.13        21.61 o                         
  -4   4   2        410.92        450.04        16.10 o                         
  -3   4   2        131.84        126.46         8.07 o                         
  -2   4   2        764.60        809.76        35.14 o                         
  -1   4   2       1497.88       1578.26        51.77 o                         
   0   4   2         12.52         12.66         2.07 o                         
   1   4   2         84.78        105.33         6.77 o                         
   2   4   2        328.26        333.67        15.12 o                         
   3   4   2        857.18        911.35        37.62 o                         
   4   4   2         14.64          6.68         2.46 o                         
   5   4   2       1979.11       2178.87        56.19 o                         
   6   4   2        288.51        322.88        14.62 o                         
   7   4   2        158.43        154.18         9.98 o                         
   8   4   2          5.95          5.45         2.18 o                         
   9   4   2        194.96        183.72        10.88 o                         
  10   4   2        406.14        402.13        13.53 o                         
  11   4   2         99.70         83.17         7.47 o                         
  12   4   2          2.34         -0.26         3.79 o                         
  13   4   2         38.36         40.86         3.31 o                         
  14   4   2        136.36        125.84         9.61 o                         
 -12   5   2          0.70          1.24         0.59 o                         
 -11   5   2         64.63         69.74         7.77 o                         
 -10   5   2          8.08          8.03         1.97 o                         
  -9   5   2         25.91         29.97         3.61 o                         
  -8   5   2        350.54        355.35        10.07 o                         
  -7   5   2        334.00        354.20        12.29 o                         
  -6   5   2          4.50          3.49         1.13 o                         
  -5   5   2         14.06         12.44         2.12 o                         
  -4   5   2        354.44        366.72        10.77 o                         
  -3   5   2          9.03          6.96         2.54 o                         
  -2   5   2         16.46         12.81         2.78 o                         
  -1   5   2         29.40         24.43         7.32 o                         
   0   5   2          9.28         10.44         2.80 o                         
   1   5   2         32.99         27.16         4.36 o                         
   2   5   2        151.60        181.99         7.38 o                         
   3   5   2        135.81        126.22         7.61 o                         
   4   5   2          1.28         -1.01         1.84 o                         
   5   5   2         31.88         29.84         3.71 o                         
   6   5   2        308.63        301.21         9.53 o                         
   7   5   2          8.32          9.90         2.19 o                         
   8   5   2          0.25         -0.33         0.54 o                         
   9   5   2        102.63        107.21         7.07 o                         
  10   5   2        363.93        369.32        19.59 o                         
  11   5   2          9.35          8.22         2.84 o                         
  -5   6   2         20.80         25.41         7.09 o                         
  -4   6   2         23.78         32.56         9.03 o                         
  -3   6   2         54.17         39.60         9.22 o                         
  -2   6   2         64.95         52.31         8.54 o                         
  -1   6   2         44.97         35.68         6.16 o                         
   0   6   2          3.15          7.29         3.08 o                         
   1   6   2         28.52         28.16         5.61 o                         
   2   6   2         76.28         62.07         8.95 o                         
   3   6   2          0.31         -5.68         5.68 o                         
   4   6   2          7.19         11.83         6.89 o                         
 -20   1   3         76.03         62.53         3.45 o                         
 -19   1   3         19.36         24.14         2.34 o                         
 -18   1   3          7.39          5.77         1.09 o                         
 -17   1   3          3.99          3.99         1.01 o                         
 -16   1   3         34.55         43.69         3.93 o                         
 -15   1   3        244.20        279.97         9.57 o                         
 -14   1   3        141.19        136.73         5.72 o                         
 -13   1   3        144.31        155.46        10.66 o                         
 -12   1   3       1047.31       1211.36        51.01 o                         
 -11   1   3        115.48         92.87         9.53 o                         
 -10   1   3        126.73        131.46        13.36 o                         
  -9   1   3         17.95          8.67         3.13 o                         
  -8   1   3        391.28        403.19        17.55 o                         
  -7   1   3        745.49        746.95        22.25 o                         
  -6   1   3        619.29        626.01        18.98 o                         
  -5   1   3        397.92        383.15        11.51 o                         
  -4   1   3        127.83        159.16         6.79 o                         
  -3   1   3        214.56        260.67         8.06 o                         
  -2   1   3        207.61        217.19         6.98 o                         
  -1   1   3         29.64         30.01         1.93 o                         
   0   1   3        946.89        930.70        21.27 o                         
   1   1   3       1210.48       1257.99        21.75 o                         
   2   1   3         69.18         61.24         6.80 o                         
   3   1   3       5587.53       6279.24        58.69 o                         
   4   1   3        516.66        491.46        38.05 o                         
   5   1   3          0.12          2.60         2.41 o                         
   6   1   3        672.22        661.89        51.71 o                         
   7   1   3         51.59         63.91         7.06 o                         
   8   1   3        500.87        480.06        22.50 o                         
   9   1   3         22.38         23.10         5.67 o                         
  10   1   3          0.13          0.68         5.20 o                         
  11   1   3        186.90        210.97        15.64 o                         
  12   1   3        706.18        773.47        43.88 o                         
  13   1   3         33.75         36.57         3.17 o                         
  14   1   3         64.16         69.88         3.87 o                         
  15   1   3        168.48        168.60         5.71 o                         
  16   1   3        197.21        184.38         5.95 o                         
  17   1   3          1.23          1.32         0.47 o                         
  18   1   3        117.46        102.72         5.71 o                         
 -19   2   3        578.51        612.86        12.76 o                         
 -18   2   3        305.43        330.89        11.60 o                         
 -17   2   3         42.74         47.90         4.91 o                         
 -16   2   3        144.62        160.66        12.16 o                         
 -15   2   3        455.05        477.78        11.82 o                         
 -14   2   3        485.69        500.66        12.96 o                         
 -13   2   3         21.84         20.25         2.08 o                         
 -12   2   3          1.13         -0.10         1.67 o                         
 -11   2   3         67.98         52.86         3.56 o                         
 -10   2   3         13.53         13.67         4.84 o                         
  -9   2   3          2.82          0.48         1.30 o                         
  -8   2   3        338.91        367.69        18.57 o                         
  -7   2   3        497.44        560.10        21.92 o                         
  -6   2   3         35.42         22.55         3.60 o                         
  -5   2   3       1056.50       1103.88        23.90 o                         
  -4   2   3          1.82          9.39         2.10 o                         
  -3   2   3         40.72         20.95         2.36 o                         
  -2   2   3        558.14        631.97        12.65 o                         
  -1   2   3         18.82         33.94         3.28 o                         
   0   2   3        385.37        408.75        17.59 o                         
   1   2   3       2367.63       2605.40        35.30 o                         
   2   2   3        120.37        161.18        10.16 o                         
   3   2   3         42.98         14.22         4.20 o                         
   4   2   3       1240.31       1288.89        29.93 o                         
   5   2   3       1645.49       1827.44        37.18 o                         
   6   2   3       5297.44       5837.96        96.13 o                         
   7   2   3        101.59         94.71        13.03 o                         
   8   2   3         24.30         16.72         6.32 o                         
   9   2   3       1490.53       1737.78        26.48 o                         
  10   2   3        538.44        546.46        14.24 o                         
  11   2   3        820.06        874.29        27.01 o                         
  12   2   3         15.97         13.24         1.80 o                         
  13   2   3        556.54        577.02        14.44 o                         
  14   2   3        159.38        166.99         6.05 o                         
  15   2   3        172.60        166.18         5.50 o                         
  16   2   3         78.51         76.61         3.93 o                         
  17   2   3          4.95          2.82         0.85 o                         
  18   2   3         24.73         23.06         3.44 o                         
 -18   3   3         14.87         18.53         1.98 o                         
 -17   3   3        177.68        159.96        20.28 o                         
 -16   3   3         64.12         87.40         5.44 o                         
 -15   3   3        440.26        458.47        20.71 o                         
 -14   3   3        189.30        217.53        16.42 o                         
 -13   3   3        186.95        219.42         9.80 o                         
 -12   3   3        989.49        966.72        30.39 o                         
 -11   3   3        369.84        378.84        16.57 o                         
 -10   3   3        164.65        164.46         7.67 o                         
  -9   3   3         87.52         93.69         5.38 o                         
  -8   3   3       1884.23       1852.20        28.02 o                         
  -7   3   3       1319.26       1234.42        40.33 o                         
  -6   3   3       1337.80       1321.41        40.50 o                         
  -5   3   3         58.42         37.72         6.01 o                         
  -4   3   3        393.70        399.37        21.74 o                         
  -3   3   3         86.68         96.75        10.83 o                         
  -2   3   3       1652.71       1659.24        44.78 o                         
  -1   3   3          1.67         13.27         4.27 o                         
   0   3   3        359.95        332.72        17.89 o                         
   1   3   3        464.97        450.45        18.82 o                         
   2   3   3          1.06          2.21         2.30 o                         
   3   3   3        373.53        426.62        21.05 o                         
   4   3   3         10.03         17.52         5.85 o                         
   5   3   3         83.18         72.99        11.81 o                         
   6   3   3         57.74         81.68         5.13 o                         
   7   3   3        335.84        324.94        11.99 o                         
   8   3   3       2064.24       2237.45        97.00 o                         
   9   3   3       1572.46       1714.40        26.16 o                         
  10   3   3       1160.47       1183.61        21.76 o                         
  11   3   3       1375.27       1414.44        23.48 o                         
  12   3   3         34.50         31.85         3.67 o                         
  13   3   3         58.97         50.18         4.23 o                         
  14   3   3        153.08        148.53         6.28 o                         
  15   3   3          8.31          7.67         1.77 o                         
  16   3   3         15.47         14.03         2.74 o                         
 -15   4   3         84.29         94.39         4.71 o                         
 -14   4   3        113.78        105.85        14.00 o                         
 -13   4   3          4.16          8.61         1.80 o                         
 -12   4   3        154.59        145.23         7.76 o                         
 -11   4   3         15.05         17.13         3.10 o                         
 -10   4   3        162.70        139.45         8.47 o                         
  -9   4   3        270.20        254.08        11.11 o                         
  -8   4   3        668.08        678.69        15.37 o                         
  -7   4   3        727.91        753.40        17.14 o                         
  -6   4   3         47.16         50.84         5.11 o                         
  -5   4   3        838.60        865.52        18.36 o                         
  -4   4   3       1175.40       1208.76        28.12 o                         
  -3   4   3        499.02        523.97        16.26 o                         
  -2   4   3          5.78          4.89         3.06 o                         
  -1   4   3         83.56        112.66         6.91 o                         
   0   4   3          1.70          0.63         1.56 o                         
   1   4   3         55.02         51.95         4.34 o                         
   2   4   3        278.70        240.85         8.84 o                         
   3   4   3        453.38        451.12        19.71 o                         
   4   4   3        548.38        580.37        14.72 o                         
   5   4   3        458.65        502.80        14.41 o                         
   6   4   3          1.17          0.79         3.18 o                         
   7   4   3        101.08        104.38         8.24 o                         
   8   4   3         97.02         86.13         7.72 o                         
   9   4   3        105.95        108.33        11.62 o                         
  10   4   3        239.79        243.11        14.65 o                         
  11   4   3        842.21        770.52        33.16 o                         
  12   4   3          1.51          2.66         2.77 o                         
  13   4   3        211.02        202.10         6.82 o                         
  14   4   3        410.38        356.18        27.04 o                         
 -12   5   3          0.27          1.10         0.82 o                         
 -11   5   3        428.74        495.70        14.82 o                         
 -10   5   3        259.74        280.14        15.12 o                         
  -9   5   3        135.67        136.01        10.06 o                         
  -8   5   3        513.59        558.61        31.44 o                         
  -7   5   3        316.18        358.38        17.23 o                         
  -6   5   3        415.69        449.97        12.22 o                         
  -5   5   3         48.64         52.36         6.61 o                         
  -4   5   3         98.90         97.78         7.41 o                         
  -3   5   3        150.42        150.88        10.12 o                         
  -2   5   3        134.58        146.32         9.81 o                         
  -1   5   3       1132.14       1216.82        29.66 o                         
   0   5   3        559.15        592.64        13.75 o                         
   1   5   3        126.29        137.53         6.53 o                         
   2   5   3       1389.55       1489.60        21.51 o                         
   3   5   3        573.87        600.06        16.82 o                         
   4   5   3        216.71        222.10        11.97 o                         
   5   5   3        110.07        127.12         7.92 o                         
   6   5   3         15.90         19.75         2.45 o                         
   7   5   3        292.39        330.62        15.69 o                         
   8   5   3         94.82        104.62         5.07 o                         
   9   5   3        371.46        388.88        13.05 o                         
  10   5   3        253.69        275.90        18.93 o                         
  11   5   3         38.04         43.41         3.22 o                         
  -5   6   3         97.47         91.51        12.07 o                         
  -4   6   3        801.77        891.81        41.89 o                         
  -3   6   3        220.98        252.77        23.24 o                         
  -2   6   3         57.42         44.28         9.75 o                         
  -1   6   3         36.87         49.75         8.16 o                         
   0   6   3          5.96          1.97         3.15 o                         
   1   6   3         50.44         46.14         9.31 o                         
   2   6   3        555.81        508.32        45.50 o                         
   3   6   3        216.26        229.86        29.32 o                         
   4   6   3        311.12        310.56        31.37 o                         
 -20   0   4         22.41         14.24         2.40 o                         
 -19   0   4        410.37        400.62         9.37 o                         
 -18   0   4         19.73         21.96         2.48 o                         
 -17   0   4        963.06       1067.77        23.69 o                         
 -16   0   4        104.18        100.66         6.17 o                         
 -15   0   4        951.58       1068.06        59.59 o                         
 -14   0   4        100.38        100.27         7.85 o                         
 -13   0   4          6.02          9.68         2.18 o                         
 -12   0   4        418.14        385.39        34.97 o                         
 -11   0   4       2394.01       2380.94        90.48 o                         
 -10   0   4         51.51         60.41        12.39 o                         
  -9   0   4         89.24        105.80         9.84 o                         
  -8   0   4       1176.77       1375.55        34.53 o                         
  -7   0   4        176.40        144.82         9.86 o                         
  -6   0   4       5050.79       5371.41        59.48 o                         
  -5   0   4       8454.12       9054.35       103.27 o                         
  -4   0   4         25.63         23.27         3.60 o                         
  -3   0   4         94.59         97.86         5.05 o                         
  -2   0   4         48.64         48.60         4.33 o                         
  -1   0   4        956.69       1185.82        36.19 o                         
   0   0   4      12021.33      11318.48        84.28 o                         
   1   0   4      21952.25      18771.43       544.81 o                         
   2   0   4      21847.28      19234.46       104.14 o                         
   3   0   4      19702.18      17886.40       176.04 o                         
   4   0   4      14168.56      12348.12        98.30 o                         
   5   0   4        697.31        544.65        22.39 o                         
   6   0   4        631.28        581.62        28.65 o                         
   7   0   4          7.93          7.02         3.23 o                         
   8   0   4       2583.89       2263.34        58.51 o                         
   9   0   4       1054.28        836.29        37.97 o                         
  10   0   4         82.09         37.61         8.47 o                         
  11   0   4        275.84        286.21         9.67 o                         
  12   0   4       2296.40       2448.58        34.95 o                         
  13   0   4         44.60         41.59         3.83 o                         
  14   0   4        107.47        104.54         6.11 o                         
  15   0   4         24.31         26.47         2.95 o                         
  16   0   4        110.94        112.45         7.13 o                         
  17   0   4        133.84        145.44         7.00 o                         
  18   0   4         60.04         55.23         5.57 o                         
 -20   1   4         63.63         47.64         3.26 o                         
 -19   1   4         12.69         12.90         1.76 o                         
 -18   1   4         26.96         34.07         3.20 o                         
 -17   1   4         22.72         28.43         2.72 o                         
 -16   1   4        192.28        202.12         8.65 o                         
 -15   1   4       1317.51       1505.03        23.70 o                         
 -14   1   4        503.57        545.56        27.04 o                         
 -13   1   4          1.45          2.46         0.87 o                         
 -12   1   4          6.64          7.61         2.33 o                         
 -11   1   4          3.23          2.58         2.57 o                         
 -10   1   4        213.85        153.51        12.47 o                         
  -9   1   4        136.72         88.76         9.22 o                         
  -8   1   4       2712.37       2771.03        47.73 o                         
  -7   1   4         46.92         66.66         6.96 o                         
  -6   1   4         33.77         41.90         4.41 o                         
  -5   1   4       1445.30       1546.19        23.56 o                         
  -4   1   4        142.28        158.31         7.18 o                         
  -3   1   4       3075.14       3211.53        35.50 o                         
  -2   1   4       4722.72       4796.13        47.96 o                         
  -1   1   4       1169.15       1209.99        20.04 o                         
   0   1   4        137.94        135.41         7.72 o                         
   1   1   4        232.67        257.15         7.63 o                         
   2   1   4        351.79        317.97        26.24 o                         
   3   1   4          5.88          2.71         1.72 o                         
   4   1   4          4.54         20.70         2.40 o                         
   5   1   4       2918.24       2671.43       251.34 o                         
   6   1   4        590.39        446.17        53.02 o                         
   7   1   4         44.06         14.96         4.45 o                         
   8   1   4        674.62        546.94        43.55 o                         
   9   1   4        486.95        403.74        38.87 o                         
  10   1   4        139.92        160.85         8.93 o                         
  11   1   4        417.96        455.89        24.67 o                         
  12   1   4        618.13        705.90        12.04 o                         
  13   1   4         12.93         13.05         1.96 o                         
  14   1   4        105.21        116.23         4.93 o                         
  15   1   4        919.60        927.59        13.15 o                         
  16   1   4         26.40         22.93         1.93 o                         
  17   1   4         29.71         31.74         2.28 o                         
  18   1   4         27.33         28.40         2.45 o                         
 -19   2   4         55.81         68.12         4.40 o                         
 -18   2   4         63.46         67.98         5.30 o                         
 -17   2   4        118.35        108.81         7.55 o                         
 -16   2   4        792.43        898.83        23.18 o                         
 -15   2   4        488.90        525.60        13.70 o                         
 -14   2   4        487.86        501.34        21.46 o                         
 -13   2   4        465.73        518.18        15.01 o                         
 -12   2   4        476.44        486.92        20.44 o                         
 -11   2   4       1203.74       1219.92        41.90 o                         
 -10   2   4          4.79          3.48         2.10 o                         
  -9   2   4          0.75         -0.24         3.02 o                         
  -8   2   4        334.46        350.98        18.46 o                         
  -7   2   4       1783.26       1749.39        39.15 o                         
  -6   2   4        927.70        845.32        22.22 o                         
  -5   2   4       3267.21       3468.17        54.15 o                         
  -4   2   4        471.09        414.85        13.29 o                         
  -3   2   4         19.06         10.93         1.91 o                         
  -2   2   4        186.21        199.00         7.13 o                         
  -1   2   4         49.51         42.65         4.04 o                         
   0   2   4         39.65         25.79         3.73 o                         
   1   2   4       1182.67       1076.34        82.55 o                         
   2   2   4       4396.74       4734.47        55.62 o                         
   3   2   4       3573.82       3581.78        48.24 o                         
   4   2   4        467.73        408.04        23.07 o                         
   5   2   4        612.56        564.29        29.51 o                         
   6   2   4         17.20          9.48         3.48 o                         
   7   2   4        383.08        436.07        36.06 o                         
   8   2   4        463.02        480.89        39.86 o                         
   9   2   4       1130.50       1164.09        51.68 o                         
  10   2   4         66.67         80.62         4.45 o                         
  11   2   4       1012.18       1030.26        26.09 o                         
  12   2   4       1019.14       1083.02        34.52 o                         
  13   2   4         12.84         16.94         2.27 o                         
  14   2   4         96.23        100.13         4.53 o                         
  15   2   4         65.96         61.07         3.18 o                         
  16   2   4        483.56        449.10        14.17 o                         
  17   2   4         43.79         48.14         3.25 o                         
 -18   3   4         57.02         59.61         3.53 o                         
 -17   3   4        281.70        263.32        21.05 o                         
 -16   3   4        443.64        481.44        13.86 o                         
 -15   3   4         15.42         15.72         2.91 o                         
 -14   3   4        135.64        145.12        11.82 o                         
 -13   3   4         42.33         40.91         4.75 o                         
 -12   3   4        293.20        323.18        17.51 o                         
 -11   3   4       1190.98       1135.32        31.48 o                         
 -10   3   4         27.59         32.24         4.24 o                         
  -9   3   4          4.24          0.27         1.26 o                         
  -8   3   4        965.31        964.95        27.07 o                         
  -7   3   4        186.17        181.97        11.10 o                         
  -6   3   4         28.83         16.75         4.71 o                         
  -5   3   4        431.92        439.63        23.63 o                         
  -4   3   4         20.95         24.00         5.44 o                         
  -3   3   4          1.10          2.53         2.06 o                         
  -2   3   4        324.30        291.60        19.51 o                         
  -1   3   4         25.04         24.90         6.15 o                         
   0   3   4        273.94        230.01        14.03 o                         
   1   3   4         39.75         44.75         6.18 o                         
   2   3   4         31.18         26.78         5.90 o                         
   3   3   4         35.68         29.32         7.40 o                         
   4   3   4          2.79          7.87         4.41 o                         
   5   3   4        202.95        209.36        18.62 o                         
   6   3   4       1039.55       1060.12        40.62 o                         
   7   3   4         88.47         83.40         5.13 o                         
   8   3   4         10.61         19.11         2.62 o                         
   9   3   4        166.20        177.00         8.49 o                         
  10   3   4        306.67        323.11        11.31 o                         
  11   3   4        316.89        322.34        11.14 o                         
  12   3   4        964.00        872.39        20.74 o                         
  13   3   4          0.87          0.83         0.75 o                         
  14   3   4         60.96         60.21         5.60 o                         
  15   3   4          7.99          4.13         1.90 o                         
  16   3   4        161.52        140.01         9.43 o                         
 -15   4   4        291.59        289.16         7.21 o                         
 -14   4   4        456.24        423.63        41.34 o                         
 -13   4   4        145.34        142.32        17.69 o                         
 -12   4   4         31.61         28.42         3.43 o                         
 -11   4   4        207.53        214.85        11.10 o                         
 -10   4   4        247.05        241.30        11.12 o                         
  -9   4   4        179.34        194.66         9.60 o                         
  -8   4   4       1065.68       1007.87        22.31 o                         
  -7   4   4        446.42        473.85        15.29 o                         
  -6   4   4        265.09        258.87        11.23 o                         
  -5   4   4        520.46        517.23        14.10 o                         
  -4   4   4        140.52        147.07         7.18 o                         
  -3   4   4          2.97          3.81         1.49 o                         
  -2   4   4         50.09         55.25         5.19 o                         
  -1   4   4        188.96        204.79        11.28 o                         
   0   4   4        103.76        101.19         5.90 o                         
   1   4   4          1.84          1.55         1.97 o                         
   2   4   4        667.36        669.92        27.26 o                         
   3   4   4        717.67        778.64        19.24 o                         
   4   4   4        110.85        124.28         6.87 o                         
   5   4   4        150.03        149.80         7.63 o                         
   6   4   4         40.97         46.46         5.65 o                         
   7   4   4          6.21          6.76         2.47 o                         
   8   4   4        102.27         99.75         8.03 o                         
   9   4   4         75.66         58.75         4.28 o                         
  10   4   4        517.00        522.49        11.56 o                         
  11   4   4        173.99        181.31         7.07 o                         
  12   4   4         40.13         31.52         2.58 o                         
  13   4   4       1984.84       1797.99        27.26 o                         
  14   4   4          2.57          3.86         2.76 o                         
 -12   5   4         67.26         76.49         4.94 o                         
 -11   5   4          6.34          7.78         1.35 o                         
 -10   5   4         34.52         33.27         5.63 o                         
  -9   5   4         12.50         13.31         1.77 o                         
  -8   5   4        130.50        123.68         7.69 o                         
  -7   5   4        170.43        174.77         7.31 o                         
  -6   5   4         87.78         88.10         5.23 o                         
  -5   5   4        333.92        317.04        16.10 o                         
  -4   5   4         36.59         35.91         4.85 o                         
  -3   5   4         41.23         45.39         5.65 o                         
  -2   5   4        330.29        325.12        13.44 o                         
  -1   5   4         31.25         31.19         3.44 o                         
   0   5   4        188.92        207.90         8.26 o                         
   1   5   4         52.68         56.23         6.67 o                         
   2   5   4         19.39         12.61         3.68 o                         
   3   5   4         10.60         12.29         5.54 o                         
   4   5   4          4.35          5.01         1.14 o                         
   5   5   4          2.43         -0.08         3.80 o                         
   6   5   4        556.26        517.57        16.20 o                         
   7   5   4         54.45         57.21         5.56 o                         
   8   5   4         36.11         39.32         3.53 o                         
   9   5   4          0.54          4.74         2.29 o                         
  10   5   4          8.02          6.38         1.37 o                         
  -5   6   4          2.07          2.53         4.02 o                         
  -4   6   4         12.36          4.69         2.68 o                         
  -3   6   4         94.04         86.10        12.94 o                         
  -2   6   4         73.06         70.95        14.58 o                         
  -1   6   4          6.46         -4.93         4.93 o                         
   0   6   4        192.31        184.49        18.01 o                         
   1   6   4          0.38          1.73         5.04 o                         
   2   6   4        114.07         91.22        18.16 o                         
 -20   1   5          9.87         10.24         1.59 o                         
 -19   1   5          1.24          1.04         0.63 o                         
 -18   1   5        294.53        319.99         9.85 o                         
 -17   1   5         46.96         57.86         7.14 o                         
 -16   1   5         95.51         96.93         5.88 o                         
 -15   1   5         16.76         20.94         2.82 o                         
 -14   1   5         99.91        123.62         5.49 o                         
 -13   1   5        384.19        453.17        21.65 o                         
 -12   1   5         63.64         93.91         7.93 o                         
 -11   1   5         94.62         91.26        10.55 o                         
 -10   1   5        115.81        108.51        10.83 o                         
  -9   1   5       1472.31       1642.99        40.50 o                         
  -8   1   5        214.63        255.52        14.82 o                         
  -7   1   5        170.32        181.62         9.93 o                         
  -6   1   5        730.14        860.97        18.01 o                         
  -5   1   5       1363.76       1529.47        25.27 o                         
  -4   1   5          5.71          5.09         1.45 o                         
  -3   1   5        481.33        534.68        15.14 o                         
  -2   1   5       1517.65       1456.78        27.43 o                         
  -1   1   5       1952.57       1862.43        27.78 o                         
   0   1   5        349.65        309.12        14.50 o                         
   1   1   5        131.72        128.00        11.20 o                         
   2   1   5        172.83        142.87         7.81 o                         
   3   1   5       2834.47       3065.12        56.43 o                         
   4   1   5       1108.71       1076.04       122.62 o                         
   5   1   5        966.89        919.29        35.14 o                         
   6   1   5        213.41        149.23        17.07 o                         
   7   1   5        187.73        150.38        16.09 o                         
   8   1   5        921.40        794.98        37.69 o                         
   9   1   5         98.43         78.50        14.05 o                         
  10   1   5         28.69         34.26         2.51 o                         
  11   1   5          0.87          1.61         0.92 o                         
  12   1   5        466.76        488.57        11.47 o                         
  13   1   5          4.42          4.49         0.84 o                         
  14   1   5        144.41        158.77         5.56 o                         
  15   1   5        145.14        133.62         4.80 o                         
  16   1   5          0.92          1.47         0.54 o                         
  17   1   5          1.47          1.01         0.77 o                         
  18   1   5        256.82        198.17        14.16 o                         
 -19   2   5         18.39         15.12         2.15 o                         
 -18   2   5         71.28         77.09         5.62 o                         
 -17   2   5          1.47          2.16         0.89 o                         
 -16   2   5         81.38         91.75         5.33 o                         
 -15   2   5         56.08         59.27         4.61 o                         
 -14   2   5         22.65         33.71         3.63 o                         
 -13   2   5        225.61        241.19         9.65 o                         
 -12   2   5         83.53         96.00         5.65 o                         
 -11   2   5        442.10        467.67        23.85 o                         
 -10   2   5        135.36        114.46        11.61 o                         
  -9   2   5        358.61        340.69        19.15 o                         
  -8   2   5        394.41        411.33        17.50 o                         
  -7   2   5        408.17        446.10        17.21 o                         
  -6   2   5        143.98        102.29         7.90 o                         
  -5   2   5       2288.12       2346.57        36.46 o                         
  -4   2   5       2938.08       3101.54        36.86 o                         
  -3   2   5        187.63        163.44        12.81 o                         
  -2   2   5         46.59         49.18         4.94 o                         
  -1   2   5         81.35         91.07         7.04 o                         
   0   2   5        354.46        454.92        14.94 o                         
   1   2   5       1789.33       1771.60        42.86 o                         
   2   2   5       1514.88       1521.19        44.21 o                         
   3   2   5        726.32        619.57        33.09 o                         
   4   2   5         45.63         25.25         9.17 o                         
   5   2   5        149.44        124.85        14.31 o                         
   6   2   5         79.46         87.05        12.78 o                         
   7   2   5          9.56          3.96         5.46 o                         
   8   2   5         65.41         81.07         7.44 o                         
   9   2   5       1339.42       1380.99        56.85 o                         
  10   2   5         18.31         21.49         1.92 o                         
  11   2   5        448.62        514.08        13.88 o                         
  12   2   5         77.23         83.01         4.38 o                         
  13   2   5         83.70         79.16         4.12 o                         
  14   2   5        198.65        196.30         6.14 o                         
  15   2   5          1.74          1.94         0.64 o                         
  16   2   5          2.34          2.62         0.65 o                         
  17   2   5         26.40         19.20         2.71 o                         
 -18   3   5        215.87        214.82        10.20 o                         
 -17   3   5         28.81         27.76         2.74 o                         
 -16   3   5          2.25          3.48         1.02 o                         
 -15   3   5         70.78         61.84         5.21 o                         
 -14   3   5        115.47        116.43         7.73 o                         
 -13   3   5        243.05        273.57        20.02 o                         
 -12   3   5        423.51        479.32        37.23 o                         
 -11   3   5         21.66         33.01         4.37 o                         
 -10   3   5        164.50        178.14        11.37 o                         
  -9   3   5        451.57        414.46        17.33 o                         
  -8   3   5         38.36         54.74         6.16 o                         
  -7   3   5        296.65        322.60        14.71 o                         
  -6   3   5       1029.52        991.12        36.96 o                         
  -5   3   5        121.47        103.09        11.80 o                         
  -4   3   5       1145.44       1142.29        39.48 o                         
  -3   3   5          3.17         11.74         3.97 o                         
  -2   3   5        168.94        140.85        13.96 o                         
  -1   3   5       1221.60       1146.57        40.66 o                         
   0   3   5         66.09         33.42         5.69 o                         
   1   3   5          7.05          2.78         2.92 o                         
   2   3   5          7.70          2.76         5.62 o                         
   3   3   5          0.62          2.23         5.55 o                         
   4   3   5        403.85        395.09        24.87 o                         
   5   3   5        357.54        364.30        15.02 o                         
   6   3   5       2014.10       2064.91        66.82 o                         
   7   3   5          1.56          1.56         1.01 o                         
   8   3   5        233.95        276.28        10.68 o                         
   9   3   5         69.84         76.06         6.44 o                         
  10   3   5        592.00        616.06        15.62 o                         
  11   3   5         21.50         22.26         4.81 o                         
  12   3   5       1646.95       1526.13        43.12 o                         
  13   3   5        482.09        472.31        37.02 o                         
  14   3   5         27.46         32.68         3.89 o                         
  15   3   5         41.39         38.44         9.64 o                         
 -16   4   5        213.39        196.52         6.68 o                         
 -15   4   5        853.16        825.37        53.40 o                         
 -14   4   5        117.76        125.09        12.35 o                         
 -13   4   5        225.53        223.08        23.21 o                         
 -12   4   5        493.41        513.77        50.64 o                         
 -11   4   5        333.41        325.77        27.97 o                         
 -10   4   5         79.93         84.31         6.94 o                         
  -9   4   5          7.05         11.56         2.79 o                         
  -8   4   5        235.12        267.75        11.25 o                         
  -7   4   5       1781.12       1853.37        30.54 o                         
  -6   4   5          1.61          1.86         1.61 o                         
  -5   4   5        494.17        511.80        27.46 o                         
  -4   4   5       1478.21       1556.95        47.32 o                         
  -3   4   5         64.15         49.52         5.91 o                         
  -2   4   5          0.18          1.72         1.81 o                         
  -1   4   5          2.39          1.93         2.23 o                         
   0   4   5          7.68          8.56         3.25 o                         
   1   4   5        150.97        150.60         7.27 o                         
   2   4   5        283.18        280.20        10.60 o                         
   3   4   5        384.95        372.15        14.39 o                         
   4   4   5         44.87         47.00         3.71 o                         
   5   4   5         11.99         13.37         2.34 o                         
   6   4   5         23.44         15.94         2.58 o                         
   7   4   5        147.20        164.78        11.76 o                         
   8   4   5        130.76        112.88        12.73 o                         
   9   4   5        230.16        221.26        13.74 o                         
  10   4   5        209.42        240.11         7.06 o                         
  11   4   5        752.79        733.04        19.59 o                         
  12   4   5          0.48          0.47         0.41 o                         
  13   4   5         26.29         15.26         5.97 o                         
 -12   5   5         87.25         96.04         5.25 o                         
 -11   5   5         96.05         90.70        12.53 o                         
 -10   5   5        246.75        246.84        29.04 o                         
  -9   5   5         60.35         52.51         5.04 o                         
  -8   5   5        253.02        248.12        12.41 o                         
  -7   5   5          0.81          2.32         0.92 o                         
  -6   5   5          2.33          4.55         2.34 o                         
  -5   5   5         83.98         87.19         7.85 o                         
  -4   5   5       1226.67       1192.28        20.57 o                         
  -3   5   5        244.89        246.39        10.61 o                         
  -2   5   5          1.69          1.80         2.94 o                         
  -1   5   5         52.66         55.87         5.95 o                         
   0   5   5         30.62         30.60         3.20 o                         
   1   5   5        867.80        921.62        21.99 o                         
   2   5   5        677.86        703.51        21.22 o                         
   3   5   5         44.36         50.65         4.83 o                         
   4   5   5        526.73        555.09        30.35 o                         
   5   5   5        371.71        386.22        13.72 o                         
   6   5   5          1.35          0.99         0.94 o                         
   7   5   5        118.95        138.67         5.91 o                         
   8   5   5         73.97         75.05         3.99 o                         
   9   5   5        301.79        311.75        10.08 o                         
  -4   6   5          0.39          8.60         6.02 o                         
  -3   6   5        237.38        207.01        26.77 o                         
  -2   6   5          0.10         -4.32         6.17 o                         
  -1   6   5        285.22        296.17        31.61 o                         
   0   6   5         27.91         25.20         7.89 o                         
 -20   0   6         79.23         67.69         6.16 o                         
 -19   0   6        464.90        452.08        13.27 o                         
 -18   0   6        542.04        549.19        12.51 o                         
 -17   0   6        679.11        728.25        15.63 o                         
 -16   0   6        292.16        300.28        10.58 o                         
 -15   0   6        270.66        304.53        11.87 o                         
 -14   0   6       2142.46       2649.74       123.50 o                         
 -13   0   6          2.28          3.79         2.02 o                         
 -12   0   6        140.40        108.16        19.31 o                         
 -11   0   6        170.30        114.40        18.49 o                         
 -10   0   6       2360.54       2313.74        77.64 o                         
  -9   0   6       4976.66       5328.07       109.30 o                         
  -8   0   6        431.61        337.37        17.17 o                         
  -7   0   6       2303.81       2217.43        51.32 o                         
  -6   0   6         10.09          2.16         2.22 o                         
  -5   0   6          1.29          2.59         1.88 o                         
  -4   0   6       2104.64       2264.13        33.99 o                         
  -3   0   6        670.54        769.58        41.36 o                         
  -2   0   6         59.63         59.02         5.43 o                         
  -1   0   6        951.52        883.15        21.45 o                         
   0   0   6        197.90        156.97        27.38 o                         
   1   0   6       1220.29       1310.28        36.54 o                         
   2   0   6        223.41        151.97        12.84 o                         
   3   0   6          1.02          2.10         1.25 o                         
   4   0   6        365.41        266.65        15.92 o                         
   5   0   6        115.19        111.14        11.49 o                         
   6   0   6        287.32        240.40        18.05 o                         
   7   0   6       2547.78       2295.11        60.18 o                         
   8   0   6        760.34        601.30        32.60 o                         
   9   0   6        737.29        837.02        20.71 o                         
  10   0   6         16.16         26.08         3.03 o                         
  11   0   6        337.39        364.08        11.23 o                         
  12   0   6         87.76        111.74         7.55 o                         
  13   0   6        494.71        531.55        13.69 o                         
  14   0   6        433.58        450.21        12.01 o                         
  15   0   6        651.61        667.22        13.54 o                         
  16   0   6       1026.11        979.88        18.86 o                         
  17   0   6          1.20          1.73         0.78 o                         
 -20   1   6        289.26        272.93        12.18 o                         
 -19   1   6        449.29        428.05        12.58 o                         
 -18   1   6         67.02         76.98         4.80 o                         
 -17   1   6         27.87         33.18         2.80 o                         
 -16   1   6        788.44        849.64        33.84 o                         
 -15   1   6        282.79        286.76         7.88 o                         
 -14   1   6       2792.07       3003.33        94.00 o                         
 -13   1   6       1342.29       1500.02        54.35 o                         
 -12   1   6       1164.06       1385.34        55.27 o                         
 -11   1   6       1173.57       1100.13        37.45 o                         
 -10   1   6        412.08        417.61        22.04 o                         
  -9   1   6         35.65         28.41         5.33 o                         
  -8   1   6         13.17         13.27         2.96 o                         
  -7   1   6         12.78         12.77         2.92 o                         
  -6   1   6       4777.91       5152.21        49.29 o                         
  -5   1   6       2105.25       2154.95        30.84 o                         
  -4   1   6       3394.47       3440.48        43.89 o                         
  -3   1   6        596.97        516.89        15.40 o                         
  -2   1   6         60.37         36.77         4.49 o                         
  -1   1   6       2209.28       2083.23        43.26 o                         
   0   1   6        144.78        159.85         8.19 o                         
   1   1   6         25.62         16.67         4.51 o                         
   2   1   6        455.27        353.26        19.26 o                         
   3   1   6       3908.02       3649.25        70.23 o                         
   4   1   6       2452.65       2141.24        53.87 o                         
   5   1   6       3794.66       3186.22        98.57 o                         
   6   1   6       1398.65       1159.20        50.83 o                         
   7   1   6        467.48        320.82        35.11 o                         
   8   1   6         80.90         54.48        10.76 o                         
   9   1   6          0.75          1.25         0.62 o                         
  10   1   6          2.05          2.83         0.75 o                         
  11   1   6        294.95        336.13         7.84 o                         
  12   1   6        806.25        794.99        17.02 o                         
  13   1   6        725.12        746.94        19.52 o                         
  14   1   6         63.30         57.49         3.37 o                         
  15   1   6        387.67        407.20         9.64 o                         
  16   1   6         92.33         85.69         3.19 o                         
  17   1   6        217.27        199.86         5.12 o                         
 -19   2   6          2.60          3.78         1.17 o                         
 -18   2   6         30.88         38.61         3.94 o                         
 -17   2   6         14.71         20.96         2.27 o                         
 -16   2   6        115.38        113.91         5.97 o                         
 -15   2   6        307.94        334.79        10.96 o                         
 -14   2   6        113.21        119.47         6.73 o                         
 -13   2   6        511.45        568.96        17.73 o                         
 -12   2   6        293.71        328.30        18.28 o                         
 -11   2   6        369.68        419.22        19.75 o                         
 -10   2   6         18.68         35.39         4.76 o                         
  -9   2   6        169.03        122.14        10.11 o                         
  -8   2   6        903.23        892.24        26.22 o                         
  -7   2   6         43.57         31.83         4.73 o                         
  -6   2   6        158.07        217.34        11.03 o                         
  -5   2   6        363.57        375.57        13.73 o                         
  -4   2   6       1698.56       1855.08        35.90 o                         
  -3   2   6       1279.19       1415.85        42.37 o                         
  -2   2   6        218.57        200.00        10.28 o                         
  -1   2   6         41.86         22.06         3.64 o                         
   0   2   6       1812.40       1773.65        59.84 o                         
   1   2   6        308.35        237.51        14.33 o                         
   2   2   6          1.38         -0.06         2.26 o                         
   3   2   6         49.18         34.36         7.29 o                         
   4   2   6         36.89         40.18        10.29 o                         
   5   2   6         69.78         32.82        11.50 o                         
   6   2   6          7.12          8.83         4.81 o                         
   7   2   6        936.50        915.78        55.37 o                         
   8   2   6        138.58        136.38         7.45 o                         
   9   2   6        224.80        231.59        11.51 o                         
  10   2   6        475.45        490.74        10.54 o                         
  11   2   6        360.49        380.40         9.75 o                         
  12   2   6        102.59        105.06         7.43 o                         
  13   2   6         82.08         91.39         4.24 o                         
  14   2   6        112.91        125.84         4.64 o                         
  15   2   6        165.07        149.48         4.38 o                         
  16   2   6        184.26        141.28         7.63 o                         
 -18   3   6        108.09         97.55         4.24 o                         
 -17   3   6         13.48         16.66         1.63 o                         
 -16   3   6        261.52        300.52        10.32 o                         
 -15   3   6          0.19          0.51         0.82 o                         
 -14   3   6         49.39         55.11         5.24 o                         
 -13   3   6          8.08          4.61         1.82 o                         
 -12   3   6         59.79         63.45         8.87 o                         
 -11   3   6        212.13        258.55        24.19 o                         
 -10   3   6         43.88         42.49         5.54 o                         
  -9   3   6        163.82        148.61        10.35 o                         
  -8   3   6        131.94        120.59         8.48 o                         
  -7   3   6         87.71         73.61         5.89 o                         
  -6   3   6       1422.39       1479.09        42.58 o                         
  -5   3   6        802.85        805.82        34.27 o                         
  -4   3   6        664.23        643.04        30.53 o                         
  -3   3   6        658.31        596.86        29.64 o                         
  -2   3   6         36.77         29.46         6.92 o                         
  -1   3   6         43.00         39.08         8.74 o                         
   0   3   6        251.26        223.62        15.53 o                         
   1   3   6        237.21        227.94        15.65 o                         
   2   3   6        685.30        629.43        34.33 o                         
   3   3   6        752.91        760.40        20.66 o                         
   4   3   6       2607.62       2766.46        86.65 o                         
   5   3   6        237.12        248.39        10.84 o                         
   6   3   6        106.59        107.08         9.73 o                         
   7   3   6        148.48        134.45         7.56 o                         
   8   3   6        328.33        321.90        11.55 o                         
   9   3   6         68.14         73.23         5.36 o                         
  10   3   6         71.64         86.55         5.73 o                         
  11   3   6        112.37        114.45         5.77 o                         
  12   3   6        990.20        875.98        20.88 o                         
  13   3   6        158.45        155.04        12.40 o                         
  14   3   6        328.82        356.49        18.55 o                         
  15   3   6         91.36         84.13        13.08 o                         
 -16   4   6          2.57          2.37         0.75 o                         
 -15   4   6          0.91          0.08         0.69 o                         
 -14   4   6         42.40         37.41         3.48 o                         
 -13   4   6         95.97        102.87         8.08 o                         
 -12   4   6         40.73         35.74         4.07 o                         
 -11   4   6        215.81        198.69        18.59 o                         
 -10   4   6          1.10         -0.39         1.03 o                         
  -9   4   6          2.90          1.27         2.65 o                         
  -8   4   6         15.23         15.15         2.80 o                         
  -7   4   6         27.83         34.23         5.41 o                         
  -6   4   6         53.11         60.13         5.95 o                         
  -5   4   6        229.00        217.22        12.89 o                         
  -4   4   6        126.06        126.85        11.36 o                         
  -3   4   6          3.87          4.69         2.92 o                         
  -2   4   6        115.19        121.71         9.94 o                         
  -1   4   6        505.84        532.75        19.26 o                         
   0   4   6        284.35        264.05         7.27 o                         
   1   4   6       1120.70       1202.15        32.12 o                         
   2   4   6         16.70         18.55         3.10 o                         
   3   4   6        149.53        149.89         9.00 o                         
   4   4   6         11.33          6.78         1.82 o                         
   5   4   6        675.64        717.88        16.65 o                         
   6   4   6        328.52        348.78        11.46 o                         
   7   4   6        546.55        624.27        14.93 o                         
   8   4   6        261.55        287.76        12.26 o                         
   9   4   6        351.60        341.89        11.63 o                         
  10   4   6          7.32          5.84         1.52 o                         
  11   4   6          0.61          0.12         0.66 o                         
  12   4   6        367.29        311.47         7.26 o                         
 -12   5   6          2.84          1.78         0.74 o                         
 -11   5   6          3.25          6.74         1.17 o                         
 -10   5   6         40.84         40.87         4.57 o                         
  -9   5   6          9.85         11.92         1.83 o                         
  -8   5   6          6.72          5.34         1.39 o                         
  -7   5   6          0.01          0.71         0.56 o                         
  -6   5   6        116.08        125.93         9.62 o                         
  -5   5   6        863.34        842.31        27.19 o                         
  -4   5   6         37.80         33.11         3.49 o                         
  -3   5   6          3.21          2.63         2.74 o                         
  -2   5   6        513.35        527.57        15.43 o                         
  -1   5   6          1.92          2.97         1.61 o                         
   0   5   6          5.39          8.04         2.31 o                         
   1   5   6        119.71        116.66         6.05 o                         
   2   5   6         11.08         11.25         2.14 o                         
   3   5   6         11.26         10.20         2.17 o                         
   4   5   6         40.00         41.36         9.48 o                         
   5   5   6          2.46          2.80         2.37 o                         
   6   5   6         19.68         22.96         3.71 o                         
   7   5   6         85.73         78.01         6.32 o                         
   8   5   6         47.63         35.06         3.11 o                         
   9   5   6         21.88         26.85         2.69 o                         
 -20   1   7        359.10        329.79         9.15 o                         
 -19   1   7         51.85         49.80         4.68 o                         
 -18   1   7         30.46         30.45         2.77 o                         
 -17   1   7        245.61        248.43         7.06 o                         
 -16   1   7         18.17         17.78         1.90 o                         
 -15   1   7        323.64        352.99         8.80 o                         
 -14   1   7         78.11         78.78         4.51 o                         
 -13   1   7        480.59        558.79        19.14 o                         
 -12   1   7        273.42        311.26        10.93 o                         
 -11   1   7        333.31        323.22        20.75 o                         
 -10   1   7       1305.16       1365.48        41.48 o                         
  -9   1   7        205.08        200.05        12.63 o                         
  -8   1   7        242.67        220.08        12.43 o                         
  -7   1   7        199.67        265.56        12.68 o                         
  -6   1   7       1494.62       1612.70        29.84 o                         
  -5   1   7       2167.38       2406.06        33.82 o                         
  -4   1   7         17.68         10.83         2.56 o                         
  -3   1   7        295.14        266.15        11.62 o                         
  -2   1   7        133.43        129.84         8.89 o                         
  -1   1   7        212.85        196.92         9.77 o                         
   0   1   7        143.61        152.77         8.55 o                         
   1   1   7          1.76          4.82         2.42 o                         
   2   1   7          3.87          4.64         2.15 o                         
   3   1   7          7.40          8.19         6.30 o                         
   4   1   7        967.20        942.92        38.52 o                         
   5   1   7        506.35        413.80        26.23 o                         
   6   1   7         89.30         62.06        13.16 o                         
   7   1   7        235.24        186.61        19.11 o                         
   8   1   7         29.02         29.07         2.47 o                         
   9   1   7         11.06         12.53         1.53 o                         
  10   1   7         84.87         86.17         4.21 o                         
  11   1   7        610.84        700.95        14.75 o                         
  12   1   7        361.61        386.01         9.87 o                         
  13   1   7        232.25        236.23         7.40 o                         
  14   1   7         37.09         38.26         2.51 o                         
  15   1   7         61.80         54.08         2.69 o                         
  16   1   7         59.27         54.07         2.98 o                         
 -19   2   7         67.93         62.98         4.23 o                         
 -18   2   7        186.85        201.90         8.74 o                         
 -17   2   7        255.31        283.27        11.17 o                         
 -16   2   7        250.64        259.97        17.19 o                         
 -15   2   7        412.28        409.95        17.02 o                         
 -14   2   7        309.98        335.04        11.35 o                         
 -13   2   7         70.80         84.37         4.76 o                         
 -12   2   7        488.01        536.71        22.74 o                         
 -11   2   7         26.56         25.69         2.29 o                         
 -10   2   7        293.05        312.45        21.39 o                         
  -9   2   7        344.37        341.93        17.44 o                         
  -8   2   7        139.61        124.52        10.05 o                         
  -7   2   7          7.35         10.59         3.00 o                         
  -6   2   7        564.59        593.77        22.29 o                         
  -5   2   7        199.26        204.02        12.64 o                         
  -4   2   7         55.93         39.70         6.49 o                         
  -3   2   7        428.32        449.02        18.72 o                         
  -2   2   7        288.49        212.66        11.16 o                         
  -1   2   7         66.80         39.11         5.03 o                         
   0   2   7          9.96          7.22         2.01 o                         
   1   2   7       1425.78       1400.36        37.13 o                         
   2   2   7         23.73         16.85         5.39 o                         
   3   2   7         23.11         22.38         6.66 o                         
   4   2   7        225.20        173.26        18.06 o                         
   5   2   7        212.26        152.28        17.76 o                         
   6   2   7          3.00          5.29         1.55 o                         
   7   2   7         88.85         90.48         9.21 o                         
   8   2   7         58.43         56.63         3.85 o                         
   9   2   7        113.44        115.86         5.26 o                         
  10   2   7         29.51         34.72         3.11 o                         
  11   2   7        490.85        518.69        11.39 o                         
  12   2   7        112.83        110.55         7.78 o                         
  13   2   7        469.61        482.10         9.27 o                         
  14   2   7          1.64          1.82         0.64 o                         
  15   2   7        357.79        314.16         6.73 o                         
  16   2   7        288.73        217.11        19.97 o                         
 -18   3   7         52.76         47.73         2.92 o                         
 -17   3   7         30.33         28.42         1.81 o                         
 -16   3   7          0.25          0.30         0.76 o                         
 -15   3   7        195.23        219.40         8.02 o                         
 -14   3   7        176.31        239.97        10.27 o                         
 -13   3   7         46.82         74.19         5.20 o                         
 -12   3   7        863.54        978.72        36.12 o                         
 -11   3   7        795.17       1236.50       467.91 o                         
 -10   3   7          5.80          1.79         1.02 o                         
  -9   3   7         16.69         12.62         2.91 o                         
  -8   3   7         87.25         84.70         8.17 o                         
  -7   3   7        916.49        962.84        48.36 o                         
  -6   3   7        914.47        903.39        30.95 o                         
  -5   3   7        804.06        726.43        16.94 o                         
  -4   3   7       1902.37       2007.54        69.52 o                         
  -3   3   7        536.95        511.21        28.16 o                         
  -2   3   7          5.54          6.13         2.64 o                         
  -1   3   7        682.58        645.69        32.51 o                         
   0   3   7         27.52         23.99         6.03 o                         
   1   3   7        836.96        844.45        35.31 o                         
   2   3   7        204.12        201.31         5.82 o                         
   3   3   7          7.41          4.56         0.72 o                         
   4   3   7          2.12          0.72         1.16 o                         
   5   3   7         55.41         70.00         3.77 o                         
   6   3   7         27.47         16.51         2.75 o                         
   7   3   7          8.06         10.80         2.25 o                         
   8   3   7        687.07        656.94        16.44 o                         
   9   3   7         43.32         46.49         4.31 o                         
  10   3   7          9.52         13.99         2.17 o                         
  11   3   7        116.72        108.06         5.93 o                         
  12   3   7        211.91        186.36        12.24 o                         
  13   3   7        139.32        128.27         7.65 o                         
  14   3   7        207.46        202.56        17.39 o                         
 -15   4   7        105.40         96.34         4.69 o                         
 -14   4   7          0.14          0.25         1.07 o                         
 -13   4   7        153.48        180.22        15.31 o                         
 -12   4   7         22.23         19.39         2.87 o                         
 -11   4   7         32.75         35.33         6.15 o                         
 -10   4   7         55.30         77.55         6.46 o                         
  -9   4   7        101.65        119.27         7.95 o                         
  -8   4   7          6.45         11.27         2.51 o                         
  -7   4   7         71.58         63.00         5.37 o                         
  -6   4   7        293.36        294.51        15.34 o                         
  -5   4   7         38.70         38.37         4.29 o                         
  -4   4   7        150.13        134.46        11.12 o                         
  -3   4   7       1645.24       1637.81        29.79 o                         
  -2   4   7        728.96        737.68        26.33 o                         
  -1   4   7        207.55        765.79        97.82 o                         
   0   4   7        523.43        553.66        20.83 o                         
   1   4   7          0.55          0.15         1.33 o                         
   2   4   7          0.85          0.99         1.25 o                         
   3   4   7         56.73         62.88         4.51 o                         
   4   4   7        372.53        366.03        19.05 o                         
   5   4   7        836.90        838.32        18.04 o                         
   6   4   7        113.62        130.42         6.99 o                         
   7   4   7        236.04        268.01        11.23 o                         
   8   4   7        500.08        524.18        12.64 o                         
   9   4   7         39.37         37.60         3.13 o                         
  10   4   7          0.27          0.11         0.95 o                         
  11   4   7         41.41         37.01         4.08 o                         
  12   4   7        174.20        171.24        16.93 o                         
 -11   5   7          3.92          5.79         1.05 o                         
 -10   5   7        119.82        112.85         7.34 o                         
  -9   5   7          0.90          0.54         0.39 o                         
  -8   5   7          9.39         10.67         1.95 o                         
  -7   5   7        329.30        308.64        14.48 o                         
  -6   5   7        982.09        949.95        31.29 o                         
  -5   5   7         16.07         19.36         2.61 o                         
  -4   5   7        144.12        150.52         7.44 o                         
  -3   5   7        385.85        386.23        11.74 o                         
  -2   5   7         32.37         35.73         3.43 o                         
  -1   5   7        200.91        204.99         8.55 o                         
   0   5   7         17.29         17.31         2.47 o                         
   1   5   7        245.56        282.15        18.28 o                         
   2   5   7        303.98        301.90        27.08 o                         
   3   5   7        460.27        512.43        18.75 o                         
   4   5   7        362.87        398.45        25.61 o                         
   5   5   7        849.17        904.15        22.86 o                         
   6   5   7        300.30        302.89        10.32 o                         
   7   5   7          5.12          5.39         1.10 o                         
   8   5   7          1.94          1.46         1.42 o                         
 -20   0   8          4.67          5.00         1.04 o                         
 -19   0   8        974.47        930.79        41.86 o                         
 -18   0   8        263.19        268.83        11.27 o                         
 -17   0   8        147.76        132.83         6.63 o                         
 -16   0   8       1779.23       1930.65        38.32 o                         
 -15   0   8        711.94        755.00        16.99 o                         
 -14   0   8        475.81        504.14        13.88 o                         
 -13   0   8        145.20        135.79         7.97 o                         
 -12   0   8        572.54        580.00        30.10 o                         
 -11   0   8        963.05        871.16        53.00 o                         
 -10   0   8        407.01        342.07        25.97 o                         
  -9   0   8        260.99        236.05        19.94 o                         
  -8   0   8        955.68        826.31        29.40 o                         
  -7   0   8        960.43       1022.13        35.47 o                         
  -6   0   8       2234.65       2704.10        68.05 o                         
  -5   0   8       3684.83       4461.88       145.32 o                         
  -4   0   8        336.63        327.26        23.12 o                         
  -3   0   8        157.29         97.03         9.50 o                         
  -2   0   8       3301.71       3331.34       112.48 o                         
  -1   0   8       2557.57       2517.15        57.64 o                         
   0   0   8        131.57        145.10        49.65 o                         
   1   0   8       2439.42       2260.71       399.54 o                         
   2   0   8        537.91        387.24        84.15 o                         
   3   0   8       1090.60        836.66       180.87 o                         
   4   0   8      10298.78       8860.56      1875.52 o                         
   5   0   8       3276.52       1676.25       228.18 o                         
   6   0   8       7483.93       3657.60       355.98 o                         
   7   0   8       1989.92        726.36       165.25 o                         
   8   0   8         51.81         75.40         6.52 o                         
   9   0   8         32.63         25.61         3.37 o                         
  10   0   8         40.60         51.64         4.29 o                         
  11   0   8        350.04        408.65        11.86 o                         
  12   0   8        500.98        520.11        15.62 o                         
  13   0   8        179.76        184.53         7.42 o                         
  14   0   8        791.97        786.96        13.98 o                         
  15   0   8        212.78        200.95         8.32 o                         
  16   0   8        688.88        647.89        12.40 o                         
 -20   1   8          9.50         15.23         1.95 o                         
 -19   1   8        391.87        374.37         8.46 o                         
 -18   1   8         12.33         15.53         2.05 o                         
 -17   1   8         55.89         56.45         3.79 o                         
 -16   1   8         26.76         27.77         2.13 o                         
 -15   1   8         26.55         30.76         2.41 o                         
 -14   1   8          7.75         12.04         1.54 o                         
 -13   1   8       1614.82       1799.84        60.32 o                         
 -12   1   8        224.80        249.71        10.51 o                         
 -11   1   8        830.00        983.69        46.76 o                         
 -10   1   8        124.41        138.87        13.61 o                         
  -9   1   8         16.75         27.68         4.96 o                         
  -8   1   8       1060.63       1064.97        28.42 o                         
  -7   1   8        420.58        351.93        15.24 o                         
  -6   1   8          7.65          1.45         1.91 o                         
  -5   1   8        443.96        401.17        14.44 o                         
  -4   1   8        585.26        552.74        18.28 o                         
  -3   1   8        202.27        220.16        11.01 o                         
  -2   1   8       1079.85       1237.79        38.52 o                         
  -1   1   8          7.10         14.13         2.89 o                         
   0   1   8        416.38        398.03        15.60 o                         
   1   1   8       2244.21       1961.53        53.15 o                         
   2   1   8         15.59          1.56         2.04 o                         
   3   1   8        560.27        457.71        28.32 o                         
   4   1   8        394.48        335.49        23.56 o                         
   5   1   8        973.28        773.98        37.47 o                         
   6   1   8          0.46          2.25         2.26 o                         
   7   1   8        123.27        146.48        12.65 o                         
   8   1   8        161.17        155.57        13.88 o                         
   9   1   8        945.14       1013.29        20.96 o                         
  10   1   8        130.74        128.70         5.28 o                         
  11   1   8        118.65        127.48         4.73 o                         
  12   1   8        104.75        107.27         5.01 o                         
  13   1   8          4.55          3.96         0.91 o                         
  14   1   8        213.63        214.47         5.54 o                         
  15   1   8        470.12        467.13         7.44 o                         
  16   1   8         25.88         25.75         1.70 o                         
 -19   2   8         48.77         47.04         3.52 o                         
 -18   2   8        165.08        176.87         8.08 o                         
 -17   2   8         75.59         88.84         4.82 o                         
 -16   2   8         63.18         71.43         4.56 o                         
 -15   2   8          0.70         -0.11         0.58 o                         
 -14   2   8        192.34        181.79         7.91 o                         
 -13   2   8       1660.40       1730.57        46.24 o                         
 -12   2   8        401.16        418.25        20.88 o                         
 -11   2   8        574.80        741.48        71.31 o                         
 -10   2   8       1586.07       1695.10        77.36 o                         
  -9   2   8          1.40          1.87         1.94 o                         
  -8   2   8       1272.07       1256.33        36.71 o                         
  -7   2   8        188.03        162.04        12.42 o                         
  -6   2   8        936.23       1012.31        30.13 o                         
  -5   2   8        336.87        350.20        17.08 o                         
  -4   2   8        897.19        806.94        26.79 o                         
  -3   2   8       2852.60       2838.51        66.79 o                         
  -2   2   8       1444.16       1476.51        36.26 o                         
  -1   2   8          4.52         74.19         9.47 o                         
   0   2   8        754.36        782.76        33.79 o                         
   1   2   8         35.76         18.98         4.39 o                         
   2   2   8         16.79          9.99         3.35 o                         
   3   2   8         94.09         83.04        12.87 o                         
   4   2   8       1228.31       1039.59        47.36 o                         
   5   2   8       1459.24       1481.27        98.78 o                         
   6   2   8       1333.08       1349.17        55.36 o                         
   7   2   8        397.14        382.95        19.67 o                         
   8   2   8        243.17        277.60         8.60 o                         
   9   2   8         63.35         59.39         3.28 o                         
  10   2   8         37.66         29.70         5.20 o                         
  11   2   8          4.18          5.26         1.56 o                         
  12   2   8        790.33        764.13        16.65 o                         
  13   2   8         11.04          9.57         1.73 o                         
  14   2   8         94.25        100.11         4.04 o                         
  15   2   8        544.73        401.60        16.32 o                         
 -18   3   8          0.94          0.56         0.71 o                         
 -17   3   8        619.83        616.73        11.03 o                         
 -16   3   8        139.38        131.89         5.10 o                         
 -15   3   8         72.78         80.32         4.42 o                         
 -14   3   8        104.90        130.81         6.14 o                         
 -13   3   8        176.33        206.22         8.19 o                         
 -12   3   8        124.16        132.12         7.04 o                         
 -11   3   8          5.65          4.85         1.94 o                         
 -10   3   8        348.44        376.89        19.06 o                         
  -9   3   8        607.52        678.74        69.03 o                         
  -8   3   8         86.50         87.83         5.47 o                         
  -7   3   8        446.54        409.63        11.30 o                         
  -6   3   8          7.49          8.03         1.39 o                         
  -5   3   8        488.44        488.63        11.43 o                         
  -4   3   8        111.53        107.91         5.31 o                         
  -3   3   8          0.04          0.19         1.63 o                         
  -2   3   8         77.06         86.53         5.08 o                         
  -1   3   8        320.46        361.84        19.15 o                         
   0   3   8        127.73        124.90         8.62 o                         
   1   3   8       1391.30       1321.86        67.27 o                         
   2   3   8         23.73         17.90         1.96 o                         
   3   3   8          5.30          5.69         1.17 o                         
   4   3   8         88.37         77.32         3.98 o                         
   5   3   8        269.99        306.84         9.48 o                         
   6   3   8         60.00         51.22         4.62 o                         
   7   3   8         10.56          9.21         2.09 o                         
   8   3   8         36.28         34.85         3.67 o                         
   9   3   8        173.10        148.15         7.27 o                         
  10   3   8         41.36         46.63         3.86 o                         
  11   3   8         25.73         24.14         5.17 o                         
  12   3   8          4.12          6.49         1.86 o                         
  13   3   8        100.16         92.99        10.16 o                         
 -15   4   8        145.24        129.68         5.21 o                         
 -14   4   8        249.29        241.98         8.27 o                         
 -13   4   8         54.65         43.32         3.92 o                         
 -12   4   8        422.05        431.89        30.32 o                         
 -11   4   8         85.03         76.14         5.39 o                         
 -10   4   8         44.17         37.79         3.85 o                         
  -9   4   8        366.89        347.72        21.44 o                         
  -8   4   8        104.09        110.25         5.90 o                         
  -7   4   8        154.65        150.03         8.66 o                         
  -6   4   8        531.51        553.01        26.36 o                         
  -5   4   8        286.82        274.28        14.21 o                         
  -4   4   8        397.95        382.95        19.87 o                         
  -3   4   8        411.55        414.27        19.02 o                         
  -2   4   8       1082.78       1126.38        36.82 o                         
  -1   4   8         13.42          9.03         1.88 o                         
   0   4   8        206.01        205.03         6.53 o                         
   1   4   8        214.50        198.82         6.85 o                         
   2   4   8        529.69        571.74        28.02 o                         
   3   4   8          0.31         -0.16         1.88 o                         
   4   4   8          2.29          3.42         1.90 o                         
   5   4   8          2.86          1.03         1.45 o                         
   6   4   8          5.65          8.43         1.74 o                         
   7   4   8          2.58          3.09         1.16 o                         
   8   4   8         39.16         40.63         4.83 o                         
   9   4   8         22.10         22.30         2.69 o                         
  10   4   8          0.11          0.13         0.79 o                         
  11   4   8         41.06         31.61         2.70 o                         
 -11   5   8          5.99          2.41         0.93 o                         
 -10   5   8         29.32         26.89         2.61 o                         
  -9   5   8        219.88        205.74        14.41 o                         
  -8   5   8         29.01         21.69         4.94 o                         
  -7   5   8         77.39         64.19         4.26 o                         
  -6   5   8        105.83         93.76         5.44 o                         
  -5   5   8         77.67         70.69         4.85 o                         
  -4   5   8        187.23        179.22         7.91 o                         
  -3   5   8         20.75         17.45         2.69 o                         
  -2   5   8        437.53        437.76        13.74 o                         
  -1   5   8          3.75          3.96         3.62 o                         
   0   5   8        125.75        127.81         6.57 o                         
   1   5   8         63.92         67.82         4.64 o                         
   2   5   8         68.54         74.80         8.66 o                         
   3   5   8         22.46         20.89         3.04 o                         
   4   5   8          6.33          3.73         1.16 o                         
   5   5   8         37.64         39.58         4.60 o                         
   6   5   8         17.16          8.52         3.46 o                         
   7   5   8         46.79         37.25         2.51 o                         
 -20   1   9         71.19         58.47         3.94 o                         
 -19   1   9         14.70          9.64         1.29 o                         
 -18   1   9        175.37        166.06         5.87 o                         
 -17   1   9         62.88         71.58         4.25 o                         
 -16   1   9        111.12         97.04         4.43 o                         
 -15   1   9        140.88        146.14         5.64 o                         
 -14   1   9          0.05          1.07         0.68 o                         
 -13   1   9        209.28        212.72         6.84 o                         
 -12   1   9        188.80        202.15         7.79 o                         
 -11   1   9        643.37        757.35        30.19 o                         
 -10   1   9          0.23         -1.16         1.86 o                         
  -9   1   9        125.59        117.30        10.40 o                         
  -8   1   9         44.67         42.90         6.00 o                         
  -7   1   9        373.41        436.53        18.76 o                         
  -6   1   9        333.54        357.77        15.23 o                         
  -5   1   9         97.39         82.67         6.88 o                         
  -4   1   9       1198.86       1392.68        33.08 o                         
  -3   1   9        463.94        475.40        19.81 o                         
  -2   1   9        627.36        725.77        22.78 o                         
  -1   1   9       1062.76       1045.81        31.89 o                         
   0   1   9        492.25        497.56        24.75 o                         
   1   1   9          0.96         -0.61         8.26 o                         
   2   1   9          2.79         -3.54         3.54 o                         
   3   1   9        981.62        819.86        41.30 o                         
   4   1   9         85.18         82.14        12.70 o                         
   5   1   9         97.72         80.41        16.48 o                         
   6   1   9          5.59          9.67         1.29 o                         
   7   1   9        158.20        154.27        19.19 o                         
   8   1   9        657.75        789.00        14.68 o                         
   9   1   9         19.66         19.55         1.90 o                         
  10   1   9        592.29        676.54        11.84 o                         
  11   1   9         39.43         42.03         2.59 o                         
  12   1   9        151.55        152.07         5.68 o                         
  13   1   9         28.84         25.65         2.15 o                         
  14   1   9        174.50        152.00         4.21 o                         
  15   1   9         94.21         82.87         2.91 o                         
 -19   2   9          5.63          6.44         1.21 o                         
 -18   2   9         81.67         72.70         4.97 o                         
 -17   2   9        153.50        146.67         5.80 o                         
 -16   2   9          6.86          6.64         1.11 o                         
 -15   2   9        198.47        191.77         6.58 o                         
 -14   2   9        277.71        336.25         9.18 o                         
 -13   2   9        484.85        505.57        11.57 o                         
 -12   2   9         30.53         36.77         3.15 o                         
 -11   2   9          1.56          2.75         0.81 o                         
 -10   2   9        113.25        108.26         5.22 o                         
  -9   2   9        298.46        304.42        12.68 o                         
  -8   2   9        175.08        179.71         9.81 o                         
  -7   2   9          2.13          0.49         2.04 o                         
  -6   2   9        143.35        112.14        10.29 o                         
  -5   2   9          9.00          9.86         3.27 o                         
  -4   2   9        693.06        628.56        24.34 o                         
  -3   2   9       1310.46       1330.78        34.17 o                         
  -2   2   9        902.07        903.25        35.79 o                         
  -1   2   9         54.44         66.58         9.62 o                         
   0   2   9        242.11        242.54        17.63 o                         
   1   2   9        404.44        369.79        33.62 o                         
   2   2   9        206.42        179.03        19.78 o                         
   3   2   9        509.69        506.27        32.60 o                         
   4   2   9       1044.21       1014.61        47.57 o                         
   5   2   9         23.12         18.88         3.61 o                         
   6   2   9         72.36         58.35         3.74 o                         
   7   2   9        602.42        675.31        28.47 o                         
   8   2   9        129.55        155.82         6.35 o                         
   9   2   9        147.93        166.36         7.61 o                         
  10   2   9         32.11         33.99         4.25 o                         
  11   2   9        286.24        287.68        10.40 o                         
  12   2   9         13.87         10.84         1.97 o                         
  13   2   9        190.35        193.11         5.93 o                         
  14   2   9         96.87         80.77         3.16 o                         
 -18   3   9        462.01        412.04        13.50 o                         
 -17   3   9        142.27        144.37         3.53 o                         
 -16   3   9         17.94         19.50         1.55 o                         
 -15   3   9         24.86         21.29         2.16 o                         
 -14   3   9        151.83        158.79         8.07 o                         
 -13   3   9         43.95         51.59         3.87 o                         
 -12   3   9         58.56         70.51         7.90 o                         
 -11   3   9        291.62        342.09        17.80 o                         
 -10   3   9          7.31          7.74         1.95 o                         
  -9   3   9        459.49        456.03        17.43 o                         
  -8   3   9        187.94        186.69         6.52 o                         
  -7   3   9         60.43         40.31         3.00 o                         
  -6   3   9         91.25         97.48         4.57 o                         
  -5   3   9        638.44        638.18        13.64 o                         
  -4   3   9        200.42        200.99         7.42 o                         
  -3   3   9        438.70        442.68        12.72 o                         
  -2   3   9        110.25        107.49         5.26 o                         
  -1   3   9        102.71         95.20         4.92 o                         
   0   3   9        783.34        736.87        44.86 o                         
   1   3   9        778.69        762.81        24.14 o                         
   2   3   9        104.22         95.24         7.11 o                         
   3   3   9         48.50         39.04         2.71 o                         
   4   3   9        398.02        434.40         9.91 o                         
   5   3   9        242.88        206.79         9.38 o                         
   6   3   9         76.37         64.23         5.16 o                         
   7   3   9        307.09        303.58        10.66 o                         
   8   3   9        659.29        694.34        15.81 o                         
   9   3   9        170.11        169.43         7.35 o                         
  10   3   9        195.68        213.64        15.57 o                         
  11   3   9          7.45          6.53         2.06 o                         
  12   3   9         31.90         27.93         3.19 o                         
  13   3   9        264.84        234.57         8.59 o                         
 -15   4   9         59.93         55.69         3.20 o                         
 -14   4   9        284.52        298.07         8.71 o                         
 -13   4   9        239.41        253.18         8.10 o                         
 -12   4   9        495.80        479.54        16.26 o                         
 -11   4   9        306.47        320.30        14.04 o                         
 -10   4   9        244.74        247.65        11.88 o                         
  -9   4   9        532.33        517.78        27.64 o                         
  -8   4   9         99.06         89.22         8.28 o                         
  -7   4   9        113.38        128.21         6.05 o                         
  -6   4   9        596.98        555.69        25.15 o                         
  -5   4   9          1.93         -0.47         2.43 o                         
  -4   4   9        461.09        468.68        12.33 o                         
  -3   4   9       1908.53       1893.37        35.34 o                         
  -2   4   9         84.24         74.09         4.58 o                         
  -1   4   9         58.12        195.45        14.69 o                         
   0   4   9        506.77        517.51        18.28 o                         
   1   4   9         38.24         31.03         2.57 o                         
   2   4   9        119.89        123.71         6.82 o                         
   3   4   9         36.17         34.79         3.01 o                         
   4   4   9        291.10        318.68        24.04 o                         
   5   4   9        205.56        218.62         8.64 o                         
   6   4   9          7.56          7.32         2.39 o                         
   7   4   9          2.82          2.56         0.92 o                         
   8   4   9         15.25         19.14         2.14 o                         
   9   4   9         11.71         13.97         1.38 o                         
  10   4   9         66.56         59.72         8.18 o                         
 -11   5   9          0.33          0.88         0.61 o                         
 -10   5   9        654.35        611.01        17.17 o                         
  -9   5   9        110.75         92.19         6.69 o                         
  -8   5   9         74.87         56.93         4.76 o                         
  -7   5   9        269.58        245.30         8.30 o                         
  -6   5   9        258.97        228.21         8.36 o                         
  -5   5   9         93.75         68.28         4.70 o                         
  -4   5   9         28.02         27.80         4.12 o                         
  -3   5   9        131.86        133.59         6.92 o                         
  -2   5   9        156.81        173.59         7.80 o                         
  -1   5   9        355.11        344.72        16.22 o                         
   0   5   9        249.31        263.79        13.30 o                         
   1   5   9        109.04        117.37        18.57 o                         
   2   5   9          0.77          1.75         3.66 o                         
   3   5   9         86.02         83.28        13.85 o                         
   4   5   9        190.84        183.56        13.77 o                         
   5   5   9        413.76        425.82        72.65 o                         
   6   5   9          4.96          5.16         0.97 o                         
 -20   0  10        685.16        613.46        46.19 o                         
 -19   0  10        403.95        407.58        17.06 o                         
 -18   0  10        255.92        275.94        11.17 o                         
 -17   0  10        224.33        181.58         9.95 o                         
 -16   0  10          9.64         10.00         2.91 o                         
 -15   0  10        147.65        150.45        10.21 o                         
 -14   0  10        884.47        911.83        24.73 o                         
 -13   0  10        493.58        481.84        30.92 o                         
 -12   0  10        327.62        340.73        18.55 o                         
 -11   0  10         78.37         71.93         6.11 o                         
 -10   0  10        149.42        171.78         8.82 o                         
  -9   0  10         13.88         18.75         5.92 o                         
  -8   0  10        354.63        409.00        25.95 o                         
  -7   0  10       4594.70       4734.09        82.31 o                         
  -6   0  10       1102.61       1044.02        35.81 o                         
  -5   0  10        320.50        288.02        17.54 o                         
  -4   0  10        807.28        898.94       104.91 o                         
  -3   0  10        290.20        382.84        51.47 o                         
  -2   0  10          2.98          2.19         6.48 o                         
  -1   0  10        521.68        547.65       147.12 o                         
   0   0  10        614.81        535.13       147.84 o                         
   5   0  10          0.74          1.70         1.82 o                         
   6   0  10         65.23         93.85         9.76 o                         
   7   0  10        977.40       1126.58       359.50 o                         
   8   0  10          0.93          1.84         2.18 o                         
   9   0  10         92.95        121.60         8.54 o                         
  10   0  10         16.08         25.95         3.94 o                         
  11   0  10        289.67        315.54        22.25 o                         
  12   0  10        237.81        245.30        14.76 o                         
  13   0  10         32.14         27.00         3.13 o                         
  14   0  10         59.98         61.08         4.79 o                         
  15   0  10        213.08        195.31         5.98 o                         
 -20   1  10        127.85        124.18         5.18 o                         
 -19   1  10        171.39        154.37         5.24 o                         
 -18   1  10         10.72         13.15         1.66 o                         
 -17   1  10        423.61        431.84        12.66 o                         
 -16   1  10        627.51        655.55        13.68 o                         
 -15   1  10        261.80        285.73         7.94 o                         
 -14   1  10       1322.64       1301.42        18.62 o                         
 -13   1  10        294.53        272.06         7.99 o                         
 -12   1  10        270.51        277.55         7.70 o                         
 -11   1  10       3970.22       4276.77       107.37 o                         
 -10   1  10       2431.45       2655.46        78.31 o                         
  -9   1  10        388.31        311.05        17.43 o                         
  -8   1  10        197.03        175.22        12.37 o                         
  -7   1  10        494.86        529.18        21.59 o                         
  -6   1  10          9.32          2.28         1.70 o                         
  -5   1  10          3.12          2.63         1.13 o                         
  -4   1  10        584.50        575.94        20.50 o                         
  -3   1  10       1435.76       1457.06        42.34 o                         
  -2   1  10       2188.25       1943.03        99.00 o                         
  -1   1  10        983.31        806.96        34.26 o                         
   0   1  10        118.91         56.19        24.30 o                         
   1   1  10        572.57        501.24        36.78 o                         
   2   1  10        503.30        428.10        72.91 o                         
   3   1  10         11.78         10.46         7.91 o                         
   4   1  10        419.45        290.70       123.02 o                         
   5   1  10        905.62        977.14        29.48 o                         
   6   1  10        381.12        407.28        10.45 o                         
   7   1  10       2837.86       3242.08        59.16 o                         
   8   1  10       2035.03       2356.39        37.14 o                         
   9   1  10         35.47         39.20         2.83 o                         
  10   1  10        148.63        166.93         5.27 o                         
  11   1  10         11.91          9.62         1.24 o                         
  12   1  10         68.81         76.22         3.70 o                         
  13   1  10         63.47         59.12         2.70 o                         
  14   1  10          2.55          2.46         0.86 o                         
 -19   2  10        773.73        759.17        12.65 o                         
 -18   2  10         35.92         35.24         3.33 o                         
 -17   2  10        128.54        139.48         7.42 o                         
 -16   2  10          2.43          1.40         0.53 o                         
 -15   2  10         15.90         12.60         1.65 o                         
 -14   2  10        246.20        279.55         8.18 o                         
 -13   2  10        190.83        208.57         7.29 o                         
 -12   2  10        677.24        668.31        13.22 o                         
 -11   2  10          0.73          2.08         0.80 o                         
 -10   2  10        434.57        496.99        19.40 o                         
  -9   2  10        641.77        670.99        20.61 o                         
  -8   2  10        590.62        619.53        21.65 o                         
  -7   2  10         77.38         69.64         5.54 o                         
  -6   2  10        168.68        125.72        11.21 o                         
  -5   2  10        205.02        158.95        12.72 o                         
  -4   2  10          4.67          3.67         2.17 o                         
  -3   2  10          4.83          5.21         3.09 o                         
  -2   2  10        193.88        180.98        15.54 o                         
  -1   2  10         24.28         10.30         5.76 o                         
   0   2  10         23.58         14.98         5.38 o                         
   1   2  10        827.15        829.20        19.65 o                         
   2   2  10        803.64        785.77        21.94 o                         
   3   2  10         79.59        101.57         5.23 o                         
   4   2  10        353.85        319.98        18.17 o                         
   5   2  10        176.28        162.17         6.67 o                         
   6   2  10        271.63        269.54        16.08 o                         
   7   2  10        122.18        148.17         7.43 o                         
   8   2  10         43.76         50.92         3.45 o                         
   9   2  10         21.73         18.23         2.04 o                         
  10   2  10        259.74        250.16         9.88 o                         
  11   2  10        195.26        203.85         8.16 o                         
  12   2  10        116.63        107.86         5.33 o                         
  13   2  10         19.49         19.88         1.69 o                         
 -17   3  10        269.62        241.19         7.60 o                         
 -16   3  10        144.71        144.58         3.95 o                         
 -15   3  10        170.06        170.18         4.83 o                         
 -14   3  10        371.81        394.04         8.84 o                         
 -13   3  10         11.03          8.61         2.22 o                         
 -12   3  10         13.28         19.47         2.47 o                         
 -11   3  10         52.50         57.64         4.57 o                         
 -10   3  10         41.57         36.62         3.11 o                         
  -9   3  10        511.27        482.61        20.90 o                         
  -8   3  10        116.41        113.08         5.96 o                         
  -7   3  10        279.99        276.77         9.97 o                         
  -6   3  10        194.18        186.87         6.37 o                         
  -5   3  10          5.02          9.68         2.07 o                         
  -4   3  10         20.27         14.07         2.09 o                         
  -3   3  10       1916.81       1964.56        68.87 o                         
  -2   3  10       1200.76       1212.86        45.57 o                         
  -1   3  10         77.94         67.85         4.94 o                         
   0   3  10          8.65          7.57         2.51 o                         
   1   3  10        306.21        322.83         8.85 o                         
   2   3  10         44.79         57.84         3.76 o                         
   3   3  10        330.40        299.56         8.46 o                         
   4   3  10         75.89         89.30         5.32 o                         
   5   3  10        525.19        597.09        15.59 o                         
   6   3  10        437.05        451.94        11.88 o                         
   7   3  10        239.72        243.64        13.85 o                         
   8   3  10        141.77        160.23         8.64 o                         
   9   3  10         68.96         71.50         4.32 o                         
  10   3  10         46.16         46.29         4.93 o                         
  11   3  10        220.49        212.86        23.11 o                         
  12   3  10         22.11         26.84         3.11 o                         
 -15   4  10         16.35         14.77         2.80 o                         
 -14   4  10         38.84         41.33         3.00 o                         
 -13   4  10         40.52         32.36         2.33 o                         
 -12   4  10          4.22          3.47         0.99 o                         
 -11   4  10        599.75        589.40        21.88 o                         
 -10   4  10         22.23         20.24         2.21 o                         
  -9   4  10          1.04          0.27         0.93 o                         
  -8   4  10        209.34        165.19        10.34 o                         
  -7   4  10        128.90        114.06         5.52 o                         
  -6   4  10        473.48        473.68        16.36 o                         
  -5   4  10         87.34         79.97         4.83 o                         
  -4   4  10          3.42          3.81         1.30 o                         
  -3   4  10         77.87         78.52         4.89 o                         
  -2   4  10        128.34        130.82         5.94 o                         
  -1   4  10        335.83        318.89         9.06 o                         
   0   4  10        373.91        355.22        12.00 o                         
   1   4  10         77.69         81.49         5.56 o                         
   2   4  10        172.93        195.09         9.01 o                         
   3   4  10        367.07        344.00        27.67 o                         
   4   4  10         99.48         97.27        11.41 o                         
   5   4  10          5.74          1.81         1.19 o                         
   6   4  10         76.99         76.68         4.53 o                         
   7   4  10        215.29        231.88         7.25 o                         
   8   4  10        270.47        269.74        22.34 o                         
   9   4  10        311.79        307.69        71.67 o                         
 -10   5  10          8.75         12.24         2.15 o                         
  -9   5  10         21.98         15.44         2.85 o                         
  -8   5  10          8.80          7.52         1.27 o                         
  -7   5  10          2.74          2.61         0.91 o                         
  -6   5  10         65.54         53.04         3.82 o                         
  -5   5  10          0.12          1.80         0.90 o                         
  -4   5  10         59.19         58.66         4.17 o                         
  -3   5  10        578.62        562.10        13.20 o                         
  -2   5  10         40.76         52.79         5.96 o                         
  -1   5  10        217.32        234.52         7.93 o                         
   0   5  10         42.42         30.52        10.27 o                         
   1   5  10          9.87          8.18         3.76 o                         
   2   5  10        159.75        154.47        15.81 o                         
   3   5  10         24.50         26.44         8.98 o                         
   4   5  10          1.81          3.20         2.67 o                         
   5   5  10         53.52         49.08         9.51 o                         
 -20   1  11         21.12         20.03         1.93 o                         
 -19   1  11          6.73          6.00         1.02 o                         
 -18   1  11          0.11          0.67         0.75 o                         
 -17   1  11         29.15         30.19         2.67 o                         
 -16   1  11        118.81        127.34         5.92 o                         
 -15   1  11        225.42        248.34         8.74 o                         
 -14   1  11         22.57         21.47         2.21 o                         
 -13   1  11          0.08         -0.21         0.55 o                         
 -12   1  11         87.45         95.36         4.71 o                         
 -11   1  11        269.14        321.19         9.99 o                         
 -10   1  11        282.17        328.81        10.60 o                         
  -9   1  11        159.32        162.73         5.39 o                         
  -8   1  11        442.77        465.32        14.69 o                         
  -7   1  11         72.34         69.45         8.19 o                         
  -6   1  11         52.88         51.19         5.68 o                         
  -5   1  11        140.39        120.42        10.39 o                         
  -4   1  11         14.03         11.24         3.92 o                         
  -3   1  11       1447.74       1591.92        79.59 o                         
  -2   1  11        208.06        162.70        16.55 o                         
  -1   1  11         24.39         11.01         4.80 o                         
   0   1  11        660.78        579.16       107.22 o                         
   1   1  11         15.77         12.60         5.48 o                         
   2   1  11          0.09          2.90         1.32 o                         
   3   1  11          1.72          2.73         0.82 o                         
   4   1  11          0.37          0.32         0.50 o                         
   5   1  11         53.20         54.40         3.48 o                         
   6   1  11        171.89        194.79         7.05 o                         
   7   1  11          1.75          0.11         0.88 o                         
   8   1  11         48.20         59.49         3.57 o                         
   9   1  11        537.76        590.05        10.95 o                         
  10   1  11          0.35          0.62         0.64 o                         
  11   1  11        104.84        108.69         4.43 o                         
  12   1  11         88.85         83.56         3.56 o                         
  13   1  11         27.81         22.68         1.44 o                         
  14   1  11          0.49         -0.61         0.61 o                         
 -19   2  11          9.89          7.65         1.30 o                         
 -18   2  11        366.07        355.26         9.80 o                         
 -17   2  11          0.22         -0.17         0.72 o                         
 -16   2  11          2.55          1.33         0.54 o                         
 -15   2  11        729.22        710.70        12.10 o                         
 -14   2  11        591.18        638.49        12.13 o                         
 -13   2  11         94.99        105.65         5.12 o                         
 -12   2  11        141.33        125.17         5.26 o                         
 -11   2  11        470.38        480.86        10.43 o                         
 -10   2  11        789.54        768.31        29.64 o                         
  -9   2  11          0.30         -0.74         1.65 o                         
  -8   2  11        336.75        365.80        10.63 o                         
  -7   2  11        643.39        651.41        18.81 o                         
  -6   2  11        189.47        190.65         8.19 o                         
  -5   2  11         16.73         11.19         1.91 o                         
  -4   2  11        441.65        479.91        14.76 o                         
  -3   2  11          2.41          3.18         1.28 o                         
  -2   2  11         54.79         72.86         4.84 o                         
  -1   2  11        169.74        164.20         8.74 o                         
   0   2  11       1407.75       1437.23        21.91 o                         
   1   2  11         90.96        100.18         7.72 o                         
   2   2  11        184.90        205.23        14.40 o                         
   3   2  11        261.89        259.92         9.31 o                         
   4   2  11         18.24         11.95         1.83 o                         
   5   2  11        263.72        291.58        10.71 o                         
   6   2  11         31.26         20.71         2.63 o                         
   7   2  11        308.69        344.14        17.03 o                         
   8   2  11         62.99         64.63         3.78 o                         
   9   2  11         83.81         80.27         5.56 o                         
  10   2  11         50.45         53.04         4.25 o                         
  11   2  11        251.44        244.12         8.11 o                         
  12   2  11         10.63         13.14         1.69 o                         
  13   2  11        157.15        114.34        23.43 o                         
 -17   3  11        115.86        116.39         4.86 o                         
 -16   3  11          2.20          1.25         0.69 o                         
 -15   3  11         21.91         25.72         2.37 o                         
 -14   3  11          1.16          0.16         0.77 o                         
 -13   3  11        100.03        113.21         4.74 o                         
 -12   3  11         20.36         19.62         2.18 o                         
 -11   3  11        774.38        771.12        16.52 o                         
 -10   3  11         87.75        100.49         5.07 o                         
  -9   3  11        164.13        168.79         6.52 o                         
  -8   3  11       1772.48       1648.08        25.39 o                         
  -7   3  11        461.92        468.90        12.41 o                         
  -6   3  11        121.19        134.33         5.75 o                         
  -5   3  11         19.74         19.34         2.61 o                         
  -4   3  11       1570.63       1553.63        23.85 o                         
  -3   3  11       1424.35       1383.48        22.33 o                         
  -2   3  11        153.70        154.64         7.26 o                         
  -1   3  11        158.74        142.51         6.88 o                         
   0   3  11       1042.30       1032.98        46.75 o                         
   1   3  11        218.96        217.45         7.26 o                         
   2   3  11         23.95         24.61         2.41 o                         
   3   3  11        256.55        231.20         8.53 o                         
   4   3  11        196.12        172.46         7.23 o                         
   5   3  11        101.61        102.16         6.51 o                         
   6   3  11        171.99        164.97         6.56 o                         
   7   3  11         44.80         48.29         3.20 o                         
   8   3  11          0.17          0.00         0.76 o                         
   9   3  11        158.25        160.87        16.26 o                         
  10   3  11          3.32          2.69         1.44 o                         
  11   3  11          7.80          6.59         2.15 o                         
 -14   4  11        199.68        196.09         9.78 o                         
 -13   4  11          0.52          0.35         0.39 o                         
 -12   4  11          5.75          6.51         1.21 o                         
 -11   4  11        122.88        108.90         4.71 o                         
 -10   4  11        112.78        104.65         4.84 o                         
  -9   4  11         73.08         73.45         4.09 o                         
  -8   4  11         59.68         53.32         3.54 o                         
  -7   4  11         54.75         57.87         3.98 o                         
  -6   4  11          1.58          2.95         1.41 o                         
  -5   4  11          4.24          2.78         0.78 o                         
  -4   4  11        268.98        266.02        10.89 o                         
  -3   4  11          9.22          9.86         1.55 o                         
  -2   4  11        229.09        228.37        14.47 o                         
  -1   4  11        733.80        759.04        27.63 o                         
   0   4  11        400.31        387.44        17.67 o                         
   1   4  11        363.23        417.02        24.94 o                         
   2   4  11        247.64        248.74        20.74 o                         
   3   4  11         84.05         85.28        10.09 o                         
   4   4  11         12.95         11.24         4.55 o                         
   5   4  11          1.09          1.69         0.76 o                         
   6   4  11        447.67        443.25        10.37 o                         
   7   4  11          4.84          3.61         0.95 o                         
   8   4  11        253.51        277.44        84.00 o                         
  -9   5  11         41.24         43.40         3.87 o                         
  -8   5  11          1.04          0.79         1.54 o                         
  -7   5  11         50.03         46.97         3.08 o                         
  -6   5  11         36.84         34.11         2.74 o                         
  -5   5  11        209.41        200.21         6.94 o                         
  -4   5  11         53.63         62.21         4.82 o                         
  -3   5  11        160.39        155.60         6.33 o                         
  -2   5  11        259.25        290.14         8.58 o                         
  -1   5  11          0.79         -0.52         6.08 o                         
   0   5  11        346.14        235.04        25.93 o                         
   1   5  11         36.49         36.80         3.55 o                         
   2   5  11          7.87          7.16         1.61 o                         
   3   5  11          8.74          5.65         1.30 o                         
 -19   0  12         51.16         60.97         4.23 o                         
 -18   0  12        236.61        246.08         9.93 o                         
 -17   0  12        406.28        430.72        20.35 o                         
 -16   0  12        572.73        614.27        28.07 o                         
 -15   0  12        158.11        156.12         9.84 o                         
 -14   0  12         25.75         33.31         4.79 o                         
 -13   0  12        412.62        451.06        17.49 o                         
 -12   0  12        372.70        383.22        26.65 o                         
 -11   0  12       3128.78       3045.85       152.92 o                         
 -10   0  12       2011.27       2202.32        95.10 o                         
  -9   0  12         54.61         61.31         5.75 o                         
  -8   0  12        396.86        368.36        19.39 o                         
  -7   0  12       3290.66       3160.71       119.05 o                         
  -6   0  12        960.67        999.59        49.03 o                         
  -5   0  12        226.70        215.76        21.75 o                         
  -4   0  12        436.34        476.55        45.77 o                         
  -3   0  12          4.71          2.98         3.86 o                         
  -2   0  12          5.63          8.98        11.07 o                         
  -1   0  12       1211.00       1189.57       424.95 o                         
   0   0  12        611.16        611.90       192.86 o                         
   1   0  12       2104.40       2210.09        44.36 o                         
   2   0  12         72.77         60.03         6.05 o                         
   3   0  12        360.49        422.76        20.37 o                         
   4   0  12         24.38         24.19         4.94 o                         
   5   0  12         82.80         82.20         9.25 o                         
   6   0  12       1013.90       1140.23        35.91 o                         
   7   0  12       4006.99       4788.24        53.56 o                         
   8   0  12       2676.06       3136.51        42.97 o                         
   9   0  12        142.20        169.42        10.30 o                         
  10   0  12          0.72          1.16         1.27 o                         
  11   0  12        787.43        816.13        24.89 o                         
  12   0  12        103.49         98.82         5.58 o                         
  13   0  12       1115.20       1008.55        45.80 o                         
 -19   1  12        323.15        303.43         6.60 o                         
 -18   1  12        179.96        188.23         7.87 o                         
 -17   1  12         10.16         10.83         1.59 o                         
 -16   1  12        382.14        386.62        10.11 o                         
 -15   1  12        121.84        115.55         5.86 o                         
 -14   1  12        508.95        536.54        13.08 o                         
 -13   1  12         99.58        114.89         5.40 o                         
 -12   1  12        261.77        257.77         7.87 o                         
 -11   1  12        332.25        301.92        12.12 o                         
 -10   1  12       1995.52       2095.56        44.62 o                         
  -9   1  12        876.13        914.36        21.88 o                         
  -8   1  12         83.31         86.73         3.91 o                         
  -7   1  12         46.99         48.33         3.41 o                         
  -6   1  12         44.16         37.14         3.73 o                         
  -5   1  12          3.21          0.72         1.76 o                         
  -4   1  12       1444.69       1217.61        60.63 o                         
  -3   1  12        297.83        241.63        17.74 o                         
  -2   1  12         56.02         41.48        10.79 o                         
  -1   1  12        113.03         81.84        24.31 o                         
   0   1  12        188.76        162.65        18.75 o                         
   1   1  12         66.19         72.00         3.56 o                         
   2   1  12          7.39          6.95         1.00 o                         
   3   1  12        333.41        324.39        24.10 o                         
   4   1  12       2301.54       2398.47       248.02 o                         
   5   1  12          5.38          3.47         0.74 o                         
   6   1  12        822.46        983.72        19.79 o                         
   7   1  12         30.84         30.95         2.83 o                         
   8   1  12        157.16        161.44         5.68 o                         
   9   1  12        285.31        310.34         6.81 o                         
  10   1  12        332.38        340.94         7.73 o                         
  11   1  12          8.08          8.78         1.17 o                         
  12   1  12        118.33        109.95         4.34 o                         
  13   1  12          4.27          6.10         1.14 o                         
 -18   2  12         45.10         42.31         2.20 o                         
 -17   2  12        383.10        372.02         7.22 o                         
 -16   2  12         48.44         44.86         3.24 o                         
 -15   2  12          1.93          1.92         0.75 o                         
 -14   2  12        369.36        405.67         9.35 o                         
 -13   2  12        122.61        146.44         5.49 o                         
 -12   2  12        243.38        246.05         7.30 o                         
 -11   2  12        357.79        319.63        10.01 o                         
 -10   2  12       1683.68       1691.48        32.30 o                         
  -9   2  12        244.71        250.37         7.95 o                         
  -8   2  12        209.49        205.69         6.98 o                         
  -7   2  12       1645.78       1621.39        36.04 o                         
  -6   2  12         54.68         45.76         3.27 o                         
  -5   2  12        103.04        105.31         4.93 o                         
  -4   2  12         65.49         56.79         4.30 o                         
  -3   2  12        664.45        689.45        22.40 o                         
  -2   2  12        491.93        482.96        13.42 o                         
  -1   2  12        426.48        426.88        15.45 o                         
   0   2  12       1698.28       1713.68        25.61 o                         
   1   2  12        776.02        707.90        14.63 o                         
   2   2  12         26.24         29.75         2.91 o                         
   3   2  12         18.94         21.03         2.21 o                         
   4   2  12          7.20          8.52         1.32 o                         
   5   2  12         87.15         77.90         4.33 o                         
   6   2  12        412.56        457.20        18.16 o                         
   7   2  12       1373.91       1559.15        33.80 o                         
   8   2  12        317.90        414.25        10.84 o                         
   9   2  12        325.35        361.43        11.59 o                         
  10   2  12        166.04        167.48         7.10 o                         
  11   2  12         91.26         82.57         4.21 o                         
  12   2  12          4.37          1.92         1.00 o                         
 -16   3  12          5.34          4.42         1.70 o                         
 -15   3  12        284.59        285.42         9.84 o                         
 -14   3  12         33.43         40.14         3.09 o                         
 -13   3  12        200.99        206.19         6.15 o                         
 -12   3  12         55.72         45.61         3.06 o                         
 -11   3  12          1.08          1.04         0.60 o                         
 -10   3  12        285.32        294.14         8.35 o                         
  -9   3  12         21.69         26.18         2.46 o                         
  -8   3  12         81.56         78.44         4.37 o                         
  -7   3  12        382.18        389.72         9.99 o                         
  -6   3  12         56.38         53.21         4.49 o                         
  -5   3  12        489.60        476.00        12.02 o                         
  -4   3  12         89.85         84.44         4.88 o                         
  -3   3  12          8.34          6.75         1.71 o                         
  -2   3  12         62.39         63.76         4.65 o                         
  -1   3  12          1.27          2.51         2.32 o                         
   0   3  12        130.73        123.51         7.79 o                         
   1   3  12         39.68         41.89         4.63 o                         
   2   3  12         30.59         29.64         2.99 o                         
   3   3  12        436.91        441.90        11.46 o                         
   4   3  12         97.24         87.36         5.93 o                         
   5   3  12        212.38        236.97         9.30 o                         
   6   3  12        140.55        142.25         5.62 o                         
   7   3  12         14.06         12.81         1.98 o                         
   8   3  12         32.73         34.54         4.41 o                         
   9   3  12         21.30         21.10         3.13 o                         
  10   3  12         75.28         68.89        14.54 o                         
 -13   4  12        294.55        281.77         7.15 o                         
 -12   4  12        137.97        120.91         5.52 o                         
 -11   4  12         65.31         61.71         3.20 o                         
 -10   4  12         12.02          8.68         1.28 o                         
  -9   4  12        256.67        216.19         6.55 o                         
  -8   4  12        262.09        240.99         7.50 o                         
  -7   4  12          6.78          6.10         1.25 o                         
  -6   4  12         63.35         55.87         3.92 o                         
  -5   4  12          8.00          6.74         1.86 o                         
  -4   4  12        702.57        689.47        13.56 o                         
  -3   4  12         32.73         26.78         2.33 o                         
  -2   4  12        944.99        939.19        13.76 o                         
  -1   4  12        774.12        783.44        27.15 o                         
   0   4  12         94.63        111.52         5.34 o                         
   1   4  12         78.64         67.19         7.20 o                         
   2   4  12          0.23          0.18         0.90 o                         
   3   4  12         39.29         35.10         5.19 o                         
   4   4  12         47.27         47.11         3.58 o                         
   5   4  12         42.65         43.61         3.09 o                         
   6   4  12          0.30          0.71         1.25 o                         
   7   4  12         67.05         50.80        26.08 o                         
  -7   5  12         20.97         20.38         1.79 o                         
  -6   5  12         18.44         18.48         1.76 o                         
  -5   5  12         70.23         60.59         3.32 o                         
  -4   5  12         45.20         42.62         2.83 o                         
  -3   5  12          0.49          2.98         2.10 o                         
  -2   5  12         18.63         15.54         5.46 o                         
  -1   5  12         85.48         74.15        15.38 o                         
   0   5  12        236.31        225.40        33.50 o                         
   1   5  12          0.18          0.80         0.60 o                         
 -19   1  13         11.02          9.52         1.63 o                         
 -18   1  13          5.06          4.44         0.92 o                         
 -17   1  13          8.41          8.00         1.35 o                         
 -16   1  13          0.03          1.01         0.81 o                         
 -15   1  13         39.05         55.04         3.90 o                         
 -14   1  13         62.64         69.19         4.58 o                         
 -13   1  13        127.14        122.02         6.24 o                         
 -12   1  13        193.27        208.93         8.31 o                         
 -11   1  13        153.18        147.94         7.05 o                         
 -10   1  13        540.38        532.57        13.25 o                         
  -9   1  13         36.60         42.46         3.34 o                         
  -8   1  13        781.64        807.72        19.34 o                         
  -7   1  13        229.77        198.56         7.42 o                         
  -6   1  13          9.82          9.67         1.65 o                         
  -5   1  13        505.24        480.09        11.08 o                         
  -4   1  13        143.50        175.75         6.69 o                         
  -3   1  13        336.74        329.42        10.00 o                         
  -2   1  13         19.64         23.95         2.69 o                         
  -1   1  13        164.75        176.63         7.87 o                         
   0   1  13        279.07        282.22         7.53 o                         
   1   1  13          0.12          0.45         0.51 o                         
   2   1  13          1.15          1.31         0.42 o                         
   3   1  13        371.82        370.84         9.17 o                         
   4   1  13         23.01         24.01         2.35 o                         
   5   1  13          5.88          8.02         1.55 o                         
   6   1  13         62.68         74.52         4.32 o                         
   7   1  13          7.07          9.22         1.33 o                         
   8   1  13         41.86         43.44         2.76 o                         
   9   1  13        186.19        182.26         5.24 o                         
  10   1  13          2.70          3.82         0.77 o                         
  11   1  13        149.56        153.57         6.44 o                         
  12   1  13        608.16        481.54        59.63 o                         
 -18   2  13        143.54        135.89         5.56 o                         
 -17   2  13        142.52        126.22         3.44 o                         
 -16   2  13          1.08          0.95         0.43 o                         
 -15   2  13        207.84        199.99         6.17 o                         
 -14   2  13          2.13          1.16         0.63 o                         
 -13   2  13        143.81        127.74         4.55 o                         
 -12   2  13          3.44          1.09         0.87 o                         
 -11   2  13        230.08        220.39         7.33 o                         
 -10   2  13          1.99          2.39         1.03 o                         
  -9   2  13         11.34         15.08         2.00 o                         
  -8   2  13         39.09         31.41         2.96 o                         
  -7   2  13          9.78          9.14         1.54 o                         
  -6   2  13        117.80        117.30         6.25 o                         
  -5   2  13        891.95        892.05        21.66 o                         
  -4   2  13          0.16          0.68         1.08 o                         
  -3   2  13        666.68        654.43        25.27 o                         
  -2   2  13         48.22         49.43         3.47 o                         
  -1   2  13         13.39         15.23         1.70 o                         
   0   2  13        870.98        873.06        12.60 o                         
   1   2  13        493.26        549.91        12.95 o                         
   2   2  13          0.74          0.75         0.52 o                         
   3   2  13        204.21        218.78         9.21 o                         
   4   2  13         48.55         40.72         3.02 o                         
   5   2  13        221.51        283.05        14.75 o                         
   6   2  13        143.79        161.33         6.71 o                         
   7   2  13         24.48         28.83         2.47 o                         
   8   2  13        280.27        322.60         7.47 o                         
   9   2  13         50.01         44.92         3.67 o                         
  10   2  13        209.92        186.43         6.43 o                         
  11   2  13         12.27          6.32         1.21 o                         
 -16   3  13        167.80        169.91         7.76 o                         
 -15   3  13         92.60         91.04         4.88 o                         
 -14   3  13         41.11         43.51         2.83 o                         
 -13   3  13         80.19         97.89         3.96 o                         
 -12   3  13        199.96        175.73         5.68 o                         
 -11   3  13         11.41         10.75         1.46 o                         
 -10   3  13          1.77          1.78         0.77 o                         
  -9   3  13        413.69        394.59         9.52 o                         
  -8   3  13        111.16        105.60         4.86 o                         
  -7   3  13         15.95         11.89         2.03 o                         
  -6   3  13        828.05        825.83        15.45 o                         
  -5   3  13        187.53        181.45         7.10 o                         
  -4   3  13        104.34         90.99         5.37 o                         
  -3   3  13          3.44          3.49         0.83 o                         
  -2   3  13         46.30         46.84         5.09 o                         
  -1   3  13        138.79        161.04        25.30 o                         
   0   3  13         61.77         67.41         4.43 o                         
   1   3  13        574.77        564.09        15.38 o                         
   2   3  13         65.57         73.96         8.98 o                         
   3   3  13        145.68        144.20         6.20 o                         
   4   3  13        297.68        300.41        16.90 o                         
   5   3  13          0.19          1.09         0.44 o                         
   6   3  13         93.42         91.26         5.25 o                         
   7   3  13          6.45          2.89         0.89 o                         
   8   3  13        126.19        117.44        15.30 o                         
   9   3  13        106.66        107.97        25.60 o                         
 -12   4  13        322.89        303.72         7.54 o                         
 -11   4  13         67.92         72.25         4.17 o                         
 -10   4  13         94.30        111.21         5.82 o                         
  -9   4  13        894.10        883.88        14.08 o                         
  -8   4  13        249.02        231.74         6.72 o                         
  -7   4  13        101.22         98.08         4.56 o                         
  -6   4  13         20.68         23.87         2.31 o                         
  -5   4  13        139.66        132.13         4.80 o                         
  -4   4  13         64.42         61.34         3.34 o                         
  -3   4  13        800.29        824.83        12.19 o                         
  -2   4  13         73.76         66.00         3.34 o                         
  -1   4  13        389.53        426.16         8.50 o                         
   0   4  13        502.62        510.64        10.72 o                         
   1   4  13        217.15        202.42        21.77 o                         
   2   4  13         35.82         37.67         3.79 o                         
   3   4  13        156.33        156.65        20.70 o                         
   4   4  13         34.49         32.23         2.52 o                         
   5   4  13         12.74         17.16         3.17 o                         
   6   4  13         93.35         98.54        38.18 o                         
  -4   5  13        302.69        266.85        25.67 o                         
  -3   5  13          4.44          2.80         3.13 o                         
 -19   0  14        545.17        538.66        12.43 o                         
 -18   0  14        331.83        323.21        15.24 o                         
 -17   0  14        207.46        227.90        11.55 o                         
 -16   0  14        231.73        276.44        11.68 o                         
 -15   0  14        106.90        139.81         8.78 o                         
 -14   0  14          0.57          1.11         1.32 o                         
 -13   0  14        155.94        135.18         9.38 o                         
 -12   0  14        105.21        100.83         8.17 o                         
 -11   0  14        676.81        713.84        22.16 o                         
 -10   0  14        925.93        908.43        24.98 o                         
  -9   0  14        457.21        420.30        16.90 o                         
  -8   0  14        136.22        115.03         7.97 o                         
  -7   0  14        792.41        752.57        19.96 o                         
  -6   0  14        605.34        568.96        17.03 o                         
  -5   0  14       1977.34       2029.35        31.63 o                         
  -4   0  14         80.74         69.09         8.97 o                         
  -3   0  14       1244.54       1180.01        42.51 o                         
  -2   0  14          5.13         -0.54         4.78 o                         
  -1   0  14         57.00         53.26        10.73 o                         
   0   0  14        165.21        158.82        11.03 o                         
   1   0  14       1003.61       1025.33        26.59 o                         
   2   0  14        257.28        310.40        18.18 o                         
   3   0  14        254.59        264.19        16.95 o                         
   4   0  14        980.09       1050.17        34.08 o                         
   5   0  14         81.16         74.17         9.13 o                         
   6   0  14         25.14         30.64         4.11 o                         
   7   0  14        616.47        709.78        19.17 o                         
   8   0  14        225.12        253.27        10.82 o                         
   9   0  14        228.15        250.48         9.83 o                         
  10   0  14         16.85         15.49         3.33 o                         
  11   0  14        419.23        301.50        74.57 o                         
 -18   1  14         14.67         12.34         1.18 o                         
 -17   1  14         18.90         19.89         1.89 o                         
 -16   1  14        401.22        419.86         9.51 o                         
 -15   1  14        204.41        203.71         7.21 o                         
 -14   1  14        410.40        413.00        10.81 o                         
 -13   1  14        151.23        157.36         6.93 o                         
 -12   1  14         38.23         30.35         3.16 o                         
 -11   1  14        113.17        110.98         6.06 o                         
 -10   1  14        800.55        766.58        15.89 o                         
  -9   1  14        806.94        829.82        14.44 o                         
  -8   1  14       2049.48       2036.21        26.78 o                         
  -7   1  14       1398.87       1335.43        23.51 o                         
  -6   1  14        122.79        135.77         6.07 o                         
  -5   1  14         12.68         10.92         1.67 o                         
  -4   1  14        734.25        709.58        13.81 o                         
  -3   1  14        223.25        222.99         7.88 o                         
  -2   1  14       1271.88       1231.09        20.38 o                         
  -1   1  14          1.76          1.90         2.01 o                         
   0   1  14        735.61        716.93        12.12 o                         
   1   1  14        878.06        860.41        13.94 o                         
   2   1  14        304.91        292.25         8.09 o                         
   3   1  14        153.48        178.18         6.28 o                         
   4   1  14        158.85        175.27         7.04 o                         
   5   1  14        145.39        178.31         6.47 o                         
   6   1  14        222.79        256.71         7.51 o                         
   7   1  14        114.85        125.15         4.56 o                         
   8   1  14        374.56        391.08         7.43 o                         
   9   1  14        524.24        562.37        14.01 o                         
  10   1  14       1438.11       1004.29       331.41 o                         
  11   1  14        595.53        499.71        98.72 o                         
 -17   2  14        277.62        252.01         5.86 o                         
 -16   2  14         68.69         61.90         2.81 o                         
 -15   2  14          8.02         11.39         1.38 o                         
 -14   2  14          0.07         -0.57         0.57 o                         
 -13   2  14         25.93         34.10         3.10 o                         
 -12   2  14         79.49         85.65         6.02 o                         
 -11   2  14        232.95        206.52         8.18 o                         
 -10   2  14        106.55         93.93         5.63 o                         
  -9   2  14        391.59        423.20        12.07 o                         
  -8   2  14         29.22         20.62         2.97 o                         
  -7   2  14        171.61        164.03         8.41 o                         
  -6   2  14        397.17        360.70        12.43 o                         
  -5   2  14        689.46        653.99        16.62 o                         
  -4   2  14        443.28        448.75        13.68 o                         
  -3   2  14          4.03          5.70         1.64 o                         
  -2   2  14          8.19          7.02         1.26 o                         
  -1   2  14         72.64         70.52         3.85 o                         
   0   2  14         98.22        128.46         6.03 o                         
   1   2  14          8.03          5.96         1.21 o                         
   2   2  14         46.21         45.52         3.19 o                         
   3   2  14        132.32        136.83         8.54 o                         
   4   2  14         45.07         50.84         3.76 o                         
   5   2  14        335.57        357.75        16.59 o                         
   6   2  14         73.52         91.49         4.16 o                         
   7   2  14         24.87         23.39         1.97 o                         
   8   2  14          2.22          3.55         1.14 o                         
   9   2  14        221.01        212.90        10.12 o                         
  10   2  14         28.84         23.45         2.54 o                         
 -15   3  14         58.12         56.53         4.77 o                         
 -14   3  14        362.76        319.14         7.51 o                         
 -13   3  14        171.77        166.06         5.56 o                         
 -12   3  14        188.08        209.06         6.84 o                         
 -11   3  14         12.72         16.54         2.02 o                         
 -10   3  14        130.19        127.96         5.93 o                         
  -9   3  14          5.22          4.04         1.04 o                         
  -8   3  14        638.52        577.20        13.72 o                         
  -7   3  14        205.61        184.50         6.82 o                         
  -6   3  14         96.37         97.74         5.96 o                         
  -5   3  14        188.95        184.21         9.35 o                         
  -4   3  14        458.38        444.75        14.45 o                         
  -3   3  14        124.98        122.42         7.56 o                         
  -2   3  14          1.50          6.97         2.11 o                         
  -1   3  14        653.21        697.86        14.46 o                         
   0   3  14        531.14        544.58        30.42 o                         
   1   3  14        137.57        147.18        13.24 o                         
   2   3  14        120.35        106.85         5.12 o                         
   3   3  14         87.08        105.27         5.67 o                         
   4   3  14          0.29          0.09         0.94 o                         
   5   3  14         96.02        110.07        10.65 o                         
   6   3  14        105.20         94.88        14.00 o                         
   7   3  14         70.67         67.06         7.90 o                         
   8   3  14         19.95         19.72         8.95 o                         
 -11   4  14        124.66        132.16         6.65 o                         
 -10   4  14         16.90         15.95         1.78 o                         
  -9   4  14         57.91         47.99         2.57 o                         
  -8   4  14         60.50         53.76         2.87 o                         
  -7   4  14        260.82        240.71         6.45 o                         
  -6   4  14          9.12          5.16         0.88 o                         
  -5   4  14         37.05         29.49         2.04 o                         
  -4   4  14        157.04        156.91         4.80 o                         
  -3   4  14         23.19         33.51         2.28 o                         
  -2   4  14         96.57         88.52         4.22 o                         
  -1   4  14         96.71         92.65         4.28 o                         
   0   4  14         79.23         88.65         4.88 o                         
   1   4  14        131.09        121.98        14.69 o                         
   2   4  14          8.65          8.85         3.31 o                         
   3   4  14         59.88         53.08         6.56 o                         
   4   4  14         58.40         53.25        27.88 o                         
 -18   1  15         32.48         40.21         5.14 o                         
 -17   1  15          0.19         -0.16         0.60 o                         
 -16   1  15         11.00          6.60         1.08 o                         
 -15   1  15         49.96         48.33         2.85 o                         
 -14   1  15          2.31          2.94         0.98 o                         
 -13   1  15         11.50         13.02         1.66 o                         
 -12   1  15          1.55          0.16         0.61 o                         
 -11   1  15         14.27         14.79         1.91 o                         
 -10   1  15        119.25        125.47         5.48 o                         
  -9   1  15        304.36        293.15        10.02 o                         
  -8   1  15         18.24         16.26         2.31 o                         
  -7   1  15        174.27        175.46         7.66 o                         
  -6   1  15        694.85        696.49        15.23 o                         
  -5   1  15        121.18        111.75         5.98 o                         
  -4   1  15         98.76         88.68         5.28 o                         
  -3   1  15          0.21          1.29         0.98 o                         
  -2   1  15        434.48        434.48        12.45 o                         
  -1   1  15         21.63         24.92         2.27 o                         
   0   1  15        199.53        195.81         6.28 o                         
   1   1  15        669.73        677.71        12.19 o                         
   2   1  15          3.30          2.65         0.86 o                         
   3   1  15        106.11        114.87         5.82 o                         
   4   1  15        120.52        137.53         5.45 o                         
   5   1  15        204.47        218.63         8.15 o                         
   6   1  15        247.99        265.99         7.55 o                         
   7   1  15         22.33         20.49         1.96 o                         
   8   1  15         65.36         63.99         3.06 o                         
   9   1  15         42.10         41.17         4.69 o                         
  10   1  15        210.45        146.07        44.47 o                         
 -16   2  15          0.19          0.18         0.32 o                         
 -15   2  15         72.35         72.44         3.91 o                         
 -14   2  15         11.81         12.93         1.69 o                         
 -13   2  15        115.47        124.82         5.52 o                         
 -12   2  15        456.82        481.75        11.45 o                         
 -11   2  15        352.98        329.69         9.86 o                         
 -10   2  15         34.41         36.19         3.36 o                         
  -9   2  15         34.71         36.16         3.66 o                         
  -8   2  15         11.55          7.25         1.73 o                         
  -7   2  15        108.35        107.44         6.64 o                         
  -6   2  15       1443.55       1373.63        23.73 o                         
  -5   2  15         83.07         89.93         6.04 o                         
  -4   2  15          5.63          5.13         1.64 o                         
  -3   2  15        657.94        640.59        11.43 o                         
  -2   2  15          7.80          4.77         0.97 o                         
  -1   2  15        412.77        430.79        11.63 o                         
   0   2  15         47.65         52.98         3.35 o                         
   1   2  15         20.97         20.38         2.09 o                         
   2   2  15        303.28        335.14        13.96 o                         
   3   2  15          2.50          2.09         0.51 o                         
   4   2  15         89.45         95.91         4.80 o                         
   5   2  15          1.02          1.24         0.82 o                         
   6   2  15          0.55          0.62         0.73 o                         
   7   2  15         15.82         12.69         1.84 o                         
   8   2  15         21.87         21.15         1.95 o                         
   9   2  15        108.09         60.48        14.21 o                         
 -14   3  15        145.46        139.33         7.53 o                         
 -13   3  15          6.35          8.92         1.41 o                         
 -12   3  15          0.03          0.32         0.60 o                         
 -11   3  15          6.10          3.99         1.18 o                         
 -10   3  15        100.33         90.28         5.60 o                         
  -9   3  15        271.22        283.26        12.12 o                         
  -8   3  15        167.78        183.18         8.60 o                         
  -7   3  15         24.12         30.81         3.54 o                         
  -6   3  15        288.79        277.11        12.22 o                         
  -5   3  15        384.43        389.92        12.86 o                         
  -4   3  15          4.64          4.28         2.86 o                         
  -3   3  15        305.74        294.51        11.27 o                         
  -2   3  15          1.27          4.03         1.67 o                         
  -1   3  15        227.87        228.42         9.21 o                         
   0   3  15       1045.91       1045.45        61.74 o                         
   1   3  15        335.10        343.26         8.59 o                         
   2   3  15         40.15         39.91         5.15 o                         
   3   3  15        119.15        140.75         9.23 o                         
   4   3  15        155.78        139.28        17.43 o                         
   5   3  15         27.42         20.58         5.52 o                         
   6   3  15          0.46         -0.44         3.95 o                         
 -10   4  15         36.47         39.07         2.55 o                         
  -9   4  15         10.31          7.18         1.24 o                         
  -8   4  15          5.53          4.80         0.94 o                         
  -7   4  15        103.91         91.05         3.66 o                         
  -6   4  15         49.70         46.56         2.69 o                         
  -5   4  15          9.39          8.73         1.20 o                         
  -4   4  15         11.71         14.24         1.53 o                         
  -3   4  15         63.99         66.64         3.34 o                         
  -2   4  15         23.93         21.97         1.96 o                         
  -1   4  15         92.02         91.89         4.43 o                         
   0   4  15         14.03         10.92         1.49 o                         
   1   4  15        133.09        120.89        17.78 o                         
   2   4  15        185.04        200.96         8.08 o                         
 -17   0  16        264.22        263.89         8.34 o                         
 -16   0  16        517.57        522.18        13.47 o                         
 -15   0  16        322.82        314.28        11.60 o                         
 -14   0  16         65.58         67.18         5.71 o                         
 -13   0  16         78.88         76.14         6.49 o                         
 -12   0  16        787.37        757.14        20.90 o                         
 -11   0  16        176.18        194.96        10.82 o                         
 -10   0  16          3.38          2.76         1.58 o                         
  -9   0  16        729.40        716.23        21.04 o                         
  -8   0  16        490.53        450.32        16.72 o                         
  -7   0  16        202.11        206.17        11.16 o                         
  -6   0  16        793.91        788.80        21.72 o                         
  -5   0  16       1504.81       1458.58        57.68 o                         
  -4   0  16        697.58        621.47        37.55 o                         
  -3   0  16        292.89        292.94        25.49 o                         
  -2   0  16        489.40        515.72        19.04 o                         
  -1   0  16          7.06          7.12         2.35 o                         
   0   0  16        833.03        860.50        30.07 o                         
   1   0  16       1174.80       1209.02        35.76 o                         
   2   0  16       1622.27       1798.57        43.47 o                         
   3   0  16         30.48         29.51         5.49 o                         
   4   0  16        286.22        329.89        17.97 o                         
   5   0  16        115.30        136.76         7.92 o                         
   6   0  16         31.78         31.28         3.62 o                         
   7   0  16         41.66         45.93         3.91 o                         
   8   0  16         99.26        108.32         6.67 o                         
   9   0  16       1455.84       1192.21        18.65 o                         
 -17   1  16          3.42          1.67         0.81 o                         
 -16   1  16        144.66        132.52         5.41 o                         
 -15   1  16        783.86        775.65        14.29 o                         
 -14   1  16         20.56         25.49         2.05 o                         
 -13   1  16          1.06          1.07         0.56 o                         
 -12   1  16         23.63         24.17         2.12 o                         
 -11   1  16          2.25          2.78         0.82 o                         
 -10   1  16          9.83          9.58         1.74 o                         
  -9   1  16        146.55        140.87         6.71 o                         
  -8   1  16        525.55        549.41        13.23 o                         
  -7   1  16       1350.22       1295.33        20.30 o                         
  -6   1  16          8.23         10.10         1.64 o                         
  -5   1  16          0.29         -0.05         0.73 o                         
  -4   1  16         26.01         20.43         2.54 o                         
  -3   1  16          2.57          4.38         1.24 o                         
  -2   1  16       1574.28       1553.87        18.07 o                         
  -1   1  16        412.37        419.80         9.04 o                         
   0   1  16         58.55         56.21         4.09 o                         
   1   1  16         70.04         79.66         6.26 o                         
   2   1  16          7.80          8.71         2.24 o                         
   3   1  16         97.85         97.99         6.79 o                         
   4   1  16        370.26        414.10        13.57 o                         
   5   1  16        436.89        506.39        12.01 o                         
   6   1  16         85.55         91.25         4.75 o                         
   7   1  16         80.00         99.19         4.51 o                         
   8   1  16          8.39          9.75         2.22 o                         
   9   1  16         71.92         64.86         4.43 o                         
 -16   2  16         46.77         39.69         3.37 o                         
 -15   2  16        147.76        160.80         5.77 o                         
 -14   2  16         25.07         18.44         1.78 o                         
 -13   2  16         88.25         80.92         4.03 o                         
 -12   2  16        231.70        241.71         7.43 o                         
 -11   2  16         81.65         87.86         4.74 o                         
 -10   2  16         10.44          8.74         1.77 o                         
  -9   2  16        321.27        281.28        10.49 o                         
  -8   2  16        385.60        379.91        11.77 o                         
  -7   2  16        560.28        562.52        14.40 o                         
  -6   2  16        162.47        162.97         7.73 o                         
  -5   2  16        281.05        275.67         7.21 o                         
  -4   2  16       1004.78       1025.01        18.19 o                         
  -3   2  16          2.03          1.71         0.76 o                         
  -2   2  16         59.26         57.52         3.40 o                         
  -1   2  16        148.61        159.82         5.72 o                         
   0   2  16         43.26         45.12         2.94 o                         
   1   2  16       1283.92       1376.27        30.24 o                         
   2   2  16        370.10        397.91        12.98 o                         
   3   2  16        229.05        250.85         7.32 o                         
   4   2  16        217.00        267.66         7.33 o                         
   5   2  16         11.65         13.67         1.59 o                         
   6   2  16         73.20         61.31         3.68 o                         
   7   2  16          9.23          4.56         1.35 o                         
 -13   3  16         17.97         21.01         1.97 o                         
 -12   3  16        176.31        177.90         6.15 o                         
 -11   3  16         30.95         31.65         2.84 o                         
 -10   3  16         46.17         53.33         3.90 o                         
  -9   3  16         14.56         14.94         2.15 o                         
  -8   3  16          1.88          0.75         0.52 o                         
  -7   3  16          0.26         -0.31         0.64 o                         
  -6   3  16          2.18          2.29         1.07 o                         
  -5   3  16         56.38         63.05         4.78 o                         
  -4   3  16        308.00        297.81         9.74 o                         
  -3   3  16        123.72        118.57         6.36 o                         
  -2   3  16          6.49          7.12         1.28 o                         
  -1   3  16        123.14        111.08         4.98 o                         
   0   3  16         58.35         63.51         4.33 o                         
   1   3  16         74.03         61.24         5.62 o                         
   2   3  16          0.63          2.90        12.21 o                         
   3   3  16         95.33         48.09         5.65 o                         
   4   3  16          1.45          4.87         1.47 o                         
   5   3  16        137.72        140.10        53.10 o                         
  -8   4  16         86.02         78.11         6.49 o                         
  -7   4  16        209.15        193.06        14.24 o                         
  -6   4  16         12.56         13.26         1.25 o                         
  -5   4  16          0.88          0.96         0.46 o                         
  -4   4  16          0.30          0.64         0.53 o                         
  -3   4  16         37.65         37.70         3.22 o                         
  -2   4  16         16.76         19.78         3.30 o                         
  -1   4  16        352.68        352.65        83.86 o                         
   0   4  16        195.29        204.62         7.48 o                         
 -16   1  17         28.32         32.51         2.39 o                         
 -15   1  17         14.09         10.84         1.42 o                         
 -14   1  17         15.06         11.82         1.18 o                         
 -13   1  17          0.07          1.13         0.64 o                         
 -12   1  17         75.47         82.54         3.59 o                         
 -11   1  17         97.16         91.66         4.80 o                         
 -10   1  17          4.34          2.17         0.73 o                         
  -9   1  17          2.70          2.10         0.76 o                         
  -8   1  17         97.24         85.84         4.86 o                         
  -7   1  17          7.36          6.87         1.15 o                         
  -6   1  17          0.02          1.25         0.76 o                         
  -5   1  17         12.89         16.30         2.10 o                         
  -4   1  17         15.18         15.81         2.62 o                         
  -3   1  17        100.55        109.07         5.27 o                         
  -2   1  17          1.75          2.36         0.91 o                         
  -1   1  17         36.23         29.51         2.84 o                         
   0   1  17         99.45        110.39         7.11 o                         
   1   1  17          0.05          0.45         0.78 o                         
   2   1  17         11.90         13.60         2.52 o                         
   3   1  17        247.68        278.39        10.53 o                         
   4   1  17        196.97        218.80         8.95 o                         
   5   1  17         74.27         80.89         4.22 o                         
   6   1  17        198.59        229.56         6.38 o                         
   7   1  17         31.70         31.65         2.02 o                         
 -15   2  17        278.96        263.66         8.57 o                         
 -14   2  17        246.70        247.29         7.06 o                         
 -13   2  17         29.57         33.63         2.49 o                         
 -12   2  17          4.88          5.56         1.23 o                         
 -11   2  17        100.47        102.22         5.07 o                         
 -10   2  17          3.05          4.92         1.27 o                         
  -9   2  17          0.26          1.89         1.04 o                         
  -8   2  17          2.75          0.56         1.12 o                         
  -7   2  17         55.59         46.97         3.78 o                         
  -6   2  17          8.01          8.32         1.12 o                         
  -5   2  17          0.39          0.20         0.55 o                         
  -4   2  17         22.27         32.40         2.30 o                         
  -3   2  17        426.08        443.55         8.85 o                         
  -2   2  17          8.23         10.89         1.34 o                         
  -1   2  17         52.76         50.17         2.86 o                         
   0   2  17          0.65          0.59         0.58 o                         
   1   2  17          8.21          8.80         1.14 o                         
   2   2  17        542.54        618.88        13.10 o                         
   3   2  17        282.07        317.22         6.94 o                         
   4   2  17         50.82         42.23         4.32 o                         
   5   2  17          4.83          2.48         1.57 o                         
   6   2  17         36.76         21.33         4.90 o                         
 -12   3  17         85.65         88.65         3.55 o                         
 -11   3  17        295.05        332.37         7.86 o                         
 -10   3  17          1.21          1.27         0.56 o                         
  -9   3  17         12.72          9.68         1.63 o                         
  -8   3  17         33.73         35.11         2.99 o                         
  -7   3  17         10.56         11.79         1.95 o                         
  -6   3  17          9.51          8.77         1.33 o                         
  -5   3  17        192.49        184.80         5.86 o                         
  -4   3  17         11.58         11.04         1.40 o                         
  -3   3  17         36.29         31.59         2.33 o                         
  -2   3  17         26.75         27.18         2.73 o                         
  -1   3  17         72.44         72.02         4.33 o                         
   0   3  17        150.81        165.10         8.59 o                         
   1   3  17        107.63        111.06         6.68 o                         
   2   3  17        503.02        530.94        13.46 o                         
   3   3  17          0.41          0.93         0.67 o                         
 -16   0  18        223.69        179.81        10.61 o                         
 -15   0  18        279.56        294.20         8.35 o                         
 -14   0  18        249.73        245.34         8.58 o                         
 -13   0  18        123.28        136.37         6.91 o                         
 -12   0  18         35.53         32.99         3.60 o                         
 -11   0  18         11.92          5.52         1.31 o                         
 -10   0  18        107.83         99.32         6.64 o                         
  -9   0  18          7.06          5.81         1.89 o                         
  -8   0  18        124.93        109.03         7.10 o                         
  -7   0  18        137.63        130.50        15.75 o                         
  -6   0  18         17.00         15.14         5.36 o                         
  -5   0  18          2.27          0.42         1.73 o                         
  -4   0  18         61.72         51.34         5.68 o                         
  -3   0  18        141.39        138.06         9.07 o                         
  -2   0  18        724.69        721.22        25.55 o                         
  -1   0  18        325.91        370.44        18.11 o                         
   0   0  18          3.68         10.57         3.63 o                         
   1   0  18          6.69          8.49         2.87 o                         
   2   0  18        216.04        219.65        13.28 o                         
   3   0  18        135.10        110.39         8.50 o                         
   4   0  18        135.18        124.39        13.40 o                         
   5   0  18          9.46          8.51         1.57 o                         
   6   0  18         55.10         55.48         4.78 o                         
 -15   1  18         51.54         41.47         2.62 o                         
 -14   1  18        114.53        116.61         5.08 o                         
 -13   1  18        311.88        302.54         8.96 o                         
 -12   1  18        121.75        121.18         6.06 o                         
 -11   1  18        253.28        242.45         9.00 o                         
 -10   1  18         12.56         13.67         2.25 o                         
  -9   1  18         16.40         13.59         2.14 o                         
  -8   1  18        164.91        144.01         7.45 o                         
  -7   1  18        655.31        635.04        15.65 o                         
  -6   1  18        723.40        731.83        16.72 o                         
  -5   1  18        769.42        743.27        13.50 o                         
  -4   1  18        179.06        200.04         6.66 o                         
  -3   1  18         72.31         78.81         4.16 o                         
  -2   1  18         44.28         40.37         3.11 o                         
  -1   1  18        159.06        169.20         8.25 o                         
   0   1  18          0.09          0.89         0.73 o                         
   1   1  18         41.41         41.29         3.91 o                         
   2   1  18        275.18        313.01        10.36 o                         
   3   1  18        130.01        153.33         6.90 o                         
   4   1  18        140.32        166.49         5.54 o                         
   5   1  18        467.92        523.47        10.44 o                         
 -14   2  18        222.72        232.93         7.80 o                         
 -13   2  18          6.32          6.93         1.06 o                         
 -12   2  18         28.07         29.36         2.14 o                         
 -11   2  18          0.45         -0.41         0.47 o                         
 -10   2  18        291.19        301.29         6.47 o                         
  -9   2  18         67.89         69.57         2.80 o                         
  -8   2  18         61.75         58.46         2.66 o                         
  -7   2  18         47.69         58.25         2.70 o                         
  -6   2  18        209.16        203.83         5.16 o                         
  -5   2  18        170.75        168.17         4.94 o                         
  -4   2  18          8.54          7.19         1.03 o                         
  -3   2  18         11.13          9.85         1.16 o                         
  -2   2  18        219.97        236.79         5.62 o                         
  -1   2  18         91.54        109.57         3.72 o                         
   0   2  18         20.16         21.64         1.78 o                         
   1   2  18         50.22         49.80        11.98 o                         
   2   2  18         16.40          8.30         9.23 o                         
   3   2  18          4.45          0.89         5.38 o                         
   4   2  18         44.98         28.09         3.30 o                         
 -10   3  18         95.11         90.23         3.55 o                         
  -9   3  18        314.09        317.50         7.94 o                         
  -8   3  18         59.36         58.16         3.06 o                         
  -7   3  18        120.97         96.05         8.43 o                         
  -6   3  18         99.89         89.82         4.34 o                         
  -5   3  18        143.20        143.42         8.03 o                         
  -4   3  18        259.11        265.70         7.43 o                         
  -3   3  18        229.40        218.39         6.58 o                         
  -2   3  18         78.25         83.11         4.11 o                         
  -1   3  18        223.24        230.84         8.57 o                         
   0   3  18         77.27         71.22        15.33 o                         
 -14   1  19          3.71          1.69         0.60 o                         
 -13   1  19          2.84          3.31         0.86 o                         
 -12   1  19         23.41         21.12         2.16 o                         
 -11   1  19          6.20          6.03         1.18 o                         
 -10   1  19         12.16         16.03         2.10 o                         
  -9   1  19          1.60         -0.54         0.79 o                         
  -8   1  19          4.91          3.81         1.63 o                         
  -7   1  19         65.24         62.87         3.12 o                         
  -6   1  19         21.63         18.31         1.68 o                         
  -5   1  19          6.43          6.84         1.11 o                         
  -4   1  19         62.33         67.33         5.35 o                         
  -3   1  19         33.72         31.29         3.27 o                         
  -2   1  19          1.60          3.01         2.18 o                         
  -1   1  19         66.56         62.02         4.46 o                         
   0   1  19          7.01          6.41         1.29 o                         
   1   1  19         64.02         80.11         4.75 o                         
   2   1  19        226.18        252.42         7.89 o                         
   3   1  19        166.56        176.93         5.98 o                         
 -12   2  19         40.89         44.33         3.59 o                         
 -11   2  19         83.39         79.19         5.35 o                         
 -10   2  19        128.34        149.06         7.56 o                         
  -9   2  19         69.08         68.09         4.80 o                         
  -8   2  19        206.85        201.98         8.89 o                         
  -7   2  19        102.81         92.99         4.32 o                         
  -6   2  19         63.81         55.61         3.42 o                         
  -5   2  19         83.23         80.06         4.02 o                         
  -4   2  19        194.18        176.86         5.94 o                         
  -3   2  19        108.67        105.46         4.46 o                         
  -2   2  19        196.81        185.71         5.59 o                         
  -1   2  19        159.87        104.83        22.10 o                         
   0   2  19         20.74         23.21        10.37 o                         
   2   2  19         84.13         43.04         3.91 o                         
  -6   3  19         45.87         46.90         3.59 o                         
  -5   3  19        129.14        125.11        12.13 o                         
  -4   3  19        184.23        143.23        20.21 o                         
 -13   0  20        130.08        118.36         8.46 o                         
 -12   0  20        207.86        203.63        12.63 o                         
 -11   0  20        234.97        224.32        14.36 o                         
 -10   0  20        187.55        177.39        13.38 o                         
  -9   0  20         91.17         95.57        10.23 o                         
  -8   0  20         32.41         37.90         3.71 o                         
  -7   0  20          1.51          0.50         0.83 o                         
  -6   0  20        469.10        547.28        14.74 o                         
  -5   0  20        300.08        319.21        14.07 o                         
  -4   0  20        658.34        714.43        21.19 o                         
  -3   0  20        715.06        857.54        22.99 o                         
  -2   0  20        223.52        230.86        11.74 o                         
  -1   0  20        271.33        315.15        13.32 o                         
   0   0  20        348.24        234.56       176.53 o                         
   1   0  20        223.05        245.22        10.57 o                         
   2   0  20          4.73          3.02         1.14 o                         
 -12   1  20        127.06        139.60         9.61 o                         
 -11   1  20         12.66         17.36         1.44 o                         
 -10   1  20          0.84          0.99         0.26 o                         
  -9   1  20         22.77         27.69         1.67 o                         
  -8   1  20          2.65          3.00         0.63 o                         
  -7   1  20        197.70        191.77         8.96 o                         
  -6   1  20        198.46        231.36         7.73 o                         
  -5   1  20         68.07         73.62         4.39 o                         
  -4   1  20        440.50        509.49        11.60 o                         
  -3   1  20        115.47        128.27         5.75 o                         
  -2   1  20          3.88          5.46         1.13 o                         
  -1   1  20        137.10        146.36         5.76 o                         
   0   1  20        250.06        287.80         7.68 o                         
   1   1  20         98.64        109.87         5.98 o                         
  -9   2  20        187.26        179.74         6.87 o                         
  -8   2  20          0.36          0.96         0.72 o                         
  -7   2  20          0.18         -0.92         0.92 o                         
  -6   2  20        123.21        116.44         5.88 o                         
  -5   2  20        201.22        181.15         7.18 o                         
  -4   2  20        335.73        239.06        29.74 o                         
  -3   2  20        234.52        165.88        23.98 o                         
  -8   1  21          4.58          4.45         0.81 o                         
  -7   1  21        107.89        122.55         4.38 o                         
  -6   1  21         16.55         17.94         1.73 o                         
  -5   1  21          1.61          1.14         0.49 o                         
  -4   1  21         32.22         35.93         2.40 o                         
  -3   1  21          0.76          0.23         0.31 o                         
                                                                                
